# Supplementary material for: Genome annotation of Caenorhabditis briggsae by TEC-RED identifies new exons, paralogs, and conserved and novel operons
Source: G3 (Bethesda). 2022 Apr 29;12(7):jkac101. doi: 10.1093/g3journal/jkac101 (PMC9258526; doi:10.1093/g3journal/jkac101)
Supplement: jkac101_Supplementary_Data_File_1 [file jkac101_supplementary_data_file_1.xlsx]

## Sheet: Tag to transcript
Jhaveri and van den Berg et al., Genome annotation of Caenorhabditis briggsae by TEC-RED identifies new exons, paralogs, conserved and novel operons.
This shee lists the unique TEC-RED tags matched with exons
TagID	Tag sequence	Chr	Orientation of the exon	Splice Site	ATG coordinates	Gene	Exon	Distance to ATG	Category
SL1-1	atgactgaaaaaga	X	-	ttttcag	20841206	CBG10279.1	1	0	1a
SL1-1001	gtaaaatgattgcg	III	+	atttcag	5270860	CBG18307a.1	1	0	1a
SL1-1004	cactatgtcatctcc	V	+	atttcag	13964844	CBG27208.1	1	0	1a
SL1-10062	gtcagtcttcactg	II	-	tctaccg	5862280	CBG13090.1	1	0	1a
SL1-1007	ctactcagttaccg	X	-	atttcag	9344315	CBG14372b.1	1	0	1a
SL1-101	aagatgtcgtcgaa	V	+	ttttcag	1125839	CBG01468.1	1	0	1a
SL1-1010	ccaaagaagcacca	I	-	atttcag	11962927	CBG23843.1	1	0	1a
SL1-1012	gaggtggcttctca	II	+	atttcag	9409721	CBG02629.1	1	0	1a
SL1-1016	acgacggattcttc	IV	+	atttcag	6343989	CBG30344.1	1	0	1a
SL1-10161	gtgatggatcaaat	I	+	tttttta	7650674	CBG12053.1	1	0	1a
SL1-102	gtaatcgacgtggt	I	-	ttttcag	5997917	CBG08212.1	1	0	1a
SL1-1024	gtaaaatgattgc	III	+	atttcag	5270860	CBG18307a.1	1	0	1a
SL1-10266	taaaacatgtccc	IV	+	ttccagg	9250299	CBG06263.1	1	0	1a
SL1-103	cacaaaaatggatc	III	-	ttttcag	607736	CBG26090.1	1	0	1a
SL1-10317	taatgtctgcctt	V	-	ttttagg	2189153	CBG20586.1	1	0	1a
SL1-1034	gtcagaaacatgga	V	-	tttgcag	19262304	CBG05654.1	1	0	1a
SL1-104	aaaatggctctcac	I	+	ttttcag	5820696	CBG24499.1	1	0	1a
SL1-1041	cagtggttacgcag	V	-	tttgcag	11299025	CBG09405a.1	1	0	1a
SL1-1044	gcttcgtccacggtc	I	+	tttgcag	4785146	CBG29828.1	1	0	1a
SL1-1045	gcttcgtccacggt	I	+	tttgcag	4785146	CBG29828.1	1	0	1a
SL1-105	aatgtctggattcc	II	+	ttttcag	12318924	CBG21009a.1	1	0	1a
SL1-1055	gttccgcagatcct	IV	-	attccag	9894194	CBG03458.1	1	0	1a
SL1-1062	atgtcgctgtttcg	IV	-	tttacag	10532916	CBG01765.1	1	0	1a
SL1-107	ttgtgcaacatgga	III	+	ttttcag	5525566	CBG18252.1	1	0	1a
SL1-1071	gtaactcgaatttc	I	-	tttttag	10684047	CBG25379.1	1	0	1a
SL1-1074	gtaacatggataaa	X	-	tttttag	6717450	CBG27586.1	1	0	1a
SL1-1079	cgaggagcagtcgg	III	-	tttttag	309925	CBG15215.1	1	0	1a
SL1-108	gtaaaaaaaagca	III	+	ttttcag	2161195	CBG11742.1	1	0	1a
SL1-1081	attatgtccagttt	V	-	tttttag	6749425	CBG27358.1	1	0	1a
SL1-1094	gatggtcatggagg	III	-	gtttcag	4948678	CBG18393a.1	1	0	1a
SL1-1097	gatggtcatggag	III	-	gtttcag	4948678	CBG18393a.1	1	0	1a
SL1-110	catgcttttcaagt	II	-	ttttcag	8821013	CBG02759a.1	1	0	1a
SL1-1106	gcgagatgccagcc	I	-	cttccag	6353900	CBG10773.1	1	0	1a
SL1-1107	accccctttgggtg	III	-	cttccag	3625237	CBG17459.1	1	0	1a
SL1-112	caaaatggaaatag	IV	+	ttttcag	6163917	CBG19889.1	1	0	1a
SL1-114	aatgagtgacaatg	II	-	ttttcag	3910237	CBG00623.1	1	0	1a
SL1-1145	gcaatcagaacact	X	-	cttgcag	17990158	CBG07687a.1	1	0	1a
SL1-1153	ccaaggaagcgatg	III	-	ttttaag	9011320	CBG09906.1	1	0	1a
SL1-116	gggattttccggga	III	+	ttttcag	685646	CBG15136.1	1	0	1a
SL1-1160	aaaaccgtgacttc	V	-	tgttcag	6138094	CBG06352.1	1	0	1a
SL1-1164	caatgccgaagcaa	III	-	ttttcag	7988059	CBG25939.1	1	0	1a
SL1-1165	gtagttatgtcgtt	III	-	ttttcag	10895930	CBG03561.1	1	0	1a
SL1-1166	gatgcagatcttcc	V	+	ttttcag	2189660	CBG20587.1	1	0	1a
SL1-1169	aatgggacagcaac	V	-	ttttcag	11804263	CBG09267.1	1	0	1a
SL1-117	aaatgggtcttcta	I	+	ttttcag	2609328	CBG22158.1	1	0	1a
SL1-1170	atgttgagccgttt	III	-	ttttcag	7016061	CBG18031.1	1	0	1a
SL1-1172	gagccatgtcactc	III	-	ttttcag	9538961	CBG10069.1	1	0	1a
SL1-1173	gatggactgtgata	I	-	ttttcag	841055	CBG19469.1	1	0	1a
SL1-1174	gtagacttcctattc	X	-	ttttcag	1570758	CBG16246.1	1	0	1a
SL1-1175	gcatgtcgggggaa	II	+	ttttcag	7652334	CBG03040.1	1	0	1a
SL1-1176	gagattctctactg	III	+	ttttcag	8139044	CBG16671.1	1	0	1a
SL1-1177	atggctggattcga	V	+	ttttcag	13795181	CBG19367.1	1	0	1a
SL1-1179	agatggttaaacca	IV	+	ttttcag	9640088	CBG03391a.1	1	0	1a
SL1-1180	gtaaacagtgatga	IV	-	ttttcag	10892843	CBG01666.1	1	0	1a
SL1-1181	taatttccaatcac	V	+	ttttcag	17529320	CBG18578.1	1	0	1a
SL1-1182	tagtatgtcagaac	III	+	ttttcag	4072294	CBG09067.1	1	0	1a
SL1-1183	aaaaatggcggac	II	+	ttttcag	7586055	CBG03063.1	1	0	1a
SL1-1184	atgaagactacatt	IV	-	ttttcag	10427412	CBG01802.1	1	0	1a
SL1-1185	catgggtgaagccg	X	-	ttttcag	10030693	CBG14523.1	1	0	1a
SL1-1186	gaagatgactccga	III	+	ttttcag	6583963	CBG18132.1	1	0	1a
SL1-1188	caatgtccgacca	IV	+	ttttcag	17472723	CBG13587.1	1	0	1a
SL1-1189	gtaatggacgttcc	III	+	ttttcag	5814791	CBG13181.1	1	0	1a
SL1-119	tcgaagcagtaaca	I	-	ttttcag	5605045	CBG03758.1	1	0	1a
SL1-1190	aacctgggaaaatg	IV	-	ttttcag	8654534	CBG06118.1	1	0	1a
SL1-1191	aaaatggctgccaa	III	-	ttttcag	3780389	CBG19670.1	1	0	1a
SL1-1192	agaatgggttcggt	IV	-	ttttcag	17251750	CBG13522.1	1	0	1a
SL1-1193	aggatggacgactac	II	+	ttttcag	5693157	CBG11208.1	1	0	1a
SL1-1194	aatggcatcacaac	IV	+	ttttcag	9352455	CBG03325.1	1	0	1a
SL1-1195	aatgggtgactacg	I	+	ttttcag	9230887	CBG12497.1	1	0	1a
SL1-1196	gtaaccatgagaat	IV	+	ttttcag	438125	CBG00436.1	1	0	1a
SL1-1197	ggtgcaccattctt	I	-	ttttcag	7817689	CBG12089.1	1	0	1a
SL1-1198	caagatgtcagagg	IV	+	ttttcag	4801957	CBG21707.1	1	0	1a
SL1-1199	cgacttcaacatgt	I	+	ttttcag	10308166	CBG12775c.1	1	0	1a
SL1-120	tgatgtctcgcgaa	V	-	ttttcag	3532426	CBG10434a.1	1	0	1a
SL1-1200	gtaatctttcatcc	X	+	ttttcag	11672466	CBG05011.1	1	0	1a
SL1-1201	cccaaaaaactaac	I	-	ttttcag	1925276	CBG22040.1	1	0	1a
SL1-1203	aatggtcgacttga	X	-	ttttcag	14948499	CBG00231.1	1	0	1a
SL1-1204	ccaacaatgtctgc	II	-	ttttcag	13338366	CBG17763.1	1	0	1a
SL1-1205	gtatgtccgacccg	V	-	ttttcag	4288340	CBG01331.1	1	0	1a
SL1-1207	attctcgaaacaca	II	-	ttttcag	3755156	CBG00666.1	1	0	1a
SL1-1208	aaccaaccatgtct	III	-	ttttcag	9541701	CBG10070.1	1	0	1a
SL1-121	ctaaaaaatccaga	I	-	ttttcag	2064799	CBG22060.1	1	0	1a
SL1-1210	cagaatgtcgatga	I	-	ttttcag	9251141	CBG12503.1	1	0	1a
SL1-1211	gataacaccatcatc	X	-	ttttcag	14502676	CBG00124.1	1	0	1a
SL1-1212	tgatggaggattct	I	+	ttttcag	8616365	CBG12437.1	1	0	1a
SL1-1213	cagaatgatccaag	V	-	ttttcag	11838813	CBG09258.1	1	0	1a
SL1-1214	ccagcaccgctcaac	V	-	ttttcag	6517156	CBG06446.1	1	0	1a
SL1-1215	tgggttaaacatgc	I	-	ttttcag	7939476	CBG21343.1	1	0	1a
SL1-1216	gaatcatggtcttc	III	+	ttttcag	12034333	CBG09190.1	1	0	1a
SL1-1217	gaaaatgaccaacg	III	-	ttttcag	14325384	CBG15311.1	1	0	1a
SL1-1218	attcaaaatgtctt	IV	+	ttttcag	10765112	CBG01701.1	1	0	1a
SL1-1219	atgtccgtccgtct	I	-	ttttcag	12785677	CBG18827.1	1	0	1a
SL1-1220	agaaagggtagaga	V	-	ttttcag	6482351	CBG06439.1	1	0	1a
SL1-1221	cacatcgaatggat	V	+	ttttcag	971756	CBG26898.1	1	0	1a
SL1-1222	gaatgcgaccaatt	V	+	ttttcag	5362979	CBG12141.1	1	0	1a
SL1-1223	ggtaacaaataaca	III	+	ttttcag	11634120	CBG20159.1	1	0	1a
SL1-1224	aatggcggctcagg	I	+	ttttcag	9803264	CBG12659.1	1	0	1a
SL1-1225	ggatgtttgccatc	X	+	ttttcag	13740924	CBG16864.1	1	0	1a
SL1-1226	aatggcatgggact	I	-	ttttcag	7460518	CBG12004.1	1	0	1a
SL1-1227	gatgtcgacagaag	I	+	ttttcag	8850536	CBG12382b.1	1	0	1a
SL1-1228	gtaatcatgcgttt	II	-	ttttcag	15084855	CBG25764b.1	1	0	1a
SL1-1229	gtatgtccgaccca	V	-	ttttcag	4293739	CBG01330a.1	1	0	1a
SL1-123	atgcgcaacgtttt	II	+	ttttcag	6279070	CBG13025.1	1	0	1a
SL1-1230	caaaatggatagct	III	+	ttttcag	13449007	CBG23050.1	1	0	1a
SL1-1232	aaaatggcacccaa	I	+	ttttcag	3986524	CBG04227.1	1	0	1a
SL1-1233	gatggagctcgact	V	+	ttttcag	13505798	CBG19287.1	1	0	1a
SL1-1234	taaggatgagcgtc	V	-	ttttcag	9525053	CBG23227.1	1	0	1a
SL1-1235	gcatggagcgaagc	II	-	ttttcag	8375037	CBG25586.1	1	0	1a
SL1-1236	aaaatggctgccaat	III	-	ttttcag	3780389	CBG19670.1	1	0	1a
SL1-1237	atgaccacaaaacg	III	+	ttttcag	7284891	CBG17957.1	1	0	1a
SL1-1238	agaaagctctatag	II	+	ttttcag	2636138	CBG13468a.1	1	0	1a
SL1-1239	cagcaaaaatgact	III	-	ttttcag	13589651	CBG23022.1	1	0	1a
SL1-124	aaaatgcttgtgaa	II	+	ttttcag	7032818	CBG30143a.1	1	0	1a
SL1-1240	taatgtcctggttcc	II	-	ttttcag	209045	CBG01005b.1	1	0	1a
SL1-1241	atggcggtggaact	X	+	ttttcag	8077740	CBG14117.1	1	0	1a
SL1-1242	atgcccaactcatc	X	+	ttttcag	15790857	CBG15465.1	1	0	1a
SL1-1243	gtaataatatttga	I	-	ttttcag	11562161	CBG13605.1	1	0	1a
SL1-1244	gatgaagagtttctt	IV	-	ttttcag	7969973	CBG05802.1	1	0	1a
SL1-1245	gctaaaaatggtta	V	-	ttttcag	14156670	CBG11576.1	1	0	1a
SL1-1246	acatgaaccggtgc	V	+	ttttcag	11023005	CBG09484.1	1	0	1a
SL1-1247	atgcgcaccctcatt	I	+	ttttcag	3707336	CBG14962.1	1	0	1a
SL1-1249	gtagtttcgtttcc	III	+	ttttcag	6967558	CBG18043a.1	1	0	1a
SL1-125	aacaaattcaacaa	V	+	ttttcag	15324256	CBG04797.1	1	0	1a
SL1-1253	aaaccaatgtcgga	X	+	ttttcag	2913456	CBG15944.1	1	0	1a
SL1-1254	gcttcaaaatgaca	III	-	ttttcag	10962681	CBG03576.1	1	0	1a
SL1-1255	aagaaatgacagta	V	-	ttttcag	2291017	CBG24579.1	1	0	1a
SL1-1256	taatgtcctggttc	II	-	ttttcag	209045	CBG01005b.1	1	0	1a
SL1-1257	atgaacgaagcgga	V	-	ttttcag	16449748	CBG23981.1	1	0	1a
SL1-1258	gctcaaatgggtaa	IV	-	ttttcag	8617478	CBG06101.1	1	0	1a
SL1-1259	atgaacagcaaagt	II	-	ttttcag	10355022	CBG30135.1	1	0	1a
SL1-126	atattcaaagaaaa	IV	-	ttttcag	9618496	CBG03384.1	1	0	1a
SL1-1260	agaactaaaccatg	II	+	ttttcag	11960590	CBG20922.1	1	0	1a
SL1-1261	atgccaccaaaccg	I	-	ttttcag	3942519	CBG04125.1	1	0	1a
SL1-1262	acaaaatgccaact	V	-	ttttcag	15468465	CBG04843.1	1	0	1a
SL1-1263	atggcaacatcaac	V	+	ttttcag	17378622	CBG18602.1	1	0	1a
SL1-1264	acaatgacagataa	I	+	ttttcag	7365420	CBG11979.1	1	0	1a
SL1-1265	taaaacctgctcaa	I	+	ttttcag	11558259	CBG13604.1	1	0	1a
SL1-1267	gtatgactacccag	III	+	ttttcag	10985370	CBG03581a.1	1	0	1a
SL1-1268	agcaagatgatgcg	V	+	ttttcag	2561994	CBG21817.1	1	0	1a
SL1-1269	agaaatgcgtccct	V	-	ttttcag	17403057	CBG18597.1	1	0	1a
SL1-127	aacacttcgaattc	III	-	ttttcag	11719555	CBG09126.1	1	0	1a
SL1-1270	gtaacacaacaaaa	X	+	ttttcag	12488113	CBG10956a.1	1	0	1a
SL1-1271	aaacactaaacaaa	I	-	ttttcag	326519	CBG11883.1	1	0	1a
SL1-1274	ctgaacaatggact	X	-	ttttcag	13869992	CBG16897.1	1	0	1a
SL1-1275	atccaaagatcttg	I	+	ttttcag	10477191	CBG12820.1	1	0	1a
SL1-1276	ccggaaaccaccat	I	+	ttttcag	501782	CBG00301.1	1	0	1a
SL1-1277	ggttcaattccgta	X	-	ttttcag	19852175	CBG07325.1	1	0	1a
SL1-1278	gaaatgaggttact	II	-	ttttcag	2024079	CBG21978a.1	1	0	1a
SL1-1279	atgaacttgttgtt	V	-	ttttcag	10608105	CBG30616.1	1	0	1a
SL1-1280	aagtctggattgtt	V	-	ttttcag	11442537	CBG09369.1	1	0	1a
SL1-1281	aaaatggaatcagt	III	+	ttttcag	4347424	CBG08998.1	1	0	1a
SL1-1282	atgactgatcggaa	I	+	ttttcag	9594083	CBG12598.1	1	0	1a
SL1-1283	aaactatgtcgtgg	X	+	ttttcag	126269	CBG08063.1	1	0	1a
SL1-1284	atggggttctcggc	I	+	ttttcag	7321244	CBG11964.1	1	0	1a
SL1-1285	aatggacacatctg	II	+	ttttcag	10954853	CBG20647.1	1	0	1a
SL1-1286	gtatgaagaccctc	V	-	ttttcag	814595	CBG11305.1	1	0	1a
SL1-1287	acgaaatgcagacg	II	-	ttttcag	6335807	CBG13013.1	1	0	1a
SL1-1288	aatgaaccggtttg	II	+	ttttcag	8400090	CBG02857.1	1	0	1a
SL1-1289	ggttatcatgcttc	IV	-	ttttcag	16922666	CBG22500.1	1	0	1a
SL1-129	gtaatcgaaaaaca	II	+	ttttcag	3874545	CBG00635.1	1	0	1a
SL1-1290	cccaaacctatgag	I	+	ttttcag	1999778	CBG22054.1	1	0	1a
SL1-1291	aaaatggggctttg	V	+	ttttcag	7174140	CBG06644.1	1	0	1a
SL1-1292	cacagaatgcagtc	IV	-	ttttcag	11533261	CBG17720.1	1	0	1a
SL1-1293	atggcagacgctgg	II	-	ttttcag	3253285	CBG13346.1	1	0	1a
SL1-1294	atgcgcttctcgcg	III	-	ttttcag	10067206	CBG06929a.1	1	0	1a
SL1-1295	atttctactaacac	I	+	ttttcag	8203419	CBG02202.1	1	0	1a
SL1-1296	atgaacagattctt	III	+	ttttcag	4065011	CBG09070.1	1	0	1a
SL1-1297	aaaacaaaagaatg	IV	+	ttttcag	8666894	CBG06121.1	1	0	1a
SL1-1298	gtaaatcacacaaa	I	+	ttttcag	14864172	CBG19750.1	1	0	1a
SL1-1299	tgaccagcaaagat	X	+	ttttcag	19329881	CBG07410.1	1	0	1a
SL1-130	aaaaatggcgccac	III	-	ttttcag	1982431	CBG11771.1	1	0	1a
SL1-1300	tcttcaattcacca	X	-	ttttcag	1164024	CBG16338.1	1	0	1a
SL1-1302	taataccatggtc	V	-	ttttcag	2783554	CBG21867.1	1	0	1a
SL1-1303	aatggcatcaacat	III	-	ttttcag	501980	CBG15175.1	1	0	1a
SL1-1304	atcccttattctcc	I	+	ttttcag	10032382	CBG12708.1	1	0	1a
SL1-1307	gcatgcttgcccca	II	-	ttttcag	11090487	CBG20679.1	1	0	1a
SL1-1309	aatgacagcggatt	III	+	ttttcag	9598267	CBG10086.1	1	0	1a
SL1-1310	ggagtaagatgact	II	+	ttttcag	9396336	CBG02632.1	1	0	1a
SL1-1311	aatgaccgaagaag	IV	-	ttttcag	5584783	CBG20001.1	1	0	1a
SL1-1312	caatcatgcaaatc	III	+	ttttcag	4173509	CBG09037.1	1	0	1a
SL1-1313	cacccaaaatgtcc	V	+	ttttcag	4576177	CBG01232.1	1	0	1a
SL1-1314	aaatgctccttcaa	V	+	ttttcag	7885332	CBG08648.1	1	0	1a
SL1-1315	gtatgtcaaatgaa	III	+	ttttcag	5481698	CBG18262a.1	1	0	1a
SL1-1317	aaagcctgcacaca	X	+	ttttcag	17477303	CBG07784.1	1	0	1a
SL1-1318	aaaaatgtcacagt	III	-	ttttcag	8615121	CBG09808.1	1	0	1a
SL1-1319	atgaaagacgatac	IV	+	ttttcag	3130220	CBG22401.1	1	0	1a
SL1-132	ccatcatgtcgaag	X	-	ttttcag	8165935	CBG14137.1	1	0	1a
SL1-1320	cagaatgtcgatg	I	-	ttttcag	9251141	CBG12503.1	1	0	1a
SL1-1321	gcatggagcgaagcc	II	-	ttttcag	8375037	CBG25586.1	1	0	1a
SL1-1323	gtaaaatgccccc	IV	+	ttttcag	6504219	CBG09459.1	1	0	1a
SL1-1324	acaacaaccgtaat	II	-	ttttcag	10416675	CBG02365.1	1	0	1a
SL1-1325	aagatgtccatcaac	III	+	ttttcag	930186	CBG15658.1	1	0	1a
SL1-1326	gtagtgtaatctaac	X	-	ttttcag	10308337	CBG14576.1	1	0	1a
SL1-1327	atgacccgacagac	V	+	ttttcag	12636822	CBG19061.1	1	0	1a
SL1-1328	actatcacttgata	III	+	ttttcag	9257051	CBG09983.1	1	0	1a
SL1-1329	aatatgccttcctac	II	+	ttttcag	11059346	CBG20668.1	1	0	1a
SL1-1330	atttctcgaattcg	II	-	ttttcag	7651703	CBG03041.1	1	0	1a
SL1-1331	aatgtccgagttct	X	-	ttttcag	8490056	CBG14204.1	1	0	1a
SL1-1332	atgctcgcgcgctc	II	-	ttttcag	1006918	CBG00872.1	1	0	1a
SL1-1333	atggaaaatctcat	IV	+	ttttcag	6008384	CBG19923c.1	1	0	1a
SL1-1334	gtaaaatgtccgacg	V	+	ttttcag	8150004	CBG08569b.1	1	0	1a
SL1-1335	agatgcgatcagta	V	+	ttttcag	10385	CBG11539.1	1	0	1a
SL1-1336	aatgccagcttcaa	II	+	ttttcag	6815824	CBG03260.1	1	0	1a
SL1-1338	aatgagcaagttct	II	-	ttttcag	10885960	CBG20622.1	1	0	1a
SL1-1339	aaatggttgcgcacc	I	+	ttttcag	3815865	CBG14989.1	1	0	1a
SL1-134	aaactctacaacga	II	-	ttttcag	1905179	CBG18455.1	1	0	1a
SL1-1341	agaaacggttctga	X	+	ttttcag	10337404	CBG14581a.1	1	0	1a
SL1-1342	aaaacgacatcgag	IV	-	ttttcag	10910810	CBG01660.1	1	0	1a
SL1-1344	cgaaattctggctg	IV	+	ttttcag	15886834	CBG13948.1	1	0	1a
SL1-1345	cacaaaaatggatca	III	-	ttttcag	607736	CBG26090.1	1	0	1a
SL1-1346	atgtccggtggtga	V	-	ttttcag	6543182	CBG06453.1	1	0	1a
SL1-1347	acaaaatgagccat	V	+	ttttcag	15313884	CBG04794.1	1	0	1a
SL1-1348	aaaaacaatggctg	I	+	ttttcag	9277132	CBG12513.1	1	0	1a
SL1-1349	aatgccagtgaccg	II	-	ttttcag	8480134	CBG02840.1	1	0	1a
SL1-135	cacaaaaatggat	III	-	ttttcag	607736	CBG26090.1	1	0	1a
SL1-1350	aagaatgtcaagct	IV	+	ttttcag	9493812	CBG03361.1	1	0	1a
SL1-1351	aagatggctcagga	III	-	ttttcag	8836899	CBG09858.1	1	0	1a
SL1-1352	caatggaccgaacg	IV	+	ttttcag	11472840	CBG17737.1	1	0	1a
SL1-1353	atggaatcctccac	V	+	ttttcag	5106229	CBG30852.1	1	0	1a
SL1-1354	gagagaacaatatg	V	-	ttttcag	9920751	CBG23115.1	1	0	1a
SL1-1355	ggaaaaaatgagcg	V	-	ttttcag	19249145	CBG05650.1	1	0	1a
SL1-1356	acttcactcggctt	I	+	ttttcag	15026484	CBG19778.1	1	0	1a
SL1-1357	aatctaacgatggc	II	-	ttttcag	207993	CBG01006.1	1	0	1a
SL1-1358	aatgacggacgaaa	V	-	ttttcag	12758839	CBG19100.1	1	0	1a
SL1-1359	ataacttagcaaag	X	-	ttttcag	18229861	CBG07647.1	1	0	1a
SL1-136	aaatccttatcaag	II	-	ttttcag	5950352	CBG13115.1	1	0	1a
SL1-1360	acacagccaagatg	IV	-	ttttcag	7061809	CBG05413.1	1	0	1a
SL1-1361	atgcttcgatcact	V	-	ttttcag	19430225	CBG05694.1	1	0	1a
SL1-1362	aaatggttgcgcac	I	+	ttttcag	3815865	CBG14989.1	1	0	1a
SL1-1363	ctaaaacaaactat	IV	-	ttttcag	8482008	CBG06070.1	1	0	1a
SL1-1364	atgcaaaaacaagg	I	-	ttttcag	3706731	CBG25212.1	1	0	1a
SL1-1365	ataaacaaagatgg	IV	+	ttttcag	11054380	CBG01629.1	1	0	1a
SL1-1366	ggtcagttcaatcg	V	-	ttttcag	13592118	CBG19313.1	1	0	1a
SL1-1367	atgacaagagaaat	III	-	ttttcag	4867705	CBG24608.1	1	0	1a
SL1-1368	aatgcctgaatata	IV	-	ttttcag	7104244	CBG05397.1	1	0	1a
SL1-1369	ggtagaccaagatg	I	-	ttttcag	7650232	CBG12052a.1	1	0	1a
SL1-137	aacaaaacatggca	III	-	ttttcag	173327	CBG15249.1	1	0	1a
SL1-1370	gtaaacagtgatg	IV	-	ttttcag	10892843	CBG01666.1	1	0	1a
SL1-1371	gcattcggaaagta	X	-	ttttcag	17660327	CBG30811.1	1	0	1a
SL1-1373	aacttcttctctcc	II	-	ttttcag	2691553	CBG13458.1	1	0	1a
SL1-1374	taaaatgaacccgg	I	+	ttttcag	11734870	CBG13640.1	1	0	1a
SL1-1375	catgggaaaaagca	IV	+	ttttcag	16961652	CBG22508.1	1	0	1a
SL1-1376	acaaaatggtcttc	V	+	ttttcag	1046067	CBG11248.1	1	0	1a
SL1-1377	agcgcaatggcgca	IV	-	ttttcag	9074496	CBG06218.1	1	0	1a
SL1-1378	ctattttaagcgcc	V	+	ttttcag	13645913	CBG19326.1	1	0	1a
SL1-1379	ggttgatcgcatac	III	-	ttttcag	8645059	CBG09816.1	1	0	1a
SL1-138	taatctactaacaa	III	+	ttttcag	12728556	CBG12303.1	1	0	1a
SL1-1380	cacaaatgctgcgt	I	-	ttttcag	14275673	CBG07981.1	1	0	1a
SL1-1381	taacgatctcaatat	III	+	ttttcag	5226445	CBG18316.1	1	0	1a
SL1-1383	accgaagccatgtt	III	-	ttttcag	2400242	CBG11702.1	1	0	1a
SL1-1384	ctgaaacatgaaga	I	+	ttttcag	4676584	CBG03983.1	1	0	1a
SL1-1385	aatgggaaacgtgt	III	-	ttttcag	4328363	CBG09004.1	1	0	1a
SL1-1386	aagatgtcatcga	V	+	ttttcag	13068175	CBG19189.1	1	0	1a
SL1-1387	atgggcaccggctgg	V	+	ttttcag	16815907	CBG27302.1	1	0	1a
SL1-1388	aatgcactcagcta	V	-	ttttcag	9186017	CBG23302.1	1	0	1a
SL1-1389	ggggaatgtttggtg	V	-	ttttcag	11398301	CBG09381.1	1	0	1a
SL1-139	aatggcggtgttca	V	-	ttttcag	2798940	CBG22405.1	1	0	1a
SL1-1390	ccatgacccgtcgt	V	+	ttttcag	17940938	CBG20527.1	1	0	1a
SL1-1391	gaaacctcaaaatg	IV	-	ttttcag	11373082	CBG01545.1	1	0	1a
SL1-1392	cgaaaaaatgtcca	IV	-	ttttcag	13812926	CBG18488.1	1	0	1a
SL1-1393	gtaaaaatgtccga	III	-	ttttcag	10214043	CBG06892.1	1	0	1a
SL1-1394	aatccttgagaatg	IV	+	ttttcag	7322508	CBG06001.1	1	0	1a
SL1-1395	cttattacgcgcaa	I	-	ttttcag	8109158	CBG02238.1	1	0	1a
SL1-1397	cagctccatttctc	II	+	ttttcag	16551597	CBG06972.1	1	0	1a
SL1-1398	aaaaatgcctggcg	III	+	ttttcag	1552656	CBG15774.1	1	0	1a
SL1-1399	gtaacaatgtctga	X	-	ttttcag	15385433	CBG15559.1	1	0	1a
SL1-140	agatgaaaaaagtg	II	-	ttttcag	2899268	CBG13421.1	1	0	1a
SL1-1400	agagaacatgtcgg	II	+	ttttcag	16425438	CBG07018.1	1	0	1a
SL1-1401	aagcaccatgcgtcc	I	+	ttttcag	3380215	CBG14884.1	1	0	1a
SL1-1403	aagtgcggagtcag	I	-	ttttcag	3596169	CBG14935.1	1	0	1a
SL1-1404	atgaccagattctg	X	-	ttttcag	19936299	CBG07310.1	1	0	1a
SL1-1405	aagcaccatgcgtc	I	+	ttttcag	3380215	CBG14884.1	1	0	1a
SL1-1407	aaatgccgctcgat	IV	-	ttttcag	16272419	CBG13885.1	1	0	1a
SL1-1408	gcactgaaagatga	III	-	ttttcag	6127713	CBG13260.1	1	0	1a
SL1-141	atgaaacgactctg	IV	-	ttttcag	8464400	CBG06063.1	1	0	1a
SL1-1410	aaccaccaatttta	III	+	ttttcag	11550306	CBG26026.1	1	0	1a
SL1-1411	cagcaaaatgcatc	X	-	ttttcag	17194839	CBG28020.1	1	0	1a
SL1-1412	caatacaccaaatt	II	+	ttttcag	15786113	CBG07175.1	1	0	1a
SL1-1413	gtaaatcacacaa	I	+	ttttcag	14864172	CBG19750.1	1	0	1a
SL1-1414	aatggcggactcta	II	+	ttttcag	12508929	CBG19627.1	1	0	1a
SL1-1415	ataaacaaaatggg	X	-	ttttcag	9402494	CBG14389.1	1	0	1a
SL1-1416	aatgaatgaagctc	III	+	ttttcag	6586702	CBG18131.1	1	0	1a
SL1-1417	gtgaaaatgacgga	II	-	ttttcag	83897	CBG01041.1	1	0	1a
SL1-1418	cacgtgaaaacgga	III	-	ttttcag	7519066	CBG16521.1	1	0	1a
SL1-1419	aatgtcgcttggta	III	-	ttttcag	8183512	CBG25951.1	1	0	1a
SL1-1420	gaactcgtttactc	I	+	ttttcag	6665860	CBG20495a.1	1	0	1a
SL1-1421	gatctgaacaatgt	V	-	ttttcag	9971841	CBG23092.1	1	0	1a
SL1-1422	aatgttcacccgaa	IV	-	ttttcag	367209	CBG00404.1	1	0	1a
SL1-1423	atagcgagaaaaag	II	-	ttttcag	16502914	CBG06988.1	1	0	1a
SL1-1424	aactaacaatgagc	V	-	ttttcag	13794497	CBG19366.1	1	0	1a
SL1-1425	atgtccggtttctc	III	-	ttttcag	8621590	CBG09811.1	1	0	1a
SL1-1426	aatgctttcactgg	II	-	ttttcag	16020349	CBG07110.1	1	0	1a
SL1-1427	aagatgtcatcgatt	V	+	ttttcag	13068175	CBG19189.1	1	0	1a
SL1-1428	atttacaagtaaat	I	+	ttttcag	4538950	CBG04016.1	1	0	1a
SL1-1429	agcccttcaaaacc	II	-	ttttcag	3092271	CBG13375a.1	1	0	1a
SL1-143	tcaaaatcgtcttg	IV	+	ttttcag	14538283	CBG16441.1	1	0	1a
SL1-1432	agaccccgacgtct	X	+	ttttcag	19263854	CBG07426b.1	1	0	1a
SL1-1433	aaaactgggatggac	X	-	ttttcag	12630855	CBG10985a.1	1	0	1a
SL1-1434	atagttgttggtga	V	+	ttttcag	10912318	CBG09516.1	1	0	1a
SL1-1435	ataacgaaaagatg	IV	-	ttttcag	8629868	CBG06107.1	1	0	1a
SL1-1436	cagaatgaaggacc	III	-	ttttcag	11864107	CBG09152.1	1	0	1a
SL1-1437	atgctcttgaaact	III	+	ttttcag	9272384	CBG09990.1	1	0	1a
SL1-1438	gtaaaaatgtcgg	IV	-	ttttcag	7372799	CBG05982.1	1	0	1a
SL1-1439	ggtatccctaagcg	I	-	ttttcag	8303551	CBG12223.1	1	0	1a
SL1-144	acacaaaaaactca	V	-	ttttcag	2734418	CBG21856.1	1	0	1a
SL1-1440	gatgagggtattat	X	-	ttttcag	8465369	CBG14199.1	1	0	1a
SL1-1441	ggttaatctaactt	V	+	ttttcag	5067099	CBG01097.1	1	0	1a
SL1-1442	gtaatccctattcg	IV	+	ttttcag	15302184	CBG21051.1	1	0	1a
SL1-1443	ctattccatgattg	V	-	ttttcag	7785912	CBG08682.1	1	0	1a
SL1-1445	atccaagttgaaat	X	-	ttttcag	9992953	CBG14515a.1	1	0	1a
SL1-1448	accaaatgggcaac	I	-	ttttcag	5775709	CBG24897.1	1	0	1a
SL1-145	aagtaacgtcttct	II	-	ttttcag	4215781	CBG00557.1	1	0	1a
SL1-1450	actcgccggcacta	III	-	ttttcag	11386879	CBG20205.1	1	0	1a
SL1-1451	taacgatctcaata	III	+	ttttcag	5226445	CBG18316.1	1	0	1a
SL1-1452	atggctccacggac	I	-	ttttcag	2670213	CBG22173a.1	1	0	1a
SL1-1453	gtaatatgtcgagcg	III	-	ttttcag	7161394	CBG17994.1	1	0	1a
SL1-1454	gtaaaaaagatgaa	II	-	ttttcag	2457088	CBG03683.1	1	0	1a
SL1-1455	aataatggggaaga	I	+	ttttcag	7402245	CBG11988.1	1	0	1a
SL1-1456	aatggcatcacaact	IV	+	ttttcag	9352455	CBG03325.1	1	0	1a
SL1-1457	aatggctgcttttg	III	-	ttttcag	9103169	CBG09936a.1	1	0	1a
SL1-1458	gtaaaaaaaagcaga	III	+	ttttcag	2161195	CBG11742.1	1	0	1a
SL1-1459	aaagatgagcgagg	IV	+	ttttcag	11671679	CBG17687a.1	1	0	1a
SL1-1460	acaatggggaataa	I	+	ttttcag	10042494	CBG12712.1	1	0	1a
SL1-1461	aaaatgtctgacga	II	+	ttttcag	10292510	CBG02397a.1	1	0	1a
SL1-1462	atgaagtttcttcc	I	+	ttttcag	4097863	CBG04194.1	1	0	1a
SL1-1463	gcaacaatgaactc	V	-	ttttcag	14572578	CBG04588.1	1	0	1a
SL1-1464	acatcgaaaaaatg	IV	-	ttttcag	13759335	CBG18478.1	1	0	1a
SL1-1465	cgacttcaacatgtc	I	+	ttttcag	10308166	CBG12775c.1	1	0	1a
SL1-1467	cgatccattttagt	I	+	ttttcag	3062705	CBG22270.1	1	0	1a
SL1-1468	atgaagattttcat	II	-	ttttcag	15061	CBG01061.1	1	0	1a
SL1-1469	aatgtcgttcgtgt	IV	-	ttttcag	13466645	CBG21324.1	1	0	1a
SL1-147	ttccacattctcca	IV	+	ttttcag	2287155	CBG21626.1	1	0	1a
SL1-1470	aaatgcttcggtgg	I	-	ttttcag	9125718	CBG12313.1	1	0	1a
SL1-1471	gtggaaacattctt	II	+	ttttcag	11231624	CBG20743a.1	1	0	1a
SL1-1472	ccagcaccgctca	V	-	ttttcag	6517156	CBG06446.1	1	0	1a
SL1-1473	atggggttctcgg	I	+	ttttcag	7321244	CBG11964.1	1	0	1a
SL1-1474	atgacagattggtg	V	-	ttttcag	9170865	CBG23309.1	1	0	1a
SL1-1475	atgttgtcgccacc	IV	+	ttttcag	14614350	CBG16454.1	1	0	1a
SL1-1477	aaaagtaaatggct	V	+	ttttcag	6874881	CBG06570.1	1	0	1a
SL1-1478	aattatgggggacg	II	-	ttttcag	16439765	CBG07011.1	1	0	1a
SL1-1479	ccaaaaatgcccgg	IV	-	ttttcag	3012997	CBG22379.1	1	0	1a
SL1-1480	aagattaatctgaa	X	-	ttttcag	8166827	CBG14138.1	1	0	1a
SL1-1481	gagttcagcggaga	I	+	ttttcag	2918129	CBG22233.1	1	0	1a
SL1-1482	aaaatgacgagttt	V	+	ttttcag	1436339	CBG00775.1	1	0	1a
SL1-1483	attctcaggatgat	IV	+	ttttcag	5585053	CBG20000.1	1	0	1a
SL1-1484	gatttcacaatggg	I	-	ttttcag	11650930	CBG13621.1	1	0	1a
SL1-1485	aatgtcaaaagcgc	III	+	ttttcag	13607728	CBG23018.1	1	0	1a
SL1-1486	gataacaccatcat	X	-	ttttcag	14502676	CBG00124.1	1	0	1a
SL1-1487	aatgcttgttactag	III	+	ttttcag	7283827	CBG17958.1	1	0	1a
SL1-1488	ctaaaatggcgcgg	IV	+	ttttcag	12830301	CBG08298.1	1	0	1a
SL1-1489	aaaaaatggccaat	II	-	ttttcag	15546886	CBG07224.1	1	0	1a
SL1-1491	caatgagtgccgct	I	-	ttttcag	1893777	CBG22031.1	1	0	1a
SL1-1494	gcatgtcgggggaag	II	+	ttttcag	7652334	CBG03040.1	1	0	1a
SL1-1495	atgaccaaacgacg	I	-	ttttcag	2826845	CBG22213.1	1	0	1a
SL1-1497	aaaaatgctccgtt	III	+	ttttcag	2162034	CBG11741.1	1	0	1a
SL1-1498	aagaaaatccctgg	II	+	ttttcag	2620506	CBG13471.1	1	0	1a
SL1-1499	aatcgccaccccga	V	-	ttttcag	2571978	CBG21818a.1	1	0	1a
SL1-150	agataataatgaac	V	-	ttttcag	9930065	CBG23109.1	1	0	1a
SL1-1500	atccaatgcttcgg	V	+	ttttcag	14973892	CBG04724.1	1	0	1a
SL1-1501	ccacaagcaatat	V	-	ttttcag	10354136	CBG09676.1	1	0	1a
SL1-1502	cgaactaaatatgc	II	+	ttttcag	10296163	CBG02395.1	1	0	1a
SL1-1504	atgctcgttttact	III	+	ttttcag	6827091	CBG18077.1	1	0	1a
SL1-1505	attccgcgatgcct	I	+	ttttcag	3691735	CBG14957.1	1	0	1a
SL1-1506	ggctgctattgttt	I	+	ttttcag	7832107	CBG12094.1	1	0	1a
SL1-1507	ccaatcatgtctct	V	-	ttttcag	19008684	CBG05595.1	1	0	1a
SL1-1508	cccatttcctttga	II	+	ttttcag	8887602	CBG02748.1	1	0	1a
SL1-1509	atgcaaactgaacc	I	-	ttttcag	4606277	CBG04004.1	1	0	1a
SL1-151	cttcaaaaaatccc	II	-	ttttcag	12118304	CBG20954.1	1	0	1a
SL1-1510	ccatgtccgccac	III	-	ttttcag	2582825	CBG20119.1	1	0	1a
SL1-1511	gatggacacatctgg	I	+	ttttcag	15009463	CBG19775.1	1	0	1a
SL1-1512	ccattttcaattct	V	+	ttttcag	18283209	CBG24638a.1	1	0	1a
SL1-1513	aagtgtgaaacctc	I	-	ttttcag	5808193	CBG24494.1	1	0	1a
SL1-1514	aaccatcatgattc	III	+	ttttcag	11138680	CBG03615.1	1	0	1a
SL1-1515	ataattaaccgaca	X	+	ttttcag	12658591	CBG10993.1	1	0	1a
SL1-1516	aatgtcttctgaca	V	+	ttttcag	5718501	CBG17889a.1	1	0	1a
SL1-1517	agatgcgatcagtag	V	+	ttttcag	10385	CBG11539.1	1	0	1a
SL1-1518	gtaacgatgccggc	V	-	ttttcag	1661259	CBG08772.1	1	0	1a
SL1-1519	gatgcagatcttc	V	+	ttttcag	2189660	CBG20587.1	1	0	1a
SL1-1520	gatggttgccgct	IV	-	ttttcag	10964641	CBG01648.1	1	0	1a
SL1-1521	cacgaatggagcta	II	+	ttttcag	7752617	CBG03016.1	1	0	1a
SL1-1522	atggagaagaatcg	III	+	ttttcag	6757689	CBG18095.1	1	0	1a
SL1-1523	gtaacgacacttaa	X	+	ttttcag	19852897	CBG07324.1	1	0	1a
SL1-1524	aacgatttaggcac	IV	+	ttttcag	5894101	CBG26414a.1	1	0	1a
SL1-1525	gagctcgtttttct	V	-	ttttcag	13823109	CBG19374.1	1	0	1a
SL1-1526	tcgaacgcgaaatc	V	-	ttttcag	10774247	CBG09565a.1	1	0	1a
SL1-1527	gtatcttcagaatg	II	+	ttttcag	7189126	CBG03160a.1	1	0	1a
SL1-1528	atgagtgaggaagcc	X	-	ttttcag	15884173	CBG15446.1	1	0	1a
SL1-1529	ggtaaccatgaaac	II	+	ttttcag	1082731	CBG00863.1	1	0	1a
SL1-1531	acagagacgtttgc	V	-	ttttcag	8476179	CBG23510b.1	1	0	1a
SL1-1532	gatgatgaacgaat	X	+	ttttcag	399041	CBG08133.1	1	0	1a
SL1-1533	acgaaggatttaag	V	+	ttttcag	12744976	CBG19097a.1	1	0	1a
SL1-1534	gatggacacatctg	I	+	ttttcag	15009463	CBG19775.1	1	0	1a
SL1-1535	tcgaaaaaccccct	I	-	ttttcag	14185754	CBG07968.1	1	0	1a
SL1-1538	ggtagtcaagcag	III	-	ttttcag	8658288	CBG09822.1	1	0	1a
SL1-1539	tcaaaaatgtccgg	IV	-	ttttcag	12783429	CBG08309.1	1	0	1a
SL1-154	aacatcgcaagatg	III	+	ttttcag	11065693	CBG03603.1	1	0	1a
SL1-1540	cgaaaaaatggtgt	I	-	ttttcag	2781838	CBG22194.1	1	0	1a
SL1-1541	actatcacttgataa	III	+	ttttcag	9257051	CBG09983.1	1	0	1a
SL1-1542	gatccactccaaga	X	+	ttttcag	8000367	CBG14100.1	1	0	1a
SL1-1543	tgattccggcactt	X	-	ttttcag	14538437	CBG00131.1	1	0	1a
SL1-1544	gagcgatgggagga	X	+	ttttcag	17173557	CBG05292.1	1	0	1a
SL1-1545	aatgatccgtccaa	V	+	ttttcag	10153602	CBG09733.1	1	0	1a
SL1-1546	atgctcagaaattt	III	-	ttttcag	8461173	CBG09769.1	1	0	1a
SL1-1547	aatgttcaacaacg	II	-	ttttcag	15924015	CBG07137.1	1	0	1a
SL1-1548	taatgtcctggtt	II	-	ttttcag	209045	CBG01005b.1	1	0	1a
SL1-1549	agcatcccatgctt	I	-	ttttcag	2657902	CBG22170.1	1	0	1a
SL1-155	ctaaaaatgcccaa	II	-	ttttcag	15285734	CBG16029.1	1	0	1a
SL1-1550	gcatgtcggggga	II	+	ttttcag	7652334	CBG03040.1	1	0	1a
SL1-1551	atataatgggtaaac	I	+	ttttcag	5809250	CBG24495.1	1	0	1a
SL1-1552	atgaaaaaggacgc	II	+	ttttcag	16282159	CBG07059.1	1	0	1a
SL1-1553	caaatttccgtaga	V	-	ttttcag	19245126	CBG05648.1	1	0	1a
SL1-1554	atatggttttgaat	III	-	ttttcag	2194989	CBG11735.1	1	0	1a
SL1-1555	acaatttcgcacg	III	-	ttttcag	967994	CBG15666.1	1	0	1a
SL1-1556	ctaccctcagccaa	III	+	ttttcag	3214604	CBG21101.1	1	0	1a
SL1-1557	aaatgaccgacaca	V	+	ttttcag	8638282	CBG23457.1	1	0	1a
SL1-1558	accgaagccatgttc	III	-	ttttcag	2400242	CBG11702.1	1	0	1a
SL1-1559	agcaagatgatgcgc	V	+	ttttcag	2561994	CBG21817.1	1	0	1a
SL1-156	acgaaaaattgtgt	I	+	ttttcag	5574328	CBG03769.1	1	0	1a
SL1-1560	aaatgaagccagta	V	+	ttttcag	12940351	CBG19147.1	1	0	1a
SL1-1561	tggagagacaggca	I	-	ttttcag	8895540	CBG12370.1	1	0	1a
SL1-1562	acttggcacgaaaa	III	+	ttttcag	130435	CBG15265.1	1	0	1a
SL1-1564	atgaaaacccatct	X	+	ttttcag	12962814	CBG16690.1	1	0	1a
SL1-1565	gatgatcaacattcc	III	+	ttttcag	4868203	CBG24607.1	1	0	1a
SL1-1566	tgaagaggtaaaaa	V	-	ttttcag	10482108	CBG09639.1	1	0	1a
SL1-1567	tatcccaaaatatg	V	-	ttttcag	9649746	CBG23184.1	1	0	1a
SL1-1568	aaaacatgcggata	II	-	ttttcag	423529	CBG00965.1	1	0	1a
SL1-1569	aatggtcgcggaga	X	-	ttttcag	13867192	CBG16896.1	1	0	1a
SL1-157	aaaacgacatcga	IV	-	ttttcag	10910810	CBG01660.1	1	0	1a
SL1-1570	gacaatgtcggagg	I	+	ttttcag	4686016	CBG03980.1	1	0	1a
SL1-1571	ccaaaatggcgaat	V	+	ttttcag	16340534	CBG23898.1	1	0	1a
SL1-1572	aatatggagcgaat	V	+	ttttcag	9544987	CBG23222.1	1	0	1a
SL1-1573	atattaaccgtctt	V	+	ttttcag	11090978	CBG09449.1	1	0	1a
SL1-1574	aaggatgttcctct	X	-	ttttcag	4101077	CBG02063.1	1	0	1a
SL1-1575	gatgaagagtttc	IV	-	ttttcag	7969973	CBG05802.1	1	0	1a
SL1-1576	gtaatcccacacaa	II	+	ttttcag	3678028	CBG00684.1	1	0	1a
SL1-1577	gtaaaatggaacct	III	+	ttttcag	4976571	CBG18384.1	1	0	1a
SL1-1578	aatgtcaagaaatg	I	+	ttttcag	5562860	CBG03773.1	1	0	1a
SL1-1579	agaaaatggccgat	IV	+	ttttcag	16527240	CBG16816.1	1	0	1a
SL1-158	attcgagatggttc	III	-	ttttcag	9889912	CBG10148.1	1	0	1a
SL1-1581	aatgaccgcgtctg	X	-	ttttcag	12787604	CBG11014.1	1	0	1a
SL1-1582	ttaaaccatgacta	X	-	ttttcag	14225925	CBG00076.1	1	0	1a
SL1-1583	atgctcagaatagc	III	-	ttttcag	8045602	CBG16652.1	1	0	1a
SL1-1584	atggatgagaccacc	III	-	ttttcag	9755858	CBG10119.1	1	0	1a
SL1-1585	aatgggaaacgtgtt	III	-	ttttcag	4328363	CBG09004.1	1	0	1a
SL1-1586	atgaagactacattt	IV	-	ttttcag	10427412	CBG01802.1	1	0	1a
SL1-1587	aggatggacgacta	II	+	ttttcag	5693157	CBG11208.1	1	0	1a
SL1-1588	aatgacagcggattc	III	+	ttttcag	9598267	CBG10086.1	1	0	1a
SL1-1589	ctagaatcatgtct	II	+	ttttcag	2793674	CBG13441.1	1	0	1a
SL1-159	gagattctctact	III	+	ttttcag	8139044	CBG16671.1	1	0	1a
SL1-1590	gggggtaacaacct	II	+	ttttcag	15361159	CBG24293.1	1	0	1a
SL1-1591	gtaatccgcatca	III	+	ttttcag	3728604	CBG19687.1	1	0	1a
SL1-1592	aatgcacgccaatg	V	+	ttttcag	9430924	CBG23248a.1	1	0	1a
SL1-1593	ccatgtccgccact	III	-	ttttcag	2582825	CBG20119.1	1	0	1a
SL1-1594	aggaatggctcctg	II	-	ttttcag	6722084	CBG03280.1	1	0	1a
SL1-1595	aaatctccgaaaaa	I	-	ttttcag	12334204	CBG20395.1	1	0	1a
SL1-1596	ataattacgatgtc	I	-	ttttcag	9033095	CBG12336.1	1	0	1a
SL1-1597	atggtgtttcgcaa	II	+	ttttcag	11286251	CBG20758.1	1	0	1a
SL1-1598	gatggttgccgcttc	IV	-	ttttcag	10964641	CBG01648.1	1	0	1a
SL1-1599	cccaaaaatgtcgg	IV	-	ttttcag	2162536	CBG26248.1	1	0	1a
SL1-1600	gcgagatggatgtct	IV	-	ttttcag	9416838	CBG03340.1	1	0	1a
SL1-1601	aatgggacagcaaca	V	-	ttttcag	11804263	CBG09267.1	1	0	1a
SL1-1602	ttagcaactcacaa	V	-	ttttcag	945636	CBG11272a.1	1	0	1a
SL1-1603	ccacaagcaatatc	V	-	ttttcag	10354136	CBG09676.1	1	0	1a
SL1-1604	gtaatgttgagca	IV	+	ttttcag	8980391	CBG06199.1	1	0	1a
SL1-1605	ccaaaactcgtgta	IV	-	ttttcag	12527310	CBG08373.1	1	0	1a
SL1-1606	atggcggtggaactt	X	+	ttttcag	8077740	CBG14117.1	1	0	1a
SL1-1607	aaatatgggacaaa	III	-	ttttcag	7051624	CBG18025a.1	1	0	1a
SL1-1609	atgacgaatccttg	IV	+	ttttcag	394521	CBG00418.1	1	0	1a
SL1-1610	aatctaacgtcaaa	V	+	ttttcag	15320165	CBG04796.1	1	0	1a
SL1-1611	gtaatccgcatcaacc	III	+	ttttcag	3728604	CBG19687.1	1	0	1a
SL1-1612	ccatggcattctcat	III	-	ttttcag	4429949	CBG08970.1	1	0	1a
SL1-1613	atgggcaccggct	V	+	ttttcag	16815907	CBG27302.1	1	0	1a
SL1-1614	gtaaccatgagaata	IV	+	ttttcag	438125	CBG00436.1	1	0	1a
SL1-1615	cacttcatggctcc	IV	+	ttttcag	7373605	CBG05981.1	1	0	1a
SL1-1616	gatatgaaagttat	II	+	ttttcag	5554971	CBG11183.1	1	0	1a
SL1-1617	taatgccgaaaaag	I	-	ttttcag	2630239	CBG22164.1	1	0	1a
SL1-1618	gtagtgtaatctaa	X	-	ttttcag	10308337	CBG14576.1	1	0	1a
SL1-1619	ggtagtcaagcagg	III	-	ttttcag	8658288	CBG09822.1	1	0	1a
SL1-162	ctgagaaaatggcc	III	-	ttttcag	10486414	CBG06825.1	1	0	1a
SL1-1620	ataatgttcggcagt	I	+	ttttcag	558121	CBG00291.1	1	0	1a
SL1-1621	tatgaaaaacctat	I	-	ttttcag	5308937	CBG03839.1	1	0	1a
SL1-1622	taaattaaactatg	V	-	ttttcag	9914223	CBG23116.1	1	0	1a
SL1-1623	gtatgaagaccctca	V	-	ttttcag	814595	CBG11305.1	1	0	1a
SL1-1624	ggtcaacaaccacc	IV	+	ttttcag	6511797	CBG09462.1	1	0	1a
SL1-1625	atgggcgatccagc	X	+	ttttcag	19162840	CBG28076.1	1	0	1a
SL1-1626	atggggttctcggct	I	+	ttttcag	7321244	CBG11964.1	1	0	1a
SL1-1627	aattatgggggac	II	-	ttttcag	16439765	CBG07011.1	1	0	1a
SL1-1628	gtgaaaaaccccca	IV	-	ttttcag	12517504	CBG08374.1	1	0	1a
SL1-1629	gtcattgaactgccc	III	-	ttttcag	6346111	CBG13310a.1	1	0	1a
SL1-163	ataaataatgtctt	III	-	ttttcag	6958459	CBG18046.1	1	0	1a
SL1-1630	aaaatcttcatcag	II	+	ttttcag	13464419	CBG30161.1	1	0	1a
SL1-1631	atgccaaccacaac	IV	+	ttttcag	1809159	CBG21509.1	1	0	1a
SL1-1632	atgtttcgctcact	III	-	ttttcag	5704719	CBG18195a.1	1	0	1a
SL1-1633	atgctcagaattcc	I	+	ttttcag	12408059	CBG20410.1	1	0	1a
SL1-1634	gtatgtccgacccaa	V	-	ttttcag	4293739	CBG01330a.1	1	0	1a
SL1-1635	atgcgcttcttgct	II	+	ttttcag	7642027	CBG03045.1	1	0	1a
SL1-1636	atgagccacgaaaa	II	-	ttttcag	5704576	CBG11210.1	1	0	1a
SL1-1637	agtcagaaacttct	IV	-	ttttcag	4794418	CBG21709.1	1	0	1a
SL1-1638	caactgggaaaaat	IV	+	ttttcag	11374505	CBG01544.1	1	0	1a
SL1-1639	atgccggaagagtcg	II	+	ttttcag	10728963	CBG02284.1	1	0	1a
SL1-164	aaaatgggaatctg	X	-	ttttcag	1299700	CBG16310.1	1	0	1a
SL1-1640	caagaaccatttga	V	-	ttttcag	18741153	CBG05540.1	1	0	1a
SL1-1641	atgactctcaatta	III	-	ttttcag	5470411	CBG18266.1	1	0	1a
SL1-1642	caagatgtcagag	IV	+	ttttcag	4801957	CBG21707.1	1	0	1a
SL1-1643	atggatgagaccac	III	-	ttttcag	9755858	CBG10119.1	1	0	1a
SL1-1644	ggtgcaccattcttc	I	-	ttttcag	7817689	CBG12089.1	1	0	1a
SL1-1645	atggcaggcaatcc	I	-	ttttcag	3984934	CBG04229.1	1	0	1a
SL1-1646	ctgtggctcgttga	IV	-	ttttcag	10852713	CBG01676.1	1	0	1a
SL1-1647	aaatggcgtatttc	X	+	ttttcag	14596228	CBG00142.1	1	0	1a
SL1-1648	caactcgggatgat	X	+	ttttcag	9684254	CBG14461a.1	1	0	1a
SL1-1649	gaatgatgaaaaga	III	+	ttttcag	6473011	CBG18162.1	1	0	1a
SL1-165	acaaaaaaaatgct	III	+	ttttcag	2400990	CBG11701.1	1	0	1a
SL1-1650	ttgagaaatgctca	V	-	ttttcag	7173707	CBG06643.1	1	0	1a
SL1-1652	acggatgattctcc	X	-	ttttcag	6513112	CBG04492.1	1	0	1a
SL1-1653	cgaaatgccaactg	II	-	ttttcag	3914314	CBG00621.1	1	0	1a
SL1-1654	aagaaatgacagtag	V	-	ttttcag	2291017	CBG24579.1	1	0	1a
SL1-1655	atgcgcttctcgcgg	III	-	ttttcag	10067206	CBG06929a.1	1	0	1a
SL1-1656	gttcaatagaccgc	V	+	ttttcag	19050660	CBG05606.1	1	0	1a
SL1-1657	cttgaggtacacac	IV	+	ttttcag	8088850	CBG05762.1	1	0	1a
SL1-1658	cagccagccatgag	V	-	ttttcag	2279898	CBG24578a.1	1	0	1a
SL1-1659	catgtggttcgaaca	V	+	ttttcag	18861813	CBG30575.1	1	0	1a
SL1-166	atggcagacgttca	V	-	ttttcag	9397174	CBG23260a.1	1	0	1a
SL1-1660	ccaccaatgtcttt	X	+	ttttcag	19389245	CBG28083.1	1	0	1a
SL1-1662	ggtaaatttcacta	II	+	ttttcag	10463090	CBG02356.1	1	0	1a
SL1-1663	gtaataatggcggc	I	+	ttttcag	2921666	CBG22235a.1	1	0	1a
SL1-1666	atgcgattgctgtt	IV	-	ttttcag	8261516	CBG05717.1	1	0	1a
SL1-1667	atatgggctcatgc	V	-	ttttcag	11278166	CBG09409.1	1	0	1a
SL1-1668	caatgccgaagca	III	-	ttttcag	7988059	CBG25939.1	1	0	1a
SL1-1669	caaaatcatggcac	IV	+	ttttcag	13565865	CBG21266.1	1	0	1a
SL1-167	aatgaacaagtcgc	III	-	ttttcag	7289753	CBG17956.1	1	0	1a
SL1-1670	atgaaacgcattaa	V	-	ttttcag	17960815	CBG20530.1	1	0	1a
SL1-1671	agattcgtgtagcc	V	-	ttttcag	12508388	CBG19035.1	1	0	1a
SL1-1672	ggaaatttcacctgt	X	+	ttttcag	10151669	CBG14550.1	1	0	1a
SL1-1674	aaatggcagacccg	V	-	ttttcag	12003565	CBG18897a.1	1	0	1a
SL1-1676	gagattctctactgt	III	+	ttttcag	8139044	CBG16671.1	1	0	1a
SL1-1677	acgcccacgcataa	IV	-	ttttcag	17291825	CBG13536.1	1	0	1a
SL1-1678	aatgaatgaagct	III	+	ttttcag	6586702	CBG18131.1	1	0	1a
SL1-1679	caaaatgaatgcgt	V	+	ttttcag	8833928	CBG23398.1	1	0	1a
SL1-1680	gtatcttgagccaa	II	-	ttttcag	261218	CBG00994.1	1	0	1a
SL1-1681	ctaaagcatgaatc	I	+	ttttcag	10418263	CBG12807a.1	1	0	1a
SL1-1682	gtaatccgcatcaa	III	+	ttttcag	3728604	CBG19687.1	1	0	1a
SL1-1683	gtaaaatgccccca	IV	+	ttttcag	6504219	CBG09459.1	1	0	1a
SL1-1684	gatgaagagtttct	IV	-	ttttcag	7969973	CBG05802.1	1	0	1a
SL1-1685	gtaatatgtcgagc	III	-	ttttcag	7161394	CBG17994.1	1	0	1a
SL1-1686	atgagtgaggaagc	X	-	ttttcag	15884173	CBG15446.1	1	0	1a
SL1-1687	gatggttgccgctt	IV	-	ttttcag	10964641	CBG01648.1	1	0	1a
SL1-1688	atgcgcaccctcat	I	+	ttttcag	3707336	CBG14962.1	1	0	1a
SL1-1689	gtaaaatgtccgac	V	+	ttttcag	8150004	CBG08569b.1	1	0	1a
SL1-169	gagagacacttccac	V	-	ttttcag	12853061	CBG30671a.1	1	0	1a
SL1-1690	catgagcagcttgg	I	+	ttttcag	4372699	CBG04066.1	1	0	1a
SL1-1691	gtaatccgcatcaac	III	+	ttttcag	3728604	CBG19687.1	1	0	1a
SL1-1692	ccagcaccgctcaa	V	-	ttttcag	6517156	CBG06446.1	1	0	1a
SL1-1693	atcatggctgcacg	IV	-	ttttcag	9212074	CBG06250.1	1	0	1a
SL1-1694	acaatttcgcacga	III	-	ttttcag	967994	CBG15666.1	1	0	1a
SL1-1695	aaatgggattcact	V	-	ttttcag	12153960	CBG18932b.1	1	0	1a
SL1-1696	aagcgccctttttt	IV	+	ttttcag	5546612	CBG20009.1	1	0	1a
SL1-1697	acttccaaacatga	II	+	ttttcag	403058	CBG00970.1	1	0	1a
SL1-1698	gaagatggaacaat	III	-	ttttcag	9429777	CBG10037.1	1	0	1a
SL1-1699	aaaccagttcgttc	V	-	ttttcag	9656348	CBG23183b.1	1	0	1a
SL1-170	gagtttctgacaaa	IV	-	ttttcag	13458233	CBG21322.1	1	0	1a
SL1-1700	atggctccgttgtt	V	+	ttttcag	12759910	CBG19101.1	1	0	1a
SL1-1701	aagatccgctcact	II	-	ttttcag	12793356	CBG30122.1	1	0	1a
SL1-1704	aagacatggggtgg	X	-	ttttcag	21458314	CBG10596.1	1	0	1a
SL1-1705	agatgtcccgtcgc	II	+	ttttcag	16598683	CBG06959.1	1	0	1a
SL1-1706	ataaaaaaatgtcg	III	+	ttttcag	10947279	CBG03573.1	1	0	1a
SL1-1707	caatgtccgaccaa	IV	+	ttttcag	17472723	CBG13587.1	1	0	1a
SL1-1708	atgaggcatctctt	IV	+	ttttcag	7483224	CBG05945b.1	1	0	1a
SL1-1709	taataccatggtcgc	V	-	ttttcag	2783554	CBG21867.1	1	0	1a
SL1-171	aataatggggaag	I	+	ttttcag	7402245	CBG11988.1	1	0	1a
SL1-1710	attcaccatgaatt	X	-	ttttcag	7142337	CBG17163.1	1	0	1a
SL1-1711	aacttgcggtcatc	I	+	ttttcag	3075694	CBG22274a.1	1	0	1a
SL1-1712	gtatttcgattcag	X	+	ttttcag	2757523	CBG27463.1	1	0	1a
SL1-1713	aatggagggtctta	X	+	ttttcag	19870047	CBG07320.1	1	0	1a
SL1-1714	tggatgttttggtc	III	+	ttttcag	8629676	CBG25879.1	1	0	1a
SL1-1715	gtaaaaaaaagcag	III	+	ttttcag	2161195	CBG11742.1	1	0	1a
SL1-1716	gcatgcttgccccac	II	-	ttttcag	11090487	CBG20679.1	1	0	1a
SL1-1717	catgggtatctcgc	IV	+	ttttcag	7856848	CBG05833.1	1	0	1a
SL1-1718	ggacgaaatgttga	IV	-	ttttcag	8898221	CBG06178a.1	1	0	1a
SL1-172	acaatagtcaataa	IV	+	ttttcag	6910945	CBG05449.1	1	0	1a
SL1-1720	gtgaaatgggcaat	III	-	ttttcag	5994103	CBG13217.1	1	0	1a
SL1-1722	gaagacaatgcttc	IV	-	ttttcag	9681117	CBG03400.1	1	0	1a
SL1-1723	gtgatgataaacct	III	+	ttttcag	7114380	CBG18006.1	1	0	1a
SL1-1724	aatgagcaagtcgt	IV	-	ttttcag	11687291	CBG17682a.1	1	0	1a
SL1-1725	ctaacatgcctcct	III	+	ttttcag	7005050	CBG18034.1	1	0	1a
SL1-1726	tcatgcaaatcttc	III	-	ttttcag	1551823	CBG15773.1	1	0	1a
SL1-1727	gtaaaatgcccccaa	IV	+	ttttcag	6504219	CBG09459.1	1	0	1a
SL1-1728	gatgatcaacattc	III	+	ttttcag	4868203	CBG24607.1	1	0	1a
SL1-1729	gaaatgagcaccac	IV	-	ttttcag	9262053	CBG06269.1	1	0	1a
SL1-1730	aaccccccaaaaca	IV	-	ttttcag	2318233	CBG21630a.1	1	0	1a
SL1-1731	taatgcctgtccaa	III	+	ttttcag	8649200	CBG09819.1	1	0	1a
SL1-1732	gtagacttcctatt	X	-	ttttcag	1570758	CBG16246.1	1	0	1a
SL1-1733	atgccggaagagtc	II	+	ttttcag	10728963	CBG02284.1	1	0	1a
SL1-1734	cagaggaaatcatg	III	-	ttttcag	10901451	CBG03563.1	1	0	1a
SL1-1735	aaaatgaatctcct	II	+	ttttcag	11161624	CBG20693.1	1	0	1a
SL1-1736	gcaactcaacttgt	II	+	ttttcag	10026737	CBG02478.1	1	0	1a
SL1-1737	aatgtcgctctcac	I	-	ttttcag	8880997	CBG12375.1	1	0	1a
SL1-1738	gtaatttgatatcg	I	-	ttttcag	9011621	CBG12338.1	1	0	1a
SL1-1739	atgggcaccggctg	V	+	ttttcag	16815907	CBG27302.1	1	0	1a
SL1-174	aaatgtcagaccct	V	-	ttttcag	19487169	CBG30579.1	1	0	1a
SL1-1740	catgatcagctcat	IV	-	ttttcag	15596562	CBG23904.1	1	0	1a
SL1-1741	aagcactaacgtcg	II	+	ttttcag	4596806	CBG11103.1	1	0	1a
SL1-1742	ggggaatgtttggt	V	-	ttttcag	11398301	CBG09381.1	1	0	1a
SL1-1744	caccccactctctg	IV	+	ttttcag	12762060	CBG08316.1	1	0	1a
SL1-1745	aaaatgcctgctcc	IV	+	ttttcag	8041685	CBG05777.1	1	0	1a
SL1-1746	gtaatgttgagcac	IV	+	ttttcag	8980391	CBG06199.1	1	0	1a
SL1-1747	aacccgctgaaact	II	-	ttttcag	12344605	CBG21017.1	1	0	1a
SL1-1748	ctagcaaaaaatgt	I	-	ttttcag	12379285	CBG20405.1	1	0	1a
SL1-1749	aatggctaccatca	I	-	ttttcag	13350801	CBG25418.1	1	0	1a
SL1-1750	catgtggttcgaac	V	+	ttttcag	18861813	CBG30575.1	1	0	1a
SL1-1751	aatggctgacggtt	III	+	ttttcag	1918863	CBG11783.1	1	0	1a
SL1-1752	atgtccgtccgtctc	I	-	ttttcag	12785677	CBG18827.1	1	0	1a
SL1-1753	ctaaccaaccatgc	V	-	ttttcag	9961928	CBG23095.1	1	0	1a
SL1-1754	aatgcgtgtctcta	V	-	ttttcag	10815887	CBG09543.1	1	0	1a
SL1-1755	gcatggagcgaag	II	-	ttttcag	8375037	CBG25586.1	1	0	1a
SL1-1756	ggggcgatatcact	V	+	ttttcag	16149131	CBG17078.1	1	0	1a
SL1-1757	aagcgtactcaaga	V	+	ttttcag	6865065	CBG06566.1	1	0	1a
SL1-1758	aaagagcacgtctt	V	-	ttttcag	11487064	CBG09353.1	1	0	1a
SL1-1759	aaaaatggcggacg	II	+	ttttcag	7586055	CBG03063.1	1	0	1a
SL1-176	aagatccgctcac	II	-	ttttcag	12793356	CBG30122.1	1	0	1a
SL1-1761	gtatcttgagccaaa	II	-	ttttcag	261218	CBG00994.1	1	0	1a
SL1-1762	aagatgtcatcgat	V	+	ttttcag	13068175	CBG19189.1	1	0	1a
SL1-1763	atgggagccgcaca	II	+	ttttcag	3012846	CBG13394.1	1	0	1a
SL1-1764	gtaaaaatgtcggg	IV	-	ttttcag	7372799	CBG05982.1	1	0	1a
SL1-1765	gcgaaaatgtttct	V	+	ttttcag	10794093	CBG09553.1	1	0	1a
SL1-1766	gaaaatggttcttg	II	+	ttttcag	8742550	CBG02773.1	1	0	1a
SL1-1767	taataccatggtcg	V	-	ttttcag	2783554	CBG21867.1	1	0	1a
SL1-1768	gtaatgatttgggt	I	+	ttttcag	6432009	CBG10789.1	1	0	1a
SL1-1769	aatggttactaatc	V	+	ttttcag	13785099	CBG19364a.1	1	0	1a
SL1-1770	gaatgtcatccaag	III	+	ttttcag	10412540	CBG06840.1	1	0	1a
SL1-1771	aaaaatgtcactcg	V	-	tttccag	15223746	CBG04772.1	1	0	1a
SL1-1772	aagcaatgctcaag	V	-	tttccag	10747075	CBG09572.1	1	0	1a
SL1-1773	aatgcaccgcccgt	I	+	tttccag	1885531	CBG22030.1	1	0	1a
SL1-1775	aaaaatgctccgac	III	-	tttccag	2952009	CBG20309b.1	1	0	1a
SL1-1776	gaatgtcagacaca	V	-	tttccag	1154626	CBG01474a.1	1	0	1a
SL1-1777	atatgtcttcctca	III	+	tttccag	12564041	CBG12274a.1	1	0	1a
SL1-1778	gtatcttcccctag	III	+	tttccag	13031761	CBG21200.1	1	0	1a
SL1-1779	tgtaaaaaccggca	IV	+	tttccag	16194244	CBG13900.1	1	0	1a
SL1-178	ctaaaatgagcgaa	I	-	ttttcag	3512244	CBG14913.1	1	0	1a
SL1-1780	aaatggcgtcgata	I	-	tttccag	14460684	CBG08019.1	1	0	1a
SL1-1781	caaaaacaatgtcc	III	-	tttccag	12437927	CBG12250.1	1	0	1a
SL1-1782	ataaatcatgggca	IV	-	tttccag	16526431	CBG16815.1	1	0	1a
SL1-1783	gatgcttcccaagt	I	-	tttccag	4772742	CBG03957a.1	1	0	1a
SL1-1784	gtcaaaaaaacaat	I	-	tttccag	1696949	CBG22669.1	1	0	1a
SL1-1785	ccctcaacaatgcc	IV	+	tttccag	3305097	CBG11654.1	1	0	1a
SL1-1786	gtaatccacgtagat	III	+	tttccag	11864973	CBG09153.1	1	0	1a
SL1-1787	atgcatcgagcact	III	-	tttccag	1545275	CBG15770.1	1	0	1a
SL1-1788	ggtagaaatgacaac	IV	+	tttccag	1397429	CBG13773.1	1	0	1a
SL1-1789	aaaactgaattcat	III	+	tttccag	10314497	CBG06862.1	1	0	1a
SL1-179	atgatcaacgatg	III	-	ttttcag	4598462	CBG05193.1	1	0	1a
SL1-1791	gttaaaccaagatg	I	+	tttccag	6387993	CBG10781.1	1	0	1a
SL1-1792	ggtaacaacagcag	X	-	tttccag	1896522	CBG16171.1	1	0	1a
SL1-1793	atgaaacttcttct	II	-	tttccag	8972128	CBG02732.1	1	0	1a
SL1-1794	gatgaaccgtaccg	III	-	tttccag	520834	CBG15171.1	1	0	1a
SL1-1795	atgctctcctgcac	IV	-	tttccag	16503925	CBG27830.1	1	0	1a
SL1-1796	gtaatccacgtag	III	+	tttccag	11864973	CBG09153.1	1	0	1a
SL1-1797	aatggacggcagcg	IV	-	tttccag	4330959	CBG21781.1	1	0	1a
SL1-1798	atgagcgacgacag	III	+	tttccag	608144	CBG15153.1	1	0	1a
SL1-1799	gtaacatggcttgc	III	-	tttccag	3710339	CBG19695.1	1	0	1a
SL1-180	aaaactaaaatggc	V	+	ttttcag	14141276	CBG11571.1	1	0	1a
SL1-1800	gaatatcatcttat	IV	-	tttccag	7627614	CBG31152.1	1	0	1a
SL1-1801	atggctgccgcttt	III	-	tttccag	4071331	CBG09068.1	1	0	1a
SL1-1802	gtcacaaccgaaaa	I	-	tttccag	11734337	CBG13639.1	1	0	1a
SL1-1803	gatgtcgttcccag	X	-	tttccag	2924462	CBG15942.1	1	0	1a
SL1-1804	atgtcgttctacca	III	+	tttccag	12284341	CBG00030.1	1	0	1a
SL1-1805	atgtccttctcgta	III	-	tttccag	10212328	CBG06893.1	1	0	1a
SL1-1806	ggtaaaacatacga	IV	+	tttccag	8744249	CBG06142.1	1	0	1a
SL1-1807	caaaatggcgccaa	I	+	tttccag	9806635	CBG12662.1	1	0	1a
SL1-1808	atgtcgtcaccttc	X	-	tttccag	4932092	CBG17302.1	1	0	1a
SL1-1809	aaatggttctctta	III	+	tttccag	881687	CBG15648.1	1	0	1a
SL1-181	aatgtcaaaactcc	I	-	ttttcag	15332021	CBG08727.1	1	0	1a
SL1-1810	aactacacatcatg	II	-	tttccag	7546600	CBG03075.1	1	0	1a
SL1-1811	gaggttaacgaagg	III	+	tttccag	7104104	CBG18011.1	1	0	1a
SL1-1812	ggtcgctaactcaa	IV	-	tttccag	4790301	CBG21712.1	1	0	1a
SL1-1813	ccatgcttctccgg	III	+	tttccag	3201716	CBG21098.1	1	0	1a
SL1-1815	aaaatgtccgtcgc	V	+	tttccag	5394745	CBG12150.1	1	0	1a
SL1-1816	gatgagacgactcc	IV	+	tttccag	4586103	CBG21741.1	1	0	1a
SL1-1817	aaagcaccgaaatg	III	+	tttccag	1984818	CBG11770.1	1	0	1a
SL1-1818	atgagcgacgaca	III	+	tttccag	608144	CBG15153.1	1	0	1a
SL1-182	gggaaaaaatgact	X	+	ttttcag	9137258	CBG14326.1	1	0	1a
SL1-1820	atgactccatctat	V	-	tttccag	13577626	CBG19311.1	1	0	1a
SL1-1821	acaaaatttgttcc	III	-	tttccag	12794582	CBG21242b.1	1	0	1a
SL1-1822	cgatatgggagcat	V	+	tttccag	12656586	CBG19072a.1	1	0	1a
SL1-1824	taatgaccgtcggg	V	-	tttccag	13765002	CBG19359a.1	1	0	1a
SL1-1825	agaacaagggaaaa	III	+	tttccag	4412816	CBG08976.1	1	0	1a
SL1-1826	gtcaaatggcgcct	I	-	tttccag	1517461	CBG05116.1	1	0	1a
SL1-1827	gtgaaatgtccttc	IV	-	tttccag	9613446	CBG03383.1	1	0	1a
SL1-1828	gtaatccagtcga	II	-	tttccag	11871167	CBG20901.1	1	0	1a
SL1-1829	gatgatctccgtca	X	+	tttccag	5411377	CBG17398.1	1	0	1a
SL1-1830	aagccatgcaactc	II	+	tttccag	344137	CBG00980a.1	1	0	1a
SL1-1831	aatgcggataagcg	III	+	tttccag	3761913	CBG19676.1	1	0	1a
SL1-1832	ggtcgctaactcaat	IV	-	tttccag	4790301	CBG21712.1	1	0	1a
SL1-1834	atgacgtccacgcc	III	-	tttccag	1246211	CBG30272.1	1	0	1a
SL1-1836	aaaatggcgacacg	IV	+	tttccag	6648979	CBG05519a.1	1	0	1a
SL1-1837	gtaatccagtcgaaat	II	-	tttccag	11871167	CBG20901.1	1	0	1a
SL1-1838	gagcattgaatcaa	I	+	tttccag	8381438	CBG12203.1	1	0	1a
SL1-1839	ctgtaatcggaaaa	III	+	tttccag	8850776	CBG09864.1	1	0	1a
SL1-1840	gtgttaagtgccta	V	+	tttccag	12158031	CBG18934b.1	1	0	1a
SL1-1841	gaatcatgtccgac	X	-	tttccag	846293	CBG16397.1	1	0	1a
SL1-1842	caggtagtagtgct	IV	+	tttccag	3949482	CBG15031.1	1	0	1a
SL1-1843	aagaatcggttcaa	IV	-	tttccag	6377734	CBG19844.1	1	0	1a
SL1-1844	tttcgtcaagcgag	I	-	tttccag	3074873	CBG22273.1	1	0	1a
SL1-1845	gtaatatgtcgctc	IV	-	tttccag	2093922	CBG21577.1	1	0	1a
SL1-1846	gtaaaatgagagcg	V	+	tttccag	17456676	CBG18586.1	1	0	1a
SL1-1847	aactttctccctaca	V	+	tttccag	16169218	CBG17083.1	1	0	1a
SL1-1848	aatgaataggtttat	I	+	tttccag	4132439	CBG04176a.1	1	0	1a
SL1-1849	aacacatgctgcga	V	+	tttccag	7357708	CBG06689.1	1	0	1a
SL1-185	caaaatggaaata	IV	+	ttttcag	6163917	CBG19889.1	1	0	1a
SL1-1850	gtaaagaactttcgt	III	+	tttccag	2373839	CBG11706.1	1	0	1a
SL1-1851	caaaacaatgcctc	I	-	tttccag	2746575	CBG22190.1	1	0	1a
SL1-1852	accagaaatgacat	IV	-	tttccag	11723152	CBG17669.1	1	0	1a
SL1-1853	gtaaatcatggcta	IV	-	tttccag	12310574	CBG08425.1	1	0	1a
SL1-1854	gaatgaaccttct	IV	-	tttccag	6914628	CBG05448.1	1	0	1a
SL1-1856	gaatggttgccaac	V	-	tttccag	9334487	CBG23273.1	1	0	1a
SL1-1857	cacgagaatgccta	X	+	tttccag	13126009	CBG16730.1	1	0	1a
SL1-1858	aatgcgacttctca	IV	+	tttccag	260656	CBG00379.1	1	0	1a
SL1-1859	aaaccatgccccct	II	-	tttccag	12433704	CBG25691.1	1	0	1a
SL1-1860	agatgaccacaaaa	V	-	tttccag	5401253	CBG12152.1	1	0	1a
SL1-1862	aaaagaagggcgga	III	-	tttccag	14336044	CBG15314.1	1	0	1a
SL1-1863	atgtcgcgcaccac	III	+	tttccag	1251821	CBG15727.1	1	0	1a
SL1-1864	cctagaaaaagatg	IV	+	tttccag	16565393	CBG16825.1	1	0	1a
SL1-1865	aaaaaaaaccatga	III	+	tttccag	1426140	CBG15747.1	1	0	1a
SL1-1866	aacttgaacaatgc	III	+	tttccag	1597395	CBG15785.1	1	0	1a
SL1-1867	aatgacagaccaaa	IV	-	tttccag	894828	CBG13694.1	1	0	1a
SL1-1868	caatggcagacgct	I	-	tttccag	15068106	CBG19786.1	1	0	1a
SL1-1869	atgtcaaccgcaaa	V	+	tttccag	1130559	CBG01469.1	1	0	1a
SL1-1870	gatatgttatgcgg	II	-	tttccag	3050774	CBG13385.1	1	0	1a
SL1-1871	atgccccacgaccc	IV	+	tttccag	15289200	CBG21053.1	1	0	1a
SL1-1872	atgagcgttgaaga	II	+	tttccag	7989112	CBG02966.1	1	0	1a
SL1-1874	atggtcaatcccag	X	-	tttccag	19696275	CBG28089.1	1	0	1a
SL1-1875	gaaacatgagtaaa	IV	-	tttccag	5072214	CBG21676.1	1	0	1a
SL1-1876	gcggttcattcggt	III	+	tttccag	4656618	CBG05175.1	1	0	1a
SL1-1878	aaatgtccactgc	II	+	tttccag	16331295	CBG07050.1	1	0	1a
SL1-1879	gtcacaaaaatgagc	III	-	tttccag	11985890	CBG09176.1	1	0	1a
SL1-188	cagcgaaaatggtg	IV	+	ttttcag	4331579	CBG21776.1	1	0	1a
SL1-1881	aatgcctccaccac	III	-	tttccag	7526541	CBG16525a.1	1	0	1a
SL1-1882	atgaggctttggca	II	-	tttccag	5493024	CBG11169.1	1	0	1a
SL1-1883	gtaaatggattgct	V	+	tttccag	18788407	CBG05554.1	1	0	1a
SL1-1884	atctcactcgcgat	III	-	tttccag	7102837	CBG18012.1	1	0	1a
SL1-1885	aaactaccaaagac	IV	-	tttccag	2002084	CBG21555.1	1	0	1a
SL1-1886	aatgttaaacctat	II	+	tttccag	3737380	CBG00671.1	1	0	1a
SL1-1887	aatgacaacaaaag	III	-	tttccag	5030736	CBG18373.1	1	0	1a
SL1-1888	aaatgctagaacta	V	-	tttccag	5101762	CBG01087.1	1	0	1a
SL1-1889	atgagtagccagta	II	-	tttccag	12343217	CBG21016.1	1	0	1a
SL1-189	aaaaaatgatttcc	V	-	ttttcag	4446819	CBG25141.1	1	0	1a
SL1-1890	atgcgtcgatggat	II	-	tttccag	6074400	CBG13145.1	1	0	1a
SL1-1891	ccatgtcaacactg	IV	+	tttccag	16844679	CBG22549.1	1	0	1a
SL1-1892	aatgttaaacattg	III	-	tttccag	1480861	CBG15759.1	1	0	1a
SL1-1893	aatgcaccgcccgtc	I	+	tttccag	1885531	CBG22030.1	1	0	1a
SL1-1894	acgaaagacaaacg	II	+	tttccag	9096126	CBG02703.1	1	0	1a
SL1-1895	atgtccgcaccacc	III	+	tttccag	11653759	CBG20153.1	1	0	1a
SL1-1896	ggtaaaatgaagtt	I	-	tttccag	12991787	CBG18870.1	1	0	1a
SL1-1897	caaaatgggatgta	I	+	tttccag	1169825	CBG18548.1	1	0	1a
SL1-1898	ccaaaatgcatcat	II	+	tttccag	13042800	CBG19501.1	1	0	1a
SL1-1899	gtaatgacatcaat	III	+	tttccag	3522072	CBG17485.1	1	0	1a
SL1-1900	gcaaaatgcttccg	II	+	tttccag	13985676	CBG25715.1	1	0	1a
SL1-1902	gatgaaccgtaccgc	III	-	tttccag	520834	CBG15171.1	1	0	1a
SL1-1904	tgacatggacgttgc	X	-	tttccag	18029106	CBG07680.1	1	0	1a
SL1-1905	agtcaacatgaaaa	II	+	tttccag	11098523	CBG20682.1	1	0	1a
SL1-1906	gcgacgacgggatt	I	-	tttccag	2509150	CBG22132.1	1	0	1a
SL1-1907	atggaatactgcag	IV	-	tttccag	15909449	CBG13945.1	1	0	1a
SL1-1908	gctctcgccatctt	II	+	tttccag	7218706	CBG03152.1	1	0	1a
SL1-1909	atgcatcgagcactt	III	-	tttccag	1545275	CBG15770.1	1	0	1a
SL1-191	aactaacaatgag	V	-	ttttcag	13794497	CBG19366.1	1	0	1a
SL1-1910	agtaacttcagaac	III	-	tttccag	6920148	CBG18052.1	1	0	1a
SL1-1911	gatgagcggaccagga	IV	+	tttccag	12624845	CBG08350.1	1	0	1a
SL1-1912	gaatgagccttctct	I	-	tttccag	7081462	CBG11916.1	1	0	1a
SL1-1913	aagtaaaatggatc	III	-	tttccag	5942698	CBG13203.1	1	0	1a
SL1-1914	ctaaaaaaatgggt	I	-	tttccag	2935003	CBG22240.1	1	0	1a
SL1-1915	aaaacaactctacg	III	+	tttccag	1040522	CBG15683.1	1	0	1a
SL1-1916	aacaccttcttcgt	X	-	tttccag	19005846	CBG07482.1	1	0	1a
SL1-1917	acacaaaatgtcct	V	-	tttccag	10652015	CBG09596.1	1	0	1a
SL1-1918	atgtcccgtttatt	III	-	tttccag	10536230	CBG06814.1	1	0	1a
SL1-1919	aaaatgcttccaca	V	-	tttccag	5428399	CBG12157.1	1	0	1a
SL1-192	ctgaaaaaatgccg	IV	+	ttttcag	12330723	CBG08414.1	1	0	1a
SL1-1920	atgccgtcattcca	II	-	tttccag	656636	CBG00924.1	1	0	1a
SL1-1921	aaaatggcaccgcct	III	-	tttccag	10122059	CBG06916.1	1	0	1a
SL1-1922	aatggacttcaaca	IV	+	tttccag	5289810	CBG20071.1	1	0	1a
SL1-1923	aatgccatccacaa	II	+	tttccag	2356098	CBG25471.1	1	0	1a
SL1-1924	aacaaatggcgaca	I	-	tttccag	5908133	CBG23744.1	1	0	1a
SL1-1925	agagaatgttgtcc	IV	+	tttccag	15898481	CBG13946.1	1	0	1a
SL1-1926	atgaccaccgacct	IV	+	tttccag	13384257	CBG21315b.1	1	0	1a
SL1-1927	gtaataatgaagg	II	-	tttccag	4180686	CBG00547a.1	1	0	1a
SL1-1928	atgttctgggcacg	II	+	tttccag	8150335	CBG02933a.1	1	0	1a
SL1-1929	atgagcgacgacagt	III	+	tttccag	608144	CBG15153.1	1	0	1a
SL1-193	gagagacacttcca	V	-	ttttcag	12853061	CBG30671a.1	1	0	1a
SL1-1930	atgctgccacgtct	I	+	tttccag	4256129	CBG04096.1	1	0	1a
SL1-1932	aaatgcccgtcgag	III	+	tttccag	14342968	CBG26107.1	1	0	1a
SL1-1933	ataaaaaaggtcta	III	+	tttccag	521822	CBG15170a.1	1	0	1a
SL1-1934	accaccaagtaact	V	-	tttccag	9692846	CBG23175.1	1	0	1a
SL1-1936	atgagacctcaaac	II	+	tttccag	12263364	CBG20994.1	1	0	1a
SL1-1937	aagatgtcaaacga	II	+	tttccag	16172357	CBG07084a.1	1	0	1a
SL1-1938	gtatcttcccctagc	III	+	tttccag	13031761	CBG21200.1	1	0	1a
SL1-1940	atgttaggcattcc	IV	-	tttccag	11107651	CBG01614.1	1	0	1a
SL1-1942	gtgttaagtgcctaga	V	+	tttccag	12158031	CBG18934b.1	1	0	1a
SL1-1943	ccatcatgaactgc	III	-	tttccag	8387515	CBG09756.1	1	0	1a
SL1-1944	aaaatgcgattgct	I	+	tttccag	14912656	CBG19756.1	1	0	1a
SL1-1945	aaatgtccactgca	II	+	tttccag	16331295	CBG07050.1	1	0	1a
SL1-1946	ccaaaaaccaataa	IV	-	tttccag	1043745	CBG13712.1	1	0	1a
SL1-1947	ctttgtttcaacaa	V	+	tttccag	10163095	CBG30632.1	1	0	1a
SL1-1948	catgactgacattt	V	-	tttccag	19028193	CBG05600.1	1	0	1a
SL1-1949	gatcatgtcctcta	I	-	tttccag	11586496	CBG13613.1	1	0	1a
SL1-195	aatgcatctttcta	II	-	ttttcag	11409245	CBG20794.1	1	0	1a
SL1-1950	aaaactttcttctg	II	-	tttccag	14052345	CBG07887.1	1	0	1a
SL1-1951	ataaatcatgggc	IV	-	tttccag	16526431	CBG16815.1	1	0	1a
SL1-1952	acaaccattacttc	III	+	tttccag	11596262	CBG26028.1	1	0	1a
SL1-1953	gttcgtctatacct	I	+	tttccag	10099997	CBG12727.1	1	0	1a
SL1-1954	agtatgggtaacaa	II	+	tttccag	1955210	CBG24887.1	1	0	1a
SL1-1955	ccaacttcgttaga	II	-	tttccag	12392404	CBG21026.1	1	0	1a
SL1-1956	gatgagcggaccag	IV	+	tttccag	12624845	CBG08350.1	1	0	1a
SL1-1957	gaatgaaccttctg	IV	-	tttccag	6914628	CBG05448.1	1	0	1a
SL1-1959	gtaatccacgtaga	III	+	tttccag	11864973	CBG09153.1	1	0	1a
SL1-196	cagaaaatgcagat	IV	-	ttttcag	6847551	CBG05467.1	1	0	1a
SL1-1960	gcaaaatgggcaag	IV	+	tttccag	4812692	CBG21702.1	1	0	1a
SL1-1961	gtaatccagtcgaa	II	-	tttccag	11871167	CBG20901.1	1	0	1a
SL1-1962	gatgagcggaccagg	IV	+	tttccag	12624845	CBG08350.1	1	0	1a
SL1-1963	gatggttgtgaagg	I	+	tttccag	11703483	CBG13634.1	1	0	1a
SL1-1964	gtaaagaactttcg	III	+	tttccag	2373839	CBG11706.1	1	0	1a
SL1-1965	aaaatggactctgc	III	-	tttccag	463296	CBG15185.1	1	0	1a
SL1-1966	gtaataatgaaggt	II	-	tttccag	4180686	CBG00547a.1	1	0	1a
SL1-1967	gatgagcggacca	IV	+	tttccag	12624845	CBG08350.1	1	0	1a
SL1-1968	caagagaaatgtct	V	-	tttccag	8177704	CBG08558.1	1	0	1a
SL1-1969	gatgactgttgacc	V	+	tttccag	14499348	CBG04579.1	1	0	1a
SL1-197	cagtatttgagctt	I	-	ttttcag	12109204	CBG20347.1	1	0	1a
SL1-1970	gaatgagccttctc	I	-	tttccag	7081462	CBG11916.1	1	0	1a
SL1-1971	aaatgacacgaccg	I	+	tttccag	12120645	CBG29944.1	1	0	1a
SL1-1972	gtaaaaaaatcagg	IV	-	tttccag	1801548	CBG21507.1	1	0	1a
SL1-1973	gaaccctcaacttc	V	-	tttccag	15695015	CBG04922.1	1	0	1a
SL1-1974	catgcctccacgaa	II	-	tttccag	11065608	CBG20672.1	1	0	1a
SL1-1975	aggatgctctctcg	III	+	tttccag	3204526	CBG21099.1	1	0	1a
SL1-1976	acaaaatgacatat	III	-	tttccag	10624011	CBG06800.1	1	0	1a
SL1-1977	gaatgaaccttctgg	IV	-	tttccag	6914628	CBG05448.1	1	0	1a
SL1-1978	gtatgtcctccctc	I	-	tttccag	9716606	CBG12633.1	1	0	1a
SL1-1979	aatggttctccacc	IV	-	tttccag	6961711	CBG05437.1	1	0	1a
SL1-198	cacaaaaatggtgg	I	-	ttttcag	14422895	CBG08012.1	1	0	1a
SL1-1980	gatagttcaacacg	II	+	tttccag	16154324	CBG07090.1	1	0	1a
SL1-1981	atggacgtcaccgc	V	+	tttccag	16394054	CBG26687.1	1	0	1a
SL1-1982	gtgttaagtgcctag	V	+	tttccag	12158031	CBG18934b.1	1	0	1a
SL1-1983	gatggcggtcccct	II	-	tttccag	11878059	CBG20903.1	1	0	1a
SL1-1984	gatgacagacccaa	V	-	tttccag	463612	CBG11393.1	1	0	1a
SL1-1985	cagaatcacacaaa	I	-	tttccag	1944713	CBG22047.1	1	0	1a
SL1-1987	gtaatccagtcgaaa	II	-	tttccag	11871167	CBG20901.1	1	0	1a
SL1-1988	acgacaatgaacgg	IV	-	tttccag	1800045	CBG26241.1	1	0	1a
SL1-1989	aaagccatgataac	IV	+	tttccag	8067533	CBG05767a.1	1	0	1a
SL1-1990	acacagcttggta	III	+	atttcag	6890196	CBG18056.1	1	0	1a
SL1-1991	atggagattgctgc	II	+	atttcag	8155635	CBG02931a.1	1	0	1a
SL1-1993	atgcgtgccgcttg	X	-	atttcag	11542477	CBG14839.1	1	0	1a
SL1-1994	atgtcttccaaact	V	-	atttcag	1573487	CBG00825a.1	1	0	1a
SL1-1995	caatggcggaggtt	X	-	atttcag	7830010	CBG14055.1	1	0	1a
SL1-1996	ggtcaattttccat	X	+	atttcag	18211626	CBG07651.1	1	0	1a
SL1-1997	atgattaatctccg	I	+	atttcag	9006133	CBG12340.1	1	0	1a
SL1-1998	gtgatcgaaaatga	III	+	atttcag	7920312	CBG16611.1	1	0	1a
SL1-200	atagaaaaagatgg	II	+	tttccag	6927578	CBG03228.1	1	0	1a
SL1-2000	tcttgcggttcgat	V	-	atttcag	11420262	CBG31160.1	1	0	1a
SL1-2001	gtaaacaaaatgcc	X	-	atttcag	12804132	CBG27792.1	1	0	1a
SL1-2002	acggagcatggcgg	II	-	atttcag	6911731	CBG03235.1	1	0	1a
SL1-2003	atgctgcctcaatt	IV	+	atttcag	11365004	CBG01548.1	1	0	1a
SL1-2004	aatggcgaacgcca	V	-	atttcag	12783998	CBG19106.1	1	0	1a
SL1-2005	atgctttcggcact	I	+	atttcag	8587774	CBG12445.1	1	0	1a
SL1-2007	aatgaccatctaca	V	-	atttcag	6452301	CBG30609.1	1	0	1a
SL1-2008	atggctcagcttgc	I	+	atttcag	5453902	CBG03796.1	1	0	1a
SL1-2009	accaaatatgcttt	I	-	atttcag	9002074	CBG12344a.1	1	0	1a
SL1-201	aatgccgccgaaaa	IV	+	tttccag	10264986	CBG01851.1	1	0	1a
SL1-2010	atgaacaagatatt	V	+	atttcag	13979078	CBG19413.1	1	0	1a
SL1-2011	gatgatctcttccg	V	-	atttcag	15612237	CBG04888.1	1	0	1a
SL1-2012	aatgtccagcctgg	III	+	atttcag	9241892	CBG09976.1	1	0	1a
SL1-2013	ggtgaccgaacaaa	V	-	atttcag	2462909	CBG23625.1	1	0	1a
SL1-2014	gcaatcgatgaaac	V	+	atttcag	7308284	CBG06677.1	1	0	1a
SL1-2015	cacacaaaatgtca	IV	+	atttcag	297865	CBG00387.1	1	0	1a
SL1-2016	ggtacaatggctcc	I	+	atttcag	7456407	CBG12003a.1	1	0	1a
SL1-2017	aatgtcgctgtcgc	IV	-	atttcag	5858237	CBG19952.1	1	0	1a
SL1-2018	gtaaaacatgggca	I	+	atttcag	8522800	CBG12465.1	1	0	1a
SL1-2019	gatggccgataact	IV	+	atttcag	7298777	CBG06011.1	1	0	1a
SL1-202	caacaattcctcct	II	-	tttccag	12610176	CBG19604.1	1	0	1a
SL1-2020	gattcttcactagcc	X	-	atttcag	8969191	CBG14296.1	1	0	1a
SL1-2021	gtaacattccattt	V	+	atttcag	7730714	CBG08700a.1	1	0	1a
SL1-2023	catggtattcaaaa	III	+	atttcag	2449400	CBG11692.1	1	0	1a
SL1-2025	catctctcacgaac	X	-	atttcag	8211229	CBG14145.1	1	0	1a
SL1-2026	gataccgcaatggc	III	-	atttcag	8840771	CBG09860.1	1	0	1a
SL1-2027	catctggcgcttta	I	-	atttcag	5122241	CBG03884.1	1	0	1a
SL1-2029	gtatgaagacccttc	II	+	atttcag	4997227	CBG04280.1	1	0	1a
SL1-203	aacttcttcaatca	V	-	tttccag	13546769	CBG19303.1	1	0	1a
SL1-2030	aaatgcttggatca	X	+	atttcag	11224671	CBG14771.1	1	0	1a
SL1-2031	atttccagctaaaa	V	+	attccta	19470911	CBG23702.1	1	0	1a
SL1-2032	gtatgaagaccctt	II	+	atttcag	4997227	CBG04280.1	1	0	1a
SL1-2033	aaaaatgtcgcatc	X	-	atttcag	16081019	CBG15402.1	1	0	1a
SL1-2034	aatgggaaagcata	III	-	atttcag	7970579	CBG16626.1	1	0	1a
SL1-2035	aagaatgagtggtg	IV	+	atttcag	6342699	CBG26405.1	1	0	1a
SL1-2036	atggatttggagaa	I	+	atttcag	8217818	CBG02198.1	1	0	1a
SL1-2037	gcaaatgacgattt	IV	-	atttcag	9907911	CBG03460.1	1	0	1a
SL1-2038	aagctaccaaccaa	V	+	atttcag	15327293	CBG04798.1	1	0	1a
SL1-2039	tagtatggctgctg	IV	+	atttcag	8900354	CBG06179.1	1	0	1a
SL1-204	caaaatcatggaaa	IV	+	tttccag	310780	CBG26218.1	1	0	1a
SL1-2040	gtaacgaatggaca	II	-	atttcag	10175949	CBG02434a.1	1	0	1a
SL1-2041	tagttatcaacaat	I	-	atttcag	4487148	CBG04030.1	1	0	1a
SL1-2042	gataccgcaatggct	III	-	atttcag	8840771	CBG09860.1	1	0	1a
SL1-2043	ggtaaaatgtcaat	IV	-	atttcag	12329901	CBG08415.1	1	0	1a
SL1-2044	atgaccggaagata	III	+	atttcag	8898200	CBG09876b.1	1	0	1a
SL1-2045	gcaataccaaaacc	IV	+	atttcag	2606952	CBG18772.1	1	0	1a
SL1-2046	atgatccgttttat	X	+	atttcag	9735137	CBG14467.1	1	0	1a
SL1-2047	ctgacccgatgagg	III	-	atttcag	6883288	CBG18058.1	1	0	1a
SL1-2048	ccaaccattttcca	V	-	atttcag	13712392	CBG19343.1	1	0	1a
SL1-2049	agatgacctcaacac	I	+	atttcag	5656566	CBG03714.1	1	0	1a
SL1-205	gtgaaaatgttcca	V	+	tttccag	2478509	CBG31096.1	1	0	1a
SL1-2050	atgcttcgaagtct	IV	-	atttcag	7490286	CBG05943.1	1	0	1a
SL1-2051	aacctaaacctttt	I	+	atttcag	3465966	CBG14904.1	1	0	1a
SL1-2052	gtgatgaactccgc	IV	+	atttcag	9054040	CBG06212.1	1	0	1a
SL1-2053	aatgcccggtgaat	III	+	atttcag	9135578	CBG09948.1	1	0	1a
SL1-2054	gcaaaactaatgtc	X	+	atttcag	3975596	CBG27496.1	1	0	1a
SL1-2055	aagacttggataat	X	+	atttcag	426021	CBG08140a.1	1	0	1a
SL1-2056	atggcaattaacga	IV	+	atttcag	445051	CBG00440.1	1	0	1a
SL1-2057	ggtatattctgcacg	IV	+	atttcag	17323778	CBG13547.1	1	0	1a
SL1-2058	atgctaaaatcagc	I	+	atttcag	6678515	CBG20493.1	1	0	1a
SL1-2059	aatgactgctgaaa	IV	+	atttcag	7356970	CBG05989.1	1	0	1a
SL1-206	atggcaaagtttgt	III	-	tttccag	9129582	CBG09944.1	1	0	1a
SL1-2060	aagtcagaatggtgc	I	-	atttcag	10120896	CBG12733.1	1	0	1a
SL1-2061	aatgggaaagcatac	III	-	atttcag	7970579	CBG16626.1	1	0	1a
SL1-2062	atggctctcctgaa	V	-	atttcag	12655958	CBG19071.1	1	0	1a
SL1-2063	aatgctccgagtgg	III	+	atttcag	11874596	CBG09156.1	1	0	1a
SL1-2064	cgatgtccgacgag	III	-	atttcag	1519545	CBG15767.1	1	0	1a
SL1-2065	atgatccaactact	I	+	atttcag	2827542	CBG25187.1	1	0	1a
SL1-2066	ggacctaaaactca	III	-	atttcag	2169240	CBG11740a.1	1	0	1a
SL1-2067	ggtgaccgaacaaag	V	-	atttcag	2462909	CBG23625.1	1	0	1a
SL1-2068	aactttgtccaata	X	-	atttcag	2972825	CBG15935b.1	1	0	1a
SL1-2069	atgcgtgccgcttgct	X	-	atttcag	11542477	CBG14839.1	1	0	1a
SL1-2071	ggggaatggcggac	X	-	atttcag	12713280	CBG11004a.1	1	0	1a
SL1-2072	aagggtgtgcttgg	I	-	atttcag	4545208	CBG04015a.1	1	0	1a
SL1-2073	aatggagaacggtt	IV	-	atttcag	14140924	CBG03527.1	1	0	1a
SL1-2074	ggtgatgactgaaa	X	-	atttcag	3508980	CBG01946.1	1	0	1a
SL1-2075	taatgatccgcgcct	III	+	atttcag	10545332	CBG06811.1	1	0	1a
SL1-2078	atggatttggagaat	I	+	atttcag	8217818	CBG02198.1	1	0	1a
SL1-208	caaaatcatggaa	IV	+	tttccag	310780	CBG26218.1	1	0	1a
SL1-2080	ggtaaacaatggtc	IV	-	atttcag	9593637	CBG03380.1	1	0	1a
SL1-2081	atggcttttcagcc	II	+	atttcag	11662501	CBG20858.1	1	0	1a
SL1-2082	ccatgggtagattc	IV	-	atttcag	9093136	CBG06221.1	1	0	1a
SL1-2084	aaaaatgtcgcat	X	-	atttcag	16081019	CBG15402.1	1	0	1a
SL1-2085	aaaatgccgatcga	II	-	atttcag	16153534	CBG07091.1	1	0	1a
SL1-2086	ttcccccatggaac	X	-	atttcag	15047321	CBG27914.1	1	0	1a
SL1-2087	agaggtcaaaatgt	II	-	atttcag	294606	CBG25451.1	1	0	1a
SL1-2088	tgaaaaaaccgcgt	III	-	atttcag	9606850	CBG10087a.1	1	0	1a
SL1-209	gcaaaatgggcaa	IV	+	tttccag	4812692	CBG21702.1	1	0	1a
SL1-2090	atgacaatgacagc	I	+	atttcag	4433147	CBG04046a.1	1	0	1a
SL1-2091	gcaggcgccctctc	I	+	atttcag	3802819	CBG14987.1	1	0	1a
SL1-2092	agaacgatgaatat	III	-	atttcag	6512374	CBG18152.1	1	0	1a
SL1-2093	aaaatgagcctgttc	II	-	atttcag	5148853	CBG04319.1	1	0	1a
SL1-2094	ggtaaaaaatctag	III	-	atttcag	8772947	CBG09850.1	1	0	1a
SL1-2095	aagattcgaatgga	Un	+	gagcaat	82639	CBG18537.1	1	0	1a
SL1-2096	acacagcttggtatc	III	+	atttcag	6890196	CBG18056.1	1	0	1a
SL1-2097	agatgacctcaaca	I	+	atttcag	5656566	CBG03714.1	1	0	1a
SL1-2098	atagaattgctcac	X	+	atttcag	8833194	CBG14269a.1	1	0	1a
SL1-2099	aataatggcgtatt	II	-	atttcag	6085239	CBG13148.1	1	0	1a
SL1-21	aaaaatggacaaaa	III	-	ttttcag	6579905	CBG18134.1	1	0	1a
SL1-210	aacaaaaaatgtcc	I	-	tttccag	2655563	CBG22169.1	1	0	1a
SL1-2100	atgccgaaaacttc	III	+	atttcag	3780764	CBG19669.1	1	0	1a
SL1-2102	tgccataatgacac	I	+	atttcag	3516938	CBG14916.1	1	0	1a
SL1-2103	atgctctgcaatca	I	+	atttcag	11562678	CBG13606.1	1	0	1a
SL1-2104	catcaaaaatgtcg	I	-	atttcag	3180708	CBG22296.1	1	0	1a
SL1-2105	aaatgagtctctta	III	+	atttcag	1676805	CBG00465.1	1	0	1a
SL1-2106	actgaatgattcgt	I	-	atttcag	7588318	CBG12038.1	1	0	1a
SL1-2107	ggaaacaatgagta	IV	-	atttcag	11769446	CBG17654.1	1	0	1a
SL1-2108	aaaactatcggttt	X	-	atttcag	6934067	CBG17208.1	1	0	1a
SL1-2109	aaaacatggggttc	V	-	atttcag	1837860	CBG08826.1	1	0	1a
SL1-211	agatgatgttactg	IV	-	tttccag	6684535	CBG26379.1	1	0	1a
SL1-2110	atggcgacacctac	II	+	atttcag	6941238	CBG03225.1	1	0	1a
SL1-2111	aatggaaatcgacg	III	-	atttcag	3766982	CBG19675a.1	1	0	1a
SL1-2112	aaaacagacagtaaa	IV	-	atttcag	8949089	CBG06190.1	1	0	1a
SL1-2113	atgcgctggcaaac	II	-	atttcag	10777572	CBG02274.1	1	0	1a
SL1-2114	aaacttgagaagtc	X	+	atttcag	12370405	CBG10928.1	1	0	1a
SL1-2115	tctttaaaacgtaa	I	+	atttcag	8042072	CBG02260.1	1	0	1a
SL1-2116	aagtcagaatggtg	I	-	atttcag	10120896	CBG12733.1	1	0	1a
SL1-2117	aaatgagactccgg	V	+	atttcag	12225298	CBG18949.1	1	0	1a
SL1-2118	atatgagcgacaaa	IV	-	atttcag	8650740	CBG06116.1	1	0	1a
SL1-2119	ctaaatgagcacca	I	-	atttcag	10993475	CBG20268.1	1	0	1a
SL1-212	aaaatgttcaaaat	I	-	tttccag	13175812	CBG15848a.1	1	0	1a
SL1-2120	aacccacctcctcc	III	+	atttcag	13585628	CBG23023.1	1	0	1a
SL1-2121	tgtcttctctaca	IV	-	atttcag	7438008	CBG05961.1	1	0	1a
SL1-2122	ctgaaaatggtgctt	III	-	atttcag	6006407	CBG13223.1	1	0	1a
SL1-2123	aacatgccttccga	II	+	atttcag	6874889	CBG03244.1	1	0	1a
SL1-2124	gcaataccaaaaccaa	IV	+	atttcag	2606952	CBG18772.1	1	0	1a
SL1-2125	ctagaacactcaatt	III	-	atttcag	11050936	CBG03600.1	1	0	1a
SL1-2126	tcaaaaatgaccgat	IV	-	atttcag	16306979	CBG13880.1	1	0	1a
SL1-2127	tcttggataatggc	IV	-	atttcag	12624182	CBG08351.1	1	0	1a
SL1-2128	gtaaaaaatgctcac	X	-	atttcag	20675790	CBG25741.1	1	0	1a
SL1-2129	ctagaacactcaat	III	-	atttcag	11050936	CBG03600.1	1	0	1a
SL1-213	gtgaaaatgttccac	V	+	tttccag	2478509	CBG31096.1	1	0	1a
SL1-2131	aatgtcgctgtcgca	IV	-	atttcag	5858237	CBG19952.1	1	0	1a
SL1-2132	atgctaaaatcagcc	I	+	atttcag	6678515	CBG20493.1	1	0	1a
SL1-2133	aatgttcttggacg	I	-	atttcag	8103556	CBG02240b.1	1	0	1a
SL1-2134	aaaaaacgcaatga	V	-	atttcag	2850536	CBG22413.1	1	0	1a
SL1-2135	aaatgcgggtattc	IV	-	atttcag	12438973	CBG08396.1	1	0	1a
SL1-2136	tatttaaatcatga	II	+	atttcag	6250705	CBG13035.1	1	0	1a
SL1-2137	ccactgtcgtcgtc	II	+	atttcag	9921946	CBG02502.1	1	0	1a
SL1-2138	gatggccgataactg	IV	+	atttcag	7298777	CBG06011.1	1	0	1a
SL1-214	cgaaaaaccccgtc	I	+	tttccag	12084101	CBG20343.1	1	0	1a
SL1-2140	gtcaaaaaccccaaa	III	-	atttcag	13767755	CBG22999b.1	1	0	1a
SL1-2141	aatgactgctgaaaa	IV	+	atttcag	7356970	CBG05989.1	1	0	1a
SL1-2142	caataaatcatgtc	X	-	atttcag	8728623	CBG14242.1	1	0	1a
SL1-2143	ggggaatggcggacg	X	-	atttcag	12713280	CBG11004a.1	1	0	1a
SL1-2144	gtaaaacatgggcat	I	+	atttcag	8522800	CBG12465.1	1	0	1a
SL1-2145	gtcaccatggtgaag	II	+	atttcag	5428072	CBG11160.1	1	0	1a
SL1-2146	atacgaggggtgat	X	-	atttcag	1087576	CBG16354.1	1	0	1a
SL1-2147	atggcggctggtgg	II	+	atttcag	9994142	CBG02488.1	1	0	1a
SL1-2148	taagaaccatgacc	V	+	atttcag	18329294	CBG12910.1	1	0	1a
SL1-2149	atgctttcggcac	I	+	atttcag	8587774	CBG12445.1	1	0	1a
SL1-2150	gtgatgaactccg	IV	+	atttcag	9054040	CBG06212.1	1	0	1a
SL1-2151	cagctgacatgtca	II	+	atttcag	8751400	CBG02771.1	1	0	1a
SL1-2152	gattcttcactag	X	-	atttcag	8969191	CBG14296.1	1	0	1a
SL1-2153	aagcatgtggctcc	II	+	atttcag	14924240	CBG21465.1	1	0	1a
SL1-2154	catgatgaaactgg	X	+	atttcag	16476441	CBG22758.1	1	0	1a
SL1-2155	gttagttgagccaa	V	-	atttcag	10595100	CBG09610a.1	1	0	1a
SL1-2156	gtaattccgccat	V	-	atttcag	10458159	CBG09647.1	1	0	1a
SL1-2157	gatgatgaaccgtg	IV	+	atttcag	10662435	CBG01726.1	1	0	1a
SL1-2159	ggtatattctgcac	IV	+	atttcag	17323778	CBG13547.1	1	0	1a
SL1-216	aatgaataggttta	I	+	tttccag	4132439	CBG04176a.1	1	0	1a
SL1-2160	aaaacatgtcgaag	III	-	atttcag	13073225	CBG21192b.1	1	0	1a
SL1-2161	agagcgtaatgaat	I	-	atttcag	10991293	CBG20269.1	1	0	1a
SL1-2162	gattcttcactagc	X	-	atttcag	8969191	CBG14296.1	1	0	1a
SL1-2163	agcaatgaacgcct	V	+	atttcag	19415211	CBG05689.1	1	0	1a
SL1-2164	aacgatgactgtcg	I	-	atttcag	5683325	CBG03725.1	1	0	1a
SL1-2165	gtaattccgccatg	V	-	atttcag	10458159	CBG09647.1	1	0	1a
SL1-2166	agggtaaaatgttg	II	-	atttcag	9347635	CBG02643.1	1	0	1a
SL1-2167	agatgtctttcatc	X	-	atttcag	20806483	CBG10269.1	1	0	1a
SL1-2168	gtaaaatgacgaga	I	+	atttcag	5633676	CBG03707.1	1	0	1a
SL1-2169	gatgatgaaccgt	IV	+	atttcag	10662435	CBG01726.1	1	0	1a
SL1-2170	atgcacctacttcc	V	-	atttcag	12660207	CBG19074.1	1	0	1a
SL1-2171	gtaataacagagaag	IV	+	atttcag	10462924	CBG01790.1	1	0	1a
SL1-2172	acacagcttggtat	III	+	atttcag	6890196	CBG18056.1	1	0	1a
SL1-2173	gtaacattccatttc	V	+	atttcag	7730714	CBG08700a.1	1	0	1a
SL1-2174	gtaaaaaaacaaaa	IV	-	atttcag	8398941	CBG06043.1	1	0	1a
SL1-2175	aagacttgctcatc	IV	-	atttcag	8883939	CBG06174.1	1	0	1a
SL1-2176	cctggaaaatgagt	IV	+	atttcag	7490610	CBG05942.1	1	0	1a
SL1-2177	ataaaatgagctac	III	-	atttcag	1892984	CBG11787.1	1	0	1a
SL1-2178	aaaacagacagtaa	IV	-	atttcag	8949089	CBG06190.1	1	0	1a
SL1-2179	aacaaagtgatgaa	IV	+	atttcag	2119651	CBG21582.1	1	0	1a
SL1-2180	caatgtctggtgga	III	-	atttcag	5225917	CBG18317.1	1	0	1a
SL1-2181	atgttcttccactt	I	+	atttcag	4097128	CBG04195.1	1	0	1a
SL1-2182	aatggtccactaca	II	-	atttcag	687585	CBG00918.1	1	0	1a
SL1-2183	acaacaatgaacga	IV	-	atttcag	4024466	CBG15048.1	1	0	1a
SL1-2184	aaaatgagcctgtt	II	-	atttcag	5148853	CBG04319.1	1	0	1a
SL1-2185	gtaaaatgacgag	I	+	atttcag	5633676	CBG03707.1	1	0	1a
SL1-2186	atgaacaagatattc	V	+	atttcag	13979078	CBG19413.1	1	0	1a
SL1-2187	gaggagcgaaagat	II	-	atttcag	11637573	CBG20851.1	1	0	1a
SL1-2188	aatggtccactac	II	-	atttcag	687585	CBG00918.1	1	0	1a
SL1-2189	gtaataacagagaa	IV	+	atttcag	10462924	CBG01790.1	1	0	1a
SL1-219	gtaaaaaaatcag	IV	-	tttccag	1801548	CBG21507.1	1	0	1a
SL1-2190	gcagaaattttcag	III	-	atttcag	299609	CBG15220.1	1	0	1a
SL1-2191	acccgttagttcga	IV	-	atttcag	7559370	CBG05926.1	1	0	1a
SL1-2192	gatgatgaaccgtgc	IV	+	atttcag	10662435	CBG01726.1	1	0	1a
SL1-2193	aatggaccacgtcg	III	-	atttcag	5524158	CBG18253.1	1	0	1a
SL1-2194	aatgtcagtcacac	II	-	tttgcag	5560550	CBG11184a.1	1	0	1a
SL1-2195	gatgacttcagttg	IV	-	tttgcag	412302	CBG00427.1	1	0	1a
SL1-2196	aatgtcagtcacact	II	-	tttgcag	5560550	CBG11184a.1	1	0	1a
SL1-2197	agaaaatgggctct	I	+	tttgcag	5019916	CBG03904.1	1	0	1a
SL1-2199	gtaacgcaacacct	IV	+	tttgcag	12442255	CBG08394.1	1	0	1a
SL1-22	cgaattcaatcaac	I	+	ttttcag	10294394	CBG12771.1	1	0	1a
SL1-2200	gcaacatgcaccct	X	+	tttgcag	16107695	CBG27988.1	1	0	1a
SL1-2201	caatgaggcatctg	X	-	tttgcag	8719071	CBG14239.1	1	0	1a
SL1-2202	atgtcagctccact	V	-	tttgcag	8661768	CBG23452.1	1	0	1a
SL1-2203	atgaccaaactaggc	III	+	tttgcag	6419809	CBG18180.1	1	0	1a
SL1-2204	ggtaacgatgagtgt	V	+	tttgcag	12497924	CBG19031.1	1	0	1a
SL1-2205	ggttcccacattaa	I	-	tttgcag	1541020	CBG05114.1	1	0	1a
SL1-2206	acacgatgagtgct	I	-	tttgcag	8276921	CBG12234a.1	1	0	1a
SL1-2207	gtaaaatcatcatgg	I	-	tttgcag	8189014	CBG02208.1	1	0	1a
SL1-2208	gtaattgtccggat	IV	-	tttgcag	7802009	CBG05849.1	1	0	1a
SL1-2209	ccatgggagtgcca	III	-	tttgcag	12811609	CBG21240.1	1	0	1a
SL1-221	ctaacaataatact	V	-	tttccag	13519400	CBG19292.1	1	0	1a
SL1-2210	gtaaagatgccagaa	IV	-	tttgcag	5853701	CBG19953.1	1	0	1a
SL1-2211	aatgactgctcgcg	I	-	tttgcag	15341887	CBG08733.1	1	0	1a
SL1-2212	gtaaaacatgaaat	V	-	tttgcag	14739006	CBG04630.1	1	0	1a
SL1-2213	aactatgactaccg	II	+	tttgcag	6528599	CBG12958.1	1	0	1a
SL1-2214	gtcgaacttgtgaa	V	-	tttgcag	11818928	CBG09263.1	1	0	1a
SL1-2215	ccttcgacatgtcg	III	-	tttgcag	11128386	CBG03613.1	1	0	1a
SL1-2217	ataggatggtcgaa	V	+	tttgcag	12160422	CBG18935.1	1	0	1a
SL1-2219	gtgaaaaccaacca	I	+	tttgcag	12594360	CBG18791.1	1	0	1a
SL1-222	atgtccgacttcga	II	+	tttccag	6801710	CBG03264.1	1	0	1a
SL1-2221	tcgaagaatgtctac	II	-	tttgcag	5747685	CBG24746.1	1	0	1a
SL1-2222	ccaaaatgatgcaa	V	+	tttgcag	11804567	CBG09266.1	1	0	1a
SL1-2223	atgaccaaactagg	III	+	tttgcag	6419809	CBG18180.1	1	0	1a
SL1-2224	aagaatgccgcttc	IV	+	tttgcag	5013043	CBG21666.1	1	0	1a
SL1-2225	aatgcgtgtcattc	I	-	tttgcag	7575343	CBG12033.1	1	0	1a
SL1-2226	gtaatttatcttcg	IV	-	tttgcag	5507224	CBG20021.1	1	0	1a
SL1-2227	gaaagaaaccatgc	X	+	tttgcag	18209080	CBG07652.1	1	0	1a
SL1-2228	agatgtccgtcgca	III	-	tttgcag	3907836	CBG09101.1	1	0	1a
SL1-2229	gatgtcggagatta	IV	+	tttgcag	7930272	CBG05812.1	1	0	1a
SL1-223	ctgaaaaaatggaa	III	+	tttccag	4761623	CBG24683.1	1	0	1a
SL1-2230	acatgcactcacca	X	+	tttgcag	14618	CBG04133a.1	1	0	1a
SL1-2231	gtaaagatgccag	IV	-	tttgcag	5853701	CBG19953.1	1	0	1a
SL1-2232	gtaaagatgccagaag	IV	-	tttgcag	5853701	CBG19953.1	1	0	1a
SL1-2233	gtaacacaaatggc	III	-	tttgcag	1105411	CBG30183.1	1	0	1a
SL1-2234	cgatgagtttcaac	I	-	tttgcag	9272027	CBG12512.1	1	0	1a
SL1-2235	ggcaaagatgagca	V	-	tttgcag	15273135	CBG04784.1	1	0	1a
SL1-2236	atgccagatttctt	X	-	tttgcag	8492757	CBG14205.1	1	0	1a
SL1-2237	atgtcagctccactc	V	-	tttgcag	8661768	CBG23452.1	1	0	1a
SL1-2238	gtaatcgctctgaa	III	-	tttgcag	14345994	CBG15316.1	1	0	1a
SL1-2239	gcgtcttgaaggtgg	III	+	tttgcag	5657281	CBG18209a.1	1	0	1a
SL1-2240	aaaaaatgcttcgc	III	-	tttgcag	8549163	CBG09795.1	1	0	1a
SL1-2241	aatgttccttcccg	V	+	tttgcag	19247006	CBG05649.1	1	0	1a
SL1-2242	aaaaaatgttcttat	II	+	tttgcag	53679	CBG01048.1	1	0	1a
SL1-2243	ggtcctgaacctgg	II	+	tttgcag	3684579	CBG00683a.1	1	0	1a
SL1-2245	gtgaaaaccaacc	I	+	tttgcag	12594360	CBG18791.1	1	0	1a
SL1-2246	aagagatgtcacgg	V	+	tttgcag	230259	CBG11473a.1	1	0	1a
SL1-2247	ctgctaagaacaat	I	-	tttgcag	11890493	CBG18693.1	1	0	1a
SL1-2248	atatgaagttctta	X	+	tttgcag	330470	CBG08120.1	1	0	1a
SL1-2249	gtaataatggctga	III	+	tttgcag	9562817	CBG10076.1	1	0	1a
SL1-225	ataaaccacgacctc	II	+	tttccag	14551246	CBG24135.1	1	0	1a
SL1-2250	aatgaccgccacat	V	-	tttgcag	17950461	CBG20528.1	1	0	1a
SL1-2251	ggataattattccg	II	-	tttgcag	7236981	CBG03148a.1	1	0	1a
SL1-2252	cactcaaactggcaa	I	-	tttgcag	15401769	CBG08754.1	1	0	1a
SL1-2253	gtaattgttaaatg	IV	+	tttgcag	9732667	CBG03416.1	1	0	1a
SL1-2254	aaaatgtcgtctg	II	+	tttgcag	16375513	CBG07035.1	1	0	1a
SL1-2255	gatgtggttcgata	III	-	tttgcag	5263303	CBG18308.1	1	0	1a
SL1-2256	gtatgaagaccttcg	V	+	tttgcag	18186151	CBG20329.1	1	0	1a
SL1-2257	aatggatgatcacc	V	-	tttgcag	9794401	CBG23145.1	1	0	1a
SL1-226	aaaaatatttcatc	X	-	tttccag	5894237	CBG17545.1	1	0	1a
SL1-2261	ggtaacgatgagt	V	+	tttgcag	12497924	CBG19031.1	1	0	1a
SL1-2262	gagaaaaaacagcat	X	-	tttgcag	10434817	CBG14609.1	1	0	1a
SL1-2264	atgagtctcaaagt	II	-	tttgcag	4595640	CBG30110.1	1	0	1a
SL1-2265	agaaaatgggctctc	I	+	tttgcag	5019916	CBG03904.1	1	0	1a
SL1-2266	aatgcaatctgttc	II	+	tttgcag	10048296	CBG02473.1	1	0	1a
SL1-2267	gtggatgagaacata	II	-	tttgcag	6916284	CBG03231.1	1	0	1a
SL1-2268	gtcgggagaatcga	II	+	tttgcag	16337052	CBG07047.1	1	0	1a
SL1-2269	ggctctacgggtgt	IV	+	tttgcag	650143	CBG13664.1	1	0	1a
SL1-227	gtatttatcttgaa	IV	-	tttccag	7279587	CBG06017.1	1	0	1a
SL1-2270	gtaaaccgtgagt	X	+	tttgcag	13268422	CBG16760.1	1	0	1a
SL1-2271	gttaaaccatgatt	II	+	tttgcag	7111526	CBG03180.1	1	0	1a
SL1-2272	gtaataatggctgat	III	+	tttgcag	9562817	CBG10076.1	1	0	1a
SL1-2273	agatgcctgtccga	I	+	tttgcag	3098917	CBG22281.1	1	0	1a
SL1-2274	ccatgaaaattgct	IV	-	tttgcag	7370014	CBG05984.1	1	0	1a
SL1-2275	atgattcgaccact	III	-	tttgcag	9690091	CBG10104.1	1	0	1a
SL1-2276	gtaaagatgccaga	IV	-	tttgcag	5853701	CBG19953.1	1	0	1a
SL1-2277	gtaaaatcatcatg	I	-	tttgcag	8189014	CBG02208.1	1	0	1a
SL1-2278	gtaaaatcatcat	I	-	tttgcag	8189014	CBG02208.1	1	0	1a
SL1-2279	gtatgaagaccttc	V	+	tttgcag	18186151	CBG20329.1	1	0	1a
SL1-228	aaactcaaagtcaa	V	+	tttccag	15339127	CBG04807.1	1	0	1a
SL1-2280	ggtaacgatgagtg	V	+	tttgcag	12497924	CBG19031.1	1	0	1a
SL1-2281	gtgaaatgtttcac	III	-	tttgcag	8374867	CBG09753a.1	1	0	1a
SL1-2282	gtaaaccgtgagtc	X	+	tttgcag	13268422	CBG16760.1	1	0	1a
SL1-2283	cgatgagtttcaacc	I	-	tttgcag	9272027	CBG12512.1	1	0	1a
SL1-2284	aaaatgtcgtctgg	II	+	tttgcag	16375513	CBG07035.1	1	0	1a
SL1-2285	gtggatgagaacat	II	-	tttgcag	6916284	CBG03231.1	1	0	1a
SL1-2286	cactcaaactggca	I	-	tttgcag	15401769	CBG08754.1	1	0	1a
SL1-2287	gatgagcacacgat	II	-	tttgcag	3395491	CBG00736.1	1	0	1a
SL1-2288	aaccgtctaccctt	IV	+	tttacag	12232397	CBG04454.1	1	0	1a
SL1-2289	ctactccacgtcta	IV	+	tttacag	10792080	CBG01691a.1	1	0	1a
SL1-2290	gttaatgagcgcta	III	+	tttacag	7305612	CBG17948a.1	1	0	1a
SL1-2291	atcgaacgactcat	X	-	tttacag	11844012	CBG05052.1	1	0	1a
SL1-2292	ccaaatccgtcga	III	+	tttacag	3746694	CBG19682.1	1	0	1a
SL1-2293	aaaatatcatgtcc	II	+	tttacag	297075	CBG00986.1	1	0	1a
SL1-2294	agatgtcgtcggaa	X	-	tttacag	15107962	CBG00257.1	1	0	1a
SL1-2295	aatgacggcggaaa	X	-	tttacag	13130915	CBG16731.1	1	0	1a
SL1-2296	aaccatgccagttc	I	+	tttacag	3899800	CBG04115.1	1	0	1a
SL1-2297	tcacagaatggcga	II	-	tttacag	10342241	CBG02379.1	1	0	1a
SL1-2298	ggcagttaaccgaa	I	+	tttacag	6590452	CBG10832a.1	1	0	1a
SL1-2299	atttctaacaaaat	X	+	tttacag	1657402	CBG16221.1	1	0	1a
SL1-23	atgactgaaaaag	X	-	ttttcag	20841206	CBG10279.1	1	0	1a
SL1-230	gtttctttcttctt	V	-	tttccag	10473041	CBG09642.1	1	0	1a
SL1-2300	acaatgttgaatta	V	+	tttacag	19392251	CBG05683.1	1	0	1a
SL1-2301	cgaaaccagaaaat	I	-	tttacag	8930835	CBG12363.1	1	0	1a
SL1-2302	aaacatggattcct	V	+	tttacag	15071964	CBG04748.1	1	0	1a
SL1-2303	caggatgaaatcca	II	-	tttacag	9929547	CBG02500.1	1	0	1a
SL1-2304	ccaaatccgtcgaaa	III	+	tttacag	3746694	CBG19682.1	1	0	1a
SL1-2305	ataatgttcttcgg	II	+	tttacag	9225453	CBG02677.1	1	0	1a
SL1-2306	tatgactgccccacc	V	-	tttacag	1160440	CBG01478.1	1	0	1a
SL1-2307	aagcaaaatgaacat	IV	-	tttacag	11211070	CBG01585.1	1	0	1a
SL1-2308	aaatgcgaatcttt	IV	-	tttacag	9709071	CBG03407.1	1	0	1a
SL1-2309	agacaacaggggaa	I	-	tttacag	9057665	CBG12329.1	1	0	1a
SL1-231	gtaatcatgtcgaat	I	-	tttccag	14293859	CBG07987.1	1	0	1a
SL1-2310	gcagtgcctgtgta	I	-	tttacag	4370934	CBG04067.1	1	0	1a
SL1-2312	aacaaaatgatgcc	II	-	tttacag	6707048	CBG03285.1	1	0	1a
SL1-2313	aaatggaagaacca	II	-	tttacag	11912817	CBG20911.1	1	0	1a
SL1-2314	atgcatcttgggat	II	+	tttacag	7065121	CBG03197.1	1	0	1a
SL1-2315	aaagagcaatggtg	II	-	tttacag	7584937	CBG03064.1	1	0	1a
SL1-2316	aaaacggggaaatg	III	-	tttacag	379842	CBG15198.1	1	0	1a
SL1-2317	atgtcagattccga	III	-	tttacag	7912082	CBG16608.1	1	0	1a
SL1-2318	gtttaatccgacca	III	-	tttacag	8618999	CBG09810.1	1	0	1a
SL1-2319	atcagtttcaattt	V	-	tttacag	2458721	CBG23623b.1	1	0	1a
SL1-2320	atgtcggaatcgtc	IV	-	tttacag	7074409	CBG05409.1	1	0	1a
SL1-2321	ctactccacgtctac	IV	+	tttacag	10792080	CBG01691a.1	1	0	1a
SL1-2322	tatgattgccccac	V	-	tttacag	1554194	CBG00819.1	1	0	1a
SL1-2323	ccacattcgcaatc	V	-	tttacag	9085439	CBG23332.1	1	0	1a
SL1-2324	aacagagatcagcga	III	-	tttacag	13200140	CBG30251.1	1	0	1a
SL1-2325	ggctcaagatggcg	I	+	tttacag	15379021	CBG08748.1	1	0	1a
SL1-2328	atgccaactccttg	V	+	tttacag	11847074	CBG09254.1	1	0	1a
SL1-2329	gcattaaaaatgct	II	-	tttacag	4023455	CBG00514.1	1	0	1a
SL1-233	aaaatgagcaatcc	III	+	tttccag	1071551	CBG25808.1	1	0	1a
SL1-2330	catggaaaaactcg	X	+	tttacag	3416201	CBG01922.1	1	0	1a
SL1-2332	atgggtattctcaa	V	+	tttacag	12227514	CBG18950.1	1	0	1a
SL1-2333	aggtagttaggaca	I	-	tttacag	3992869	CBG04224.1	1	0	1a
SL1-2334	aatgagtggcgac	I	-	tttacag	11893846	CBG18690.1	1	0	1a
SL1-2335	aatccagttacaaa	V	-	tttacag	10272409	CBG09700.1	1	0	1a
SL1-2336	atgattggagatgc	I	+	tttacag	15402387	CBG08755.1	1	0	1a
SL1-2337	aagtaaaagatgact	I	+	tttacag	3250236	CBG15096.1	1	0	1a
SL1-2338	tggtgaaataatgg	I	+	tttacag	7670273	CBG12062.1	1	0	1a
SL1-2339	atgccattaaccaa	II	+	tttacag	14067870	CBG07892.1	1	0	1a
SL1-2340	gaattatttacaat	I	-	tttacag	3641863	CBG14945.1	1	0	1a
SL1-2341	gattccaaatgagt	II	+	tttacag	9887344	CBG02516.1	1	0	1a
SL1-2342	ggtcaaaatgagcc	IV	-	tttacag	10382254	CBG01816b.1	1	0	1a
SL1-2343	agaggcaatcaatt	IV	+	tttacag	5518240	CBG20018.1	1	0	1a
SL1-2344	aaaatatcatgtc	II	+	tttacag	297075	CBG00986.1	1	0	1a
SL1-2345	ataaagccgaaaca	II	+	tttacag	12992831	CBG19516a.1	1	0	1a
SL1-2346	gtcaaaaatgccat	X	+	tttacag	15768770	CBG15471.1	1	0	1a
SL1-2348	gatggattcctcgt	V	+	tttacag	8768678	CBG23414.1	1	0	1a
SL1-2349	atggtccaagaaaa	I	+	tttacag	9075486	CBG31447.1	1	0	1a
SL1-235	gtaatcatgtcgaa	I	-	tttccag	14293859	CBG07987.1	1	0	1a
SL1-2350	ataaaaatgtttgg	I	+	tttacag	9346597	CBG12530.1	1	0	1a
SL1-2351	aaaatgggtccgcat	III	+	tttacag	6302943	CBG13299.1	1	0	1a
SL1-2352	aagatgtccgctg	IV	-	tttacag	13376756	CBG21312.1	1	0	1a
SL1-2353	aagtaaaagatgac	I	+	tttacag	3250236	CBG15096.1	1	0	1a
SL1-2354	ccatgccgaggtgg	IV	+	tttacag	9420544	CBG03342b.1	1	0	1a
SL1-2355	aagcctccctttct	III	-	tttacag	10129133	CBG06915.1	1	0	1a
SL1-2356	ataatgttcttcggt	II	+	tttacag	9225453	CBG02677.1	1	0	1a
SL1-2357	catattctaaacaa	V	-	tttacag	14207819	CBG11594.1	1	0	1a
SL1-2359	gtaatggcgcagat	I	-	tttacag	9132641	CBG12309.1	1	0	1a
SL1-236	ataaaccacgacct	II	+	tttccag	14551246	CBG24135.1	1	0	1a
SL1-2361	aatgagtggcgacg	I	-	tttacag	11893846	CBG18690.1	1	0	1a
SL1-2362	aacaaaatgatgc	II	-	tttacag	6707048	CBG03285.1	1	0	1a
SL1-2363	atgacgagcaaaga	I	-	tttacag	4103786	CBG04192.1	1	0	1a
SL1-2364	aagatgtccgctga	IV	-	tttacag	13376756	CBG21312.1	1	0	1a
SL1-2365	ccaaatccgtcgaa	III	+	tttacag	3746694	CBG19682.1	1	0	1a
SL1-2366	aatggcagctccaa	X	+	tttacag	12299999	CBG10906.1	1	0	1a
SL1-2367	atgagaaagtcgat	V	+	tttacag	8388395	CBG23530b.1	1	0	1a
SL1-2368	aactatgtccgag	V	-	tttacag	14413731	CBG04560.1	1	0	1a
SL1-2369	atgggagagcgaaa	II	+	tttacag	5889	CBG01066.1	1	0	1a
SL1-237	gtaaaacatgtccc	IV	+	tttccag	9250299	CBG06263.1	1	0	1a
SL1-2370	gaaccatgacaaat	V	+	tttacag	8700942	CBG23435.1	1	0	1a
SL1-2371	gtaatggcgcagatc	I	-	tttacag	9132641	CBG12309.1	1	0	1a
SL1-2372	aagcaaaatgaaca	IV	-	tttacag	11211070	CBG01585.1	1	0	1a
SL1-2374	aagccgtttgattc	IV	-	tttacag	10661775	CBG01727.1	1	0	1a
SL1-2375	aactatgtccgaga	V	-	tttacag	14413731	CBG04560.1	1	0	1a
SL1-2376	aatgagaacagtag	IV	-	gtttcag	9218595	CBG06252.1	1	0	1a
SL1-2377	agatggcttcggca	II	+	gtttcag	7980083	CBG02970.1	1	0	1a
SL1-2378	taatgaagctgaca	I	+	gtttcag	4010542	CBG04219.1	1	0	1a
SL1-2379	tatgcgcacaccaa	III	+	gtttcag	7945942	CBG16621a.1	1	0	1a
SL1-2380	gtgtcaacatgtcg	II	+	gtttcag	10421423	CBG02363.1	1	0	1a
SL1-2381	ggttaaaacatgcc	IV	+	gtttcag	10610233	CBG01745.1	1	0	1a
SL1-2382	aaccaacatgtcgc	X	-	gtttcag	16082335	CBG15401.1	1	0	1a
SL1-2383	aagccatggcgtct	IV	-	gtttcag	7088478	CBG05401a.1	1	0	1a
SL1-2384	aaatggcagttgac	III	-	gtttcag	9565833	CBG10077.1	1	0	1a
SL1-2385	tgagctatggcatc	I	+	gtttcag	8629545	CBG12434.1	1	0	1a
SL1-2386	catcatcaaacatg	I	+	gtttcag	4404427	CBG04058.1	1	0	1a
SL1-2387	gaatggtttcagaag	III	-	gtttcag	9304297	CBG10001.1	1	0	1a
SL1-2388	agaaactgtcgtcc	III	-	gtttcag	9662227	CBG10098a.1	1	0	1a
SL1-2389	atgattctacgggt	I	+	gtttcag	3608159	CBG14938a.1	1	0	1a
SL1-239	aaaaatggacacat	II	+	tttccag	6108943	CBG13157.1	1	0	1a
SL1-2390	aatgaacagcagcc	V	-	gtttcag	1964006	CBG08862.1	1	0	1a
SL1-2392	gtaatagtcttccc	X	+	gtttcag	13211525	CBG16747.1	1	0	1a
SL1-2393	agggtaaaaatatg	III	+	gtttcag	14205400	CBG00591.1	1	0	1a
SL1-2394	agaacatggatcat	V	+	gtttcag	7841385	CBG08664b.1	1	0	1a
SL1-2396	catgcatccacttt	X	+	gtttcag	3367016	CBG01910.1	1	0	1a
SL1-2397	atacaaaatctact	IV	+	gtttcag	11520700	CBG17722.1	1	0	1a
SL1-2398	atttcaatggcacc	IV	+	gtttcag	9777367	CBG03429.1	1	0	1a
SL1-2399	gtcggaagtaatgg	II	-	gtttcag	8395852	CBG02859a.1	1	0	1a
SL1-240	gtaaaacatgtccct	IV	+	tttccag	9250299	CBG06263.1	1	0	1a
SL1-2401	gagagaagatgacg	V	-	gtttcag	721782	CBG11327.1	1	0	1a
SL1-2402	aatgcttctccgat	V	-	gtttcag	12240131	CBG18956.1	1	0	1a
SL1-2403	atgcatcccaaact	II	+	gtttcag	11529235	CBG20827.1	1	0	1a
SL1-2404	taatgaagctgac	I	+	gtttcag	4010542	CBG04219.1	1	0	1a
SL1-2405	aacaacgaatggcg	IV	-	gtttcag	9945044	CBG03472.1	1	0	1a
SL1-2406	gaagtcatggctcc	X	-	gtttcag	6162620	CBG27566.1	1	0	1a
SL1-2407	gatggatcaacttg	II	-	gtttcag	10316429	CBG02387.1	1	0	1a
SL1-2408	atgggtatcctcat	IV	-	gtttcag	4812019	CBG21703.1	1	0	1a
SL1-241	caaaaaaatggctg	III	+	tttccag	12666289	CBG30269.1	1	0	1a
SL1-2410	agaaacgacaacaat	V	-	gtttcag	9391422	CBG23262.1	1	0	1a
SL1-2411	ggaaaaagtctcgg	II	-	gtttcag	3745338	CBG00668.1	1	0	1a
SL1-2412	aatggcgtctcgat	III	-	gtttcag	8157336	CBG16676.1	1	0	1a
SL1-2413	accagctatggatt	X	+	gtttcag	19633383	CBG07363a.1	1	0	1a
SL1-2414	gtcaccatggagaa	I	-	gtttcag	6747082	CBG20476a.1	1	0	1a
SL1-2415	atggttcgcgttga	I	-	gtttcag	4144815	CBG04170.1	1	0	1a
SL1-2416	aacatgggtagacgt	II	+	gtttcag	3357536	CBG00744a.1	1	0	1a
SL1-2417	aacatgggtagac	II	+	gtttcag	3357536	CBG00744a.1	1	0	1a
SL1-2418	acaaattcaaaatg	III	+	gtttcag	5076875	CBG18361.1	1	0	1a
SL1-2419	taatgaagctgacat	I	+	gtttcag	4010542	CBG04219.1	1	0	1a
SL1-2421	gtcaccatggaga	I	-	gtttcag	6747082	CBG20476a.1	1	0	1a
SL1-2422	aacacacatcgatg	V	+	gtttcag	642372	CBG11345.1	1	0	1a
SL1-2423	gggtaaatgccgcaa	I	-	gtttcag	9114017	CBG12316a.1	1	0	1a
SL1-2424	tgttattccgctca	X	-	gtttcag	12288374	CBG10900.1	1	0	1a
SL1-2425	gggtaaatgccgca	I	-	gtttcag	9114017	CBG12316a.1	1	0	1a
SL1-2426	acaaattcaaaatga	III	+	gtttcag	5076875	CBG18361.1	1	0	1a
SL1-2427	catgaacttccgat	X	-	gtttcag	10084286	CBG14534.1	1	0	1a
SL1-2428	ggtaagaatggcgt	IV	+	gtttcag	16137163	CBG13909.1	1	0	1a
SL1-2429	atatggatccagaa	IV	+	gtttcag	2036906	CBG21569.1	1	0	1a
SL1-2433	gatggacagttcga	V	-	gtttcag	12387761	CBG18997.1	1	0	1a
SL1-2434	ggtatgccaaacgc	III	-	gtttcag	13187519	CBG31168.1	1	0	1a
SL1-2435	cggcgattatgtcc	IV	-	gtttcag	1833209	CBG21517.1	1	0	1a
SL1-2436	atgagcaacagtga	III	+	gtttcag	7143002	CBG17999.1	1	0	1a
SL1-2437	aatggctcacatga	I	-	gtttcag	6145710	CBG08249.1	1	0	1a
SL1-2439	aatggaccgcaggg	III	-	gtttcag	4986100	CBG18382.1	1	0	1a
SL1-2440	agatgatgcaagcat	I	-	gtttcag	8095477	CBG02242a.1	1	0	1a
SL1-2441	tcgtcagtgctttc	X	+	gtttcag	15040836	CBG00246.1	1	0	1a
SL1-2442	ggcaaagaaatcat	III	+	gtttcag	1177439	CBG15706b.1	1	0	1a
SL1-2443	agagggttttacgat	V	+	gtttcag	8634835	CBG23459.1	1	0	1a
SL1-2444	atgagcaacagtgac	III	+	gtttcag	7143002	CBG17999.1	1	0	1a
SL1-2445	gagatgtgctcatc	X	+	gtttcag	6126563	CBG17594.1	1	0	1a
SL1-2446	aatggctcgtggac	X	+	gtttcag	8190766	CBG14140.1	1	0	1a
SL1-2447	aacatgggtagacg	II	+	gtttcag	3357536	CBG00744a.1	1	0	1a
SL1-2448	aaccaacatgtcg	X	-	gtttcag	16082335	CBG15401.1	1	0	1a
SL1-2449	gtatggtcgctcat	IV	+	gtttcag	10460132	CBG01791.1	1	0	1a
SL1-2450	gacaatgacaactc	II	-	gtttcag	11982865	CBG20928.1	1	0	1a
SL1-2451	agatgatgcaagca	I	-	gtttcag	8095477	CBG02242a.1	1	0	1a
SL1-2452	agtaatatagccagt	I	+	gtttcag	4054728	CBG04207.1	1	0	1a
SL1-2453	atgaacagatacga	I	+	gtttcag	8972892	CBG12349.1	1	0	1a
SL1-2454	atgaagttcctctc	V	-	gtttcag	13498893	CBG19285.1	1	0	1a
SL1-2455	ggcgactaaaacct	II	-	attccag	8306454	CBG02894.1	1	0	1a
SL1-2456	aagaaatgagaccg	II	-	attccag	3593835	CBG00700a.1	1	0	1a
SL1-2457	gtaaccaccatgagc	IV	+	attccag	7269283	CBG06020.1	1	0	1a
SL1-2458	catggctgctcgta	II	+	attccag	8315543	CBG02890.1	1	0	1a
SL1-2459	aaaagacaatgtca	III	+	attccag	88116	CBG15273.1	1	0	1a
SL1-2460	catggcgtgcccgt	III	+	attccag	4128185	CBG09046.1	1	0	1a
SL1-2461	aatgtccgccgaac	I	-	attccag	10053142	CBG12714.1	1	0	1a
SL1-2462	tatgcaagccatgc	V	-	attccag	5075977	CBG01095.1	1	0	1a
SL1-2463	ctaacccaagatga	III	+	attccag	8646012	CBG09817.1	1	0	1a
SL1-2464	gtaatacacattca	I	-	attccag	10225262	CBG12756.1	1	0	1a
SL1-2468	atcgatcagtatgc	III	+	attccag	6958764	CBG18045.1	1	0	1a
SL1-247	atggtgaaacaatc	III	-	tttccag	7759097	CBG16573.1	1	0	1a
SL1-2470	aatgcgtcgaaatt	V	-	attccag	12232208	CBG18952.1	1	0	1a
SL1-2471	aaccatgccttcgt	III	-	attccag	14417989	CBG15330.1	1	0	1a
SL1-2472	agtctaaatggaga	I	-	attccag	7319885	CBG11963.1	1	0	1a
SL1-2473	atgcgcccattgac	I	+	attccag	8492835	CBG12182.1	1	0	1a
SL1-2474	aaatgcggagacgg	II	-	attccag	4376898	CBG11063.1	1	0	1a
SL1-2475	aatgcaaccctccc	IV	-	attccag	3310921	CBG11656.1	1	0	1a
SL1-2476	aacaatgtcgatga	III	-	attccag	10300920	CBG06867.1	1	0	1a
SL1-2477	gaagaatgtcgtat	V	+	attccag	14089951	CBG11551.1	1	0	1a
SL1-2478	aagatgccggtggt	IV	+	attccag	12311223	CBG08424.1	1	0	1a
SL1-2479	gtaaccaccatgag	IV	+	attccag	7269283	CBG06020.1	1	0	1a
SL1-2480	atggccaccgagg	I	-	attccag	6430887	CBG10788a.1	1	0	1a
SL1-2481	aaccaatgatgttc	IV	+	attccag	2731461	CBG22453.1	1	0	1a
SL1-2482	gatgatcgttcgga	II	-	attccag	8012370	CBG02958b.1	1	0	1a
SL1-2483	aatgacaagcatca	IV	+	attccag	10551590	CBG01759a.1	1	0	1a
SL1-2484	atgaatgtcaactg	X	-	attccag	277639	CBG08106.1	1	0	1a
SL1-2485	atgcgcccattgacc	I	+	attccag	8492835	CBG12182.1	1	0	1a
SL1-2486	gaagcagaaaagca	I	-	attccag	8747555	CBG12403.1	1	0	1a
SL1-2487	gatgatcgttcggat	II	-	attccag	8012370	CBG02958b.1	1	0	1a
SL1-2488	aaaaaaacaatggc	I	-	attccag	6314945	CBG10763a.1	1	0	1a
SL1-2489	atgcaaaacctcac	IV	+	attccag	7931769	CBG05811a.1	1	0	1a
SL1-249	aaggatgtccgagg	II	-	tttccag	9246365	CBG02673.1	1	0	1a
SL1-2490	aacaatgtcgatgac	III	-	attccag	10300920	CBG06867.1	1	0	1a
SL1-2491	ccatgttccgtttt	III	+	attccag	14245428	CBG00605.1	1	0	1a
SL1-2492	gaaacctcgcccca	III	+	attccag	5514914	CBG18255.1	1	0	1a
SL1-2493	gtgaaaatgaccga	II	-	attccag	16264992	CBG07064.1	1	0	1a
SL1-2494	atgcgggttcttct	V	+	attccag	6364758	CBG06418.1	1	0	1a
SL1-2495	agcaaacatgggag	X	+	attccag	19620283	CBG07367.1	1	0	1a
SL1-2496	catggctgctcgtat	II	+	attccag	8315543	CBG02890.1	1	0	1a
SL1-2497	aaaacactcaccat	X	+	attccag	17492949	CBG07781.1	1	0	1a
SL1-2498	aatggacgttgctt	IV	-	attccag	4048290	CBG15055.1	1	0	1a
SL1-2499	aatgggtctatcca	II	-	attccag	156499	CBG01022.1	1	0	1a
SL1-2500	gtaaaatggtcaa	II	-	attccag	7979506	CBG02971.1	1	0	1a
SL1-2501	aaaattgggttaca	II	-	attccag	4543897	CBG11091a.1	1	0	1a
SL1-2502	ctagaaaatgctct	I	-	attccag	4907850	CBG03934.1	1	0	1a
SL1-2503	atgcaaaacctcacc	IV	+	attccag	7931769	CBG05811a.1	1	0	1a
SL1-2504	atggagctaaccga	IV	+	attccag	17453522	CBG13582b.1	1	0	1a
SL1-2505	accagaagatgtcg	I	+	attccag	391214	CBG11896.1	1	0	1a
SL1-2506	atcaacatggctcgc	I	-	attccag	9708280	CBG12631.1	1	0	1a
SL1-2507	aacaatgtcgatg	III	-	attccag	10300920	CBG06867.1	1	0	1a
SL1-2508	aaagtctcaaatgc	III	+	attccag	5707764	CBG30265.1	1	0	1a
SL1-2509	gtaatacacattcac	I	-	attccag	10225262	CBG12756.1	1	0	1a
SL1-2510	acctcccgatgcgg	V	-	attccag	8923048	CBG23373.1	1	0	1a
SL1-2512	aatgacttcgcca	III	-	attccag	13215053	CBG21168.1	1	0	1a
SL1-2513	aatgaggaagccac	V	-	attccag	9632805	CBG23191.1	1	0	1a
SL1-2514	atgttactccatat	II	+	attccag	7847620	CBG02997.1	1	0	1a
SL1-2515	caaaaacaatgccc	V	+	attccag	6040874	CBG06326.1	1	0	1a
SL1-2516	gtaaaatggtcaac	II	-	attccag	7979506	CBG02971.1	1	0	1a
SL1-2518	gtaacacaccatta	V	+	attccag	17463427	CBG18585.1	1	0	1a
SL1-2519	aacattgcataatt	X	-	attccag	3855268	CBG02020.1	1	0	1a
SL1-252	gaaaaaaggggaaa	V	-	atttcag	2138250	CBG20572a.1	1	0	1a
SL1-2520	gtaacacaccatt	V	+	attccag	17463427	CBG18585.1	1	0	1a
SL1-2521	gtaaaatggtcaacg	II	-	attccag	7979506	CBG02971.1	1	0	1a
SL1-2522	aaaatgtccgacaa	IV	-	attccag	15588627	CBG26548.1	1	0	1a
SL1-2523	atcaacatggctcg	I	-	attccag	9708280	CBG12631.1	1	0	1a
SL1-2524	aatgacagataccg	III	-	attccag	6845426	CBG18066.1	1	0	1a
SL1-2525	atgccgggacttca	IV	+	attccag	407269	CBG00424.1	1	0	1a
SL1-2526	aagttatcccaaca	II	-	attccag	8314515	CBG02891.1	1	0	1a
SL1-2527	gtaaatagtcaaaa	I	-	attccag	2921120	CBG22234.1	1	0	1a
SL1-2528	gtaacacaccattac	V	+	attccag	17463427	CBG18585.1	1	0	1a
SL1-2529	aatgacttcgccat	III	-	attccag	13215053	CBG21168.1	1	0	1a
SL1-2530	gaagcagaaaagcag	I	-	attccag	8747555	CBG12403.1	1	0	1a
SL1-2531	aatgacagatacc	III	-	attccag	6845426	CBG18066.1	1	0	1a
SL1-2532	ggttacccagcgct	II	+	ctttcag	16413325	CBG07025.1	1	0	1a
SL1-2533	atggctcgtcgtta	I	-	ctttcag	6548613	CBG10813.1	1	0	1a
SL1-2534	aatgctcagcgttt	IV	-	ctttcag	15333353	CBG21048.1	1	0	1a
SL1-2535	ggtaaaatgtcgaag	I	-	ctttcag	3985945	CBG04228.1	1	0	1a
SL1-2536	gaatactttcaaag	V	-	ctttcag	13986682	CBG19415.1	1	0	1a
SL1-2537	atgtcctccacgcc	I	+	ctttcag	11337536	CBG08478.1	1	0	1a
SL1-2538	gaataatggatgct	II	-	ctttcag	114746	CBG01036.1	1	0	1a
SL1-2539	atgcttcggcttct	IV	-	ctttcag	11027322	CBG01635.1	1	0	1a
SL1-254	actaaaaatggctt	I	+	atttcag	13988075	CBG07938.1	1	0	1a
SL1-2541	gagatgcctccaaa	III	+	ctttcag	6845978	CBG18065.1	1	0	1a
SL1-2542	aatgataaccagaa	II	+	ctttcag	9884243	CBG02518.1	1	0	1a
SL1-2543	aaatgcttctccaa	II	+	ctttcag	423982	CBG00964.1	1	0	1a
SL1-2544	gaatgtcgggagaa	II	+	ctttcag	5705376	CBG11211.1	1	0	1a
SL1-2545	ccagcatgggaact	I	+	ctttcag	7312020	CBG11960.1	1	0	1a
SL1-2546	gtcattggtcgtgt	X	-	ctttcag	3591333	CBG27483.1	1	0	1a
SL1-2547	cgaaaatatgctga	II	+	ctttcag	9974264	CBG02492.1	1	0	1a
SL1-2548	aatgcagtggtttc	III	-	ctttcag	6529560	CBG18145.1	1	0	1a
SL1-2550	aatggcattcgccc	X	+	ctttcag	11113265	CBG27751.1	1	0	1a
SL1-2551	gaaaatgtttctga	IV	+	ctttcag	10929122	CBG01654.1	1	0	1a
SL1-2552	aatgttgctggcgt	X	-	ctttcag	253736	CBG08099.1	1	0	1a
SL1-2553	ggtccccaagccgc	III	-	ctttcag	9191777	CBG09959.1	1	0	1a
SL1-2554	aatgaacaccacag	II	-	ctttcag	3431529	CBG00731.1	1	0	1a
SL1-2555	atggcaccagcagt	II	-	ctttcag	3732140	CBG00674.1	1	0	1a
SL1-2556	aagatgctccgcgc	III	+	ctttcag	10250574	CBG06885.1	1	0	1a
SL1-2557	gaataatggatgctc	II	-	ctttcag	114746	CBG01036.1	1	0	1a
SL1-2558	atggaaagcatttt	V	+	ctttcag	384558	CBG11417a.1	1	0	1a
SL1-2559	gtgaaccactgctg	X	-	ctttcag	13737198	CBG16863.1	1	0	1a
SL1-256	gaagatgtcgtcga	I	-	atttcag	7331881	CBG11967.1	1	0	1a
SL1-2560	atgagttacatcga	V	-	ctttcag	1202150	CBG01489.1	1	0	1a
SL1-2561	aatgcttcgaaatc	II	+	ctttcag	7807815	CBG03009.1	1	0	1a
SL1-2562	ccactatggactac	II	+	ctttcag	5376955	CBG11149.1	1	0	1a
SL1-2563	taatgtttcgtcac	III	-	ctttcag	10555766	CBG26009.1	1	0	1a
SL1-2564	gtatggctacaaca	III	+	ctttcag	10408731	CBG06842.1	1	0	1a
SL1-2565	atggctcgtcgttat	I	-	ctttcag	6548613	CBG10813.1	1	0	1a
SL1-2566	atgaccgaaagcac	X	+	ctttcag	13969984	CBG16918.1	1	0	1a
SL1-2567	atggcaacagaggt	V	+	ctttcag	476077	CBG11388a.1	1	0	1a
SL1-2568	aatgacagtgaaaa	II	+	ctttcag	8049005	CBG02952.1	1	0	1a
SL1-257	caagtaattatgtc	I	-	atttcag	8751221	CBG12402.1	1	0	1a
SL1-2570	gaggtgattgaacg	IV	-	ctttcag	5473222	CBG20030a.1	1	0	1a
SL1-2571	atgagcgttccagc	II	+	ctttcag	9517553	CBG02597.1	1	0	1a
SL1-2572	ggacaatgaatgaa	X	-	ctttcag	15411259	CBG27933.1	1	0	1a
SL1-2573	cgaaaatcaagatg	II	+	ctttcag	8349878	CBG25585.1	1	0	1a
SL1-2574	acacttgtggtggt	V	-	ctttcag	11403478	CBG09379.1	1	0	1a
SL1-2575	ctatgaacacccca	V	+	ctttcag	4206581	CBG01355.1	1	0	1a
SL1-2576	tagctacacagttg	II	-	ctttcag	11957313	CBG20921a.1	1	0	1a
SL1-2577	aatgctcagcgtttc	IV	-	ctttcag	15333353	CBG21048.1	1	0	1a
SL1-2578	aatgtcagacgggt	I	+	ctttcag	6012770	CBG08220.1	1	0	1a
SL1-2579	aaaggtatgatacg	X	+	ctttcag	2946468	CBG15940.1	1	0	1a
SL1-2580	gtgaaccactgctgc	X	-	ctttcag	13737198	CBG16863.1	1	0	1a
SL1-2581	catcctcgctacat	I	-	ctttcag	8839976	CBG31129.1	1	0	1a
SL1-2582	gtaatcgtgtttgt	V	-	ctttcag	6745484	CBG27357.1	1	0	1a
SL1-2583	ggttcaactatgcca	II	+	ctttcag	8003114	CBG02962.1	1	0	1a
SL1-2584	attacaaacagtat	X	-	ctttcag	15881009	CBG15447.1	1	0	1a
SL1-2585	atgcttcggcttctc	IV	-	ctttcag	11027322	CBG01635.1	1	0	1a
SL1-2586	gagatgcctccaaag	III	+	ctttcag	6845978	CBG18065.1	1	0	1a
SL1-2587	atggcaccagcag	II	-	ctttcag	3732140	CBG00674.1	1	0	1a
SL1-2588	atggggcgggacag	V	-	ctttcag	11517439	CBG09345.1	1	0	1a
SL1-2589	acacgatgatctcc	II	-	ctttcag	7634682	CBG03047.1	1	0	1a
SL1-259	aaaagaacaagatg	I	+	atttcag	7423585	CBG11994.1	1	0	1a
SL1-2590	tatgtcagacgatg	III	+	ctttcag	5435606	CBG18274.1	1	0	1a
SL1-2591	aatgataaccagaac	II	+	ctttcag	9884243	CBG02518.1	1	0	1a
SL1-2593	ctggaaaatgcgcat	II	+	ctttcag	6616067	CBG03305.1	1	0	1a
SL1-2594	acaacaatggtgca	V	-	ctttcag	783602	CBG11315.1	1	0	1a
SL1-2595	ggtaaaatgtcgaa	I	-	ctttcag	3985945	CBG04228.1	1	0	1a
SL1-2596	aataagatgtccct	X	+	ctttcag	12283637	CBG10899.1	1	0	1a
SL1-2597	gcatgtcctcgaca	III	-	ctttcag	5122059	CBG18348.1	1	0	1a
SL1-2598	ggttcaactatgcc	II	+	ctttcag	8003114	CBG02962.1	1	0	1a
SL1-2599	aaaatgacaaggat	II	+	ctttcag	8817978	CBG02760.1	1	0	1a
SL1-260	caaaaatgtccgaa	III	+	atttcag	7405251	CBG16492.1	1	0	1a
SL1-2600	gtaaatcacaatgt	II	-	ctttcag	8976313	CBG02730.1	1	0	1a
SL1-2601	aatgtccaagcaac	II	+	ctttcag	4232996	CBG00563.1	1	0	1a
SL1-2602	cactgaaacatgat	III	+	ctttcag	143661	CBG15260.1	1	0	1a
SL1-2603	ctggaaaatgcgca	II	+	ctttcag	6616067	CBG03305.1	1	0	1a
SL1-2604	aatgccagcagtgc	II	+	ctttcag	8562304	CBG02821.1	1	0	1a
SL1-2605	aagcagacggaaag	X	+	cttccag	2746887	CBG15975.1	1	0	1a
SL1-2606	aatatccacaatgg	IV	+	cttccag	7430968	CBG05964.1	1	0	1a
SL1-2607	ggtatggctcacgcg	I	+	cttccag	1931500	CBG22043.1	1	0	1a
SL1-2608	aatgcgttggtactc	IV	-	cttccag	2989616	CBG22374.1	1	0	1a
SL1-2609	aaacatgcaatggt	IV	-	cttccag	7355579	CBG05990.1	1	0	1a
SL1-261	aatgatttcttctt	II	-	atttcag	5735289	CBG24741.1	1	0	1a
SL1-2610	gaatggcggacacc	III	+	cttccag	5441085	CBG18272.1	1	0	1a
SL1-2612	aacatgactcttca	IV	-	cttccag	17266842	CBG13527.1	1	0	1a
SL1-2613	gtaacccgaaaaga	IV	-	cttccag	3518109	CBG22663.1	1	0	1a
SL1-2614	atgaaccgcctcgcca	II	+	cttccag	2738894	CBG13450.1	1	0	1a
SL1-2615	aactaggcaactat	I	+	cttccag	14427312	CBG08014.1	1	0	1a
SL1-2616	atgaccctaactac	II	+	cttccag	7206268	CBG03154.1	1	0	1a
SL1-2617	atgttcgaccgtct	V	+	cttccag	8131156	CBG08576.1	1	0	1a
SL1-2618	ctgactcgtctctt	IV	+	cttccag	7313164	CBG06005.1	1	0	1a
SL1-2619	atggacctcagcga	IV	-	cttccag	12854936	CBG08292.1	1	0	1a
SL1-262	caaaaatgtccga	III	+	atttcag	7405251	CBG16492.1	1	0	1a
SL1-2620	atgacaacagactc	X	+	cttccag	11515750	CBG14831.1	1	0	1a
SL1-2621	agagccaagatgcg	I	-	cttccag	5407369	CBG03808.1	1	0	1a
SL1-2622	gtaattgttatcaa	X	-	cttccag	18204278	CBG07654.1	1	0	1a
SL1-2623	caatgactagagcc	V	+	cttccag	18620945	CBG25674.1	1	0	1a
SL1-2624	aaaatgcgcaagcc	I	-	cttccag	15452883	CBG08759.1	1	0	1a
SL1-2625	aaatgctccgtgtag	III	-	cttccag	6350524	CBG13312.1	1	0	1a
SL1-2626	aaatgctccgtgt	III	-	cttccag	6350524	CBG13312.1	1	0	1a
SL1-2627	aagccatgcaactg	IV	+	cttccag	5768509	CBG19970.1	1	0	1a
SL1-2628	attagcaaagcaag	X	-	cttccag	5730429	CBG17511.1	1	0	1a
SL1-2629	aaaaaatgctctcc	V	-	cttccag	4102094	CBG01382.1	1	0	1a
SL1-263	atgatccaaatac	X	-	atttcag	17054481	CBG05260.1	1	0	1a
SL1-2630	aataaaatgatgct	III	-	cttccag	7192658	CBG17986.1	1	0	1a
SL1-2631	aatggtccgtcggc	III	-	cttccag	11570170	CBG20173.1	1	0	1a
SL1-2632	aaacatgcaatggtc	IV	-	cttccag	7355579	CBG05990.1	1	0	1a
SL1-2633	gtaaaaatgtccgt	I	+	cttccag	2896156	CBG22228.1	1	0	1a
SL1-2634	actcctccgtttct	II	+	cttccag	2842147	CBG13430.1	1	0	1a
SL1-2635	aaccaaaaatgaagt	II	+	cttccag	5002515	CBG04281.1	1	0	1a
SL1-2636	atgtcgcggcgaag	III	-	cttccag	11848847	CBG09148.1	1	0	1a
SL1-2637	aagccccctctctc	III	-	cttccag	10797797	CBG03543.1	1	0	1a
SL1-2639	atgtcctcagacga	IV	-	cttccag	13058690	CBG10730.1	1	0	1a
SL1-2640	gacccatcaaactt	V	-	cttccag	197652	CBG11483.1	1	0	1a
SL1-2641	aatgctgcatttcg	I	+	cttccag	2248568	CBG22089.1	1	0	1a
SL1-2642	aaaacatgggtgca	IV	-	cttccag	13536859	CBG21258.1	1	0	1a
SL1-2643	gatgaccacctctt	II	-	cttccag	2270149	CBG03656.1	1	0	1a
SL1-2644	aaaacatgggtgcat	IV	-	cttccag	13536859	CBG21258.1	1	0	1a
SL1-2645	aaatggaacgtcgg	I	-	cttccag	5967766	CBG08205.1	1	0	1a
SL1-2646	aatggcatcgatgc	III	+	cttccag	4568170	CBG05203.1	1	0	1a
SL1-2647	ggtatggctcacgc	I	+	cttccag	1931500	CBG22043.1	1	0	1a
SL1-2648	atgaaccgcctcgc	II	+	cttccag	2738894	CBG13450.1	1	0	1a
SL1-2649	aaatgctccgtgta	III	-	cttccag	6350524	CBG13312.1	1	0	1a
SL1-2650	aaacgatgagcttc	I	+	cttccag	12898447	CBG29894.1	1	0	1a
SL1-2651	aaccatggctgact	III	-	cttccag	1681951	CBG00466.1	1	0	1a
SL1-2652	aaatgaccgcccgt	III	-	cttccag	11568731	CBG20174.1	1	0	1a
SL1-2653	ggtaacatgggac	V	+	tttttag	18988156	CBG05588.1	1	0	1a
SL1-2654	gtggaaatggttga	IV	-	tttttag	3837294	CBG15011.1	1	0	1a
SL1-2655	gaagcggtgctcca	II	-	tttttag	15565416	CBG07219.1	1	0	1a
SL1-2656	aaccatggaatcaa	IV	-	tttttag	14870445	CBG26826.1	1	0	1a
SL1-2657	gtaatcaaaatgtc	III	+	tttttag	6984449	CBG18040.1	1	0	1a
SL1-2658	cactatgaactcac	I	-	tttttag	7689938	CBG12067.1	1	0	1a
SL1-2659	gtaatcatgttaaa	III	+	tttttag	9264579	CBG09987.1	1	0	1a
SL1-266	atggaaaacttccg	X	+	atttcag	19237075	CBG07432.1	1	0	1a
SL1-2660	aattgagccgttct	V	-	tttttag	11002856	CBG09491.1	1	0	1a
SL1-2661	aaaacaacctgagg	III	-	tttttag	7495365	CBG16512.1	1	0	1a
SL1-2662	ataacctatggatt	III	+	tttttag	10270962	CBG26016.1	1	0	1a
SL1-2664	cgaaaatggcgaat	III	+	tttttag	13395464	CBG24287.1	1	0	1a
SL1-2666	gtaatgtctgcct	V	-	tttttag	2189153	CBG20586.1	1	0	1a
SL1-2667	aaaacaacctgag	III	-	tttttag	7495365	CBG16512.1	1	0	1a
SL1-2668	atagatcatgctg	V	-	tttttag	7224493	CBG06657.1	1	0	1a
SL1-2669	gactaaatgcgacc	III	+	tttttag	2147092	CBG11744.1	1	0	1a
SL1-267	gtcaaaaatcacta	III	-	atttcag	9562434	CBG10075.1	1	0	1a
SL1-2670	atgagcaatacaca	I	+	tttttag	4820141	CBG03945a.1	1	0	1a
SL1-2671	cgaaccatgtcctc	III	-	tttttag	5543220	CBG30315.1	1	0	1a
SL1-2672	aaaatggactcaaa	II	-	tttttag	248640	CBG30127.1	1	0	1a
SL1-2673	aacaatgacatctt	V	-	tttttag	7312167	CBG06678.1	1	0	1a
SL1-2674	catggacaaaatct	X	+	tttttag	14574671	CBG00136.1	1	0	1a
SL1-2675	gcgcattcttttca	IV	-	tttttag	11364690	CBG01549.1	1	0	1a
SL1-2676	aacaacaaccagaaa	I	-	tttttag	4276761	CBG04089.1	1	0	1a
SL1-2677	atgggagatgctcc	III	+	tttttag	4569830	CBG05202.1	1	0	1a
SL1-2678	atgcaagaagatat	I	-	tttttag	5643146	CBG03709.1	1	0	1a
SL1-2679	aaaataatgagtcg	X	-	tttttag	2298507	CBG16084.1	1	0	1a
SL1-2680	atgagcggggaggt	II	-	tttttag	9623619	CBG02577.1	1	0	1a
SL1-2681	gcaaaatgactgac	II	+	tttttag	12987190	CBG19518.1	1	0	1a
SL1-2682	atgcctagctctact	X	+	tttttag	12815479	CBG11024.1	1	0	1a
SL1-2683	gatgaatcctgaac	II	-	tttttag	10167376	CBG02435.1	1	0	1a
SL1-2684	ggtaaaaatgcgga	I	+	tttttag	7119877	CBG11926.1	1	0	1a
SL1-2685	agaaaaaatggctc	III	+	tttttag	503549	CBG15174.1	1	0	1a
SL1-2686	aacggttaccgtgg	X	+	tttttag	627228	CBG30694.1	1	0	1a
SL1-2687	atgaagcatactct	IV	-	tttttag	9145702	CBG06237a.1	1	0	1a
SL1-2688	agtcttcgaatatg	I	-	tttttag	8956971	CBG12356.1	1	0	1a
SL1-2689	ataacaaatgtcaa	V	+	tttttag	11971727	CBG18893.1	1	0	1a
SL1-2690	caccatgacggaccc	I	+	tttttag	7017245	CBG21941.1	1	0	1a
SL1-2691	gatgcgatctgaac	V	+	tttttag	9326976	CBG23276.1	1	0	1a
SL1-2692	aaaacaatgttggg	X	+	tttttag	17730333	CBG07730a.1	1	0	1a
SL1-2693	gtaatgtctgcctt	V	-	tttttag	2189153	CBG20586.1	1	0	1a
SL1-2694	gtaatgtctgccttg	V	-	tttttag	2189153	CBG20586.1	1	0	1a
SL1-2695	gtatgaatgaacct	III	+	tttttag	8659094	CBG09825.1	1	0	1a
SL1-2696	ggtaacatgggacg	V	+	tttttag	18988156	CBG05588.1	1	0	1a
SL1-2697	aaaatggcgaaaca	II	-	tttttag	9486866	CBG02605.1	1	0	1a
SL1-2698	atagatcatgctga	V	-	tttttag	7224493	CBG06657.1	1	0	1a
SL1-2699	aaaaaatgtcatat	X	+	tttctag	16066869	CBG15407.1	1	0	1a
SL1-27	aaaaatggctccaa	IV	-	ttttcag	13543706	CBG21261a.1	1	0	1a
SL1-270	aaataaacctgaaa	I	+	atttcag	10182926	CBG12745.1	1	0	1a
SL1-2700	actcgtcccttgtt	I	-	tttctag	8009928	CBG23933.1	1	0	1a
SL1-2701	aaatcatgccactt	I	-	tttctag	15289643	CBG08712.1	1	0	1a
SL1-2702	aaaatgcacaatcc	II	+	tttctag	6399337	CBG30142.1	1	0	1a
SL1-2703	aggaccggaatgac	III	+	tttctag	5336441	CBG18291b.1	1	0	1a
SL1-2704	aacaatgagggatg	III	-	tttctag	11300483	CBG26134b.1	1	0	1a
SL1-2705	gtatcccttttgag	II	+	tttctag	10362975	CBG02373.1	1	0	1a
SL1-2706	gtaaaatggcatct	I	+	tttctag	7304823	CBG11957.1	1	0	1a
SL1-2708	atgtatctgtcacg	III	-	tttctag	6568972	CBG30316.1	1	0	1a
SL1-2709	agatgctttcccgc	III	-	tttctag	3745173	CBG19683.1	1	0	1a
SL1-2710	ccggacgagcacaa	IV	+	tttctag	10250639	CBG22316.1	1	0	1a
SL1-2711	aagagaaacatgcc	V	+	tttctag	9034909	CBG23344.1	1	0	1a
SL1-2712	gtggtgagtatggt	II	+	tttctag	6356387	CBG13006a.1	1	0	1a
SL1-2713	atgtcgaaagcattc	II	-	tttctag	10338268	CBG25150.1	1	0	1a
SL1-2714	atatgatttcgttc	III	-	tttctag	7543899	CBG16529.1	1	0	1a
SL1-2716	atgggaaacgatca	III	-	tttctag	451609	CBG15190.1	1	0	1a
SL1-2717	ggtaaatacaccgg	II	-	tttctag	5552234	CBG11182.1	1	0	1a
SL1-2718	gcttccttgcaccg	III	-	tttctag	12437927	CBG12250.1	1	0	1a
SL1-2719	atgagccaatcaaa	X	-	tttctag	3244068	CBG01889.1	1	0	1a
SL1-272	ctgaaaatggtgct	III	-	atttcag	6006407	CBG13223.1	1	0	1a
SL1-2720	ggggaggatgacgac	I	+	tttctag	2924166	CBG22237.1	1	0	1a
SL1-2721	aaatgtcagatgga	IV	+	tttctag	11712633	CBG17673a.1	1	0	1a
SL1-2722	atgaacaaccgggg	I	-	tttctag	5626093	CBG25220.1	1	0	1a
SL1-2724	aacaatgagggat	III	-	tttctag	11300483	CBG26134b.1	1	0	1a
SL1-2725	aaagcaatggctgc	I	+	tttctag	7454856	CBG12002.1	1	0	1a
SL1-2726	gtaaaatggcttcc	II	-	tttctag	12360236	CBG21020.1	1	0	1a
SL1-2727	gaaccggggaaact	II	-	tttctag	11705881	CBG20866.1	1	0	1a
SL1-2728	caaaatgacagcag	III	-	tttctag	9949376	CBG25918.1	1	0	1a
SL1-2729	atggtgcactcaga	IV	-	tttctag	10906668	CBG01661a.1	1	0	1a
SL1-273	cagaagccatggaa	IV	+	atttcag	15910636	CBG13944a.1	1	0	1a
SL1-2730	atgtcgaaagcatt	II	-	tttctag	10338268	CBG25150.1	1	0	1a
SL1-2732	aatgaaacttctaa	III	-	gttccag	9756987	CBG10120.1	1	0	1a
SL1-2733	gatgattaaagcct	V	-	gttccag	8405992	CBG23527.1	1	0	1a
SL1-2734	aaaatgtccggag	III	-	gttccag	12440971	CBG12253.1	1	0	1a
SL1-2735	aaaatgtccggaga	III	-	gttccag	12440971	CBG12253.1	1	0	1a
SL1-2736	gtaatcttccttgtc	I	+	gttccag	11170159	CBG08510.1	1	0	1a
SL1-2737	atgcaccgcgtcgg	III	+	gttccag	13450662	CBG23049.1	1	0	1a
SL1-2738	aatgatgcacatga	IV	+	gttccag	5274498	CBG20077.1	1	0	1a
SL1-2739	aagaccccgccccg	V	+	gttccag	11761103	CBG09277.1	1	0	1a
SL1-2740	atgagatctcttct	II	+	gttccag	11967134	CBG20924.1	1	0	1a
SL1-2741	gaaacatgagcgac	IV	+	gttccag	10619657	CBG01740.1	1	0	1a
SL1-2742	aaaatgtcgtccgg	IV	+	gttccag	3945502	CBG15029.1	1	0	1a
SL1-2743	atgccgtccgcagt	V	+	gttccag	13349480	CBG19253.1	1	0	1a
SL1-2744	gatggtcatcatca	V	+	gttccag	8180818	CBG08556a.1	1	0	1a
SL1-2745	atgtgtcgcccaat	II	+	gttccag	9673473	CBG02566.1	1	0	1a
SL1-2746	aaatgtccgaattg	II	+	gttccag	887114	CBG00891.1	1	0	1a
SL1-2747	aaccaaaaatagcg	III	-	gttccag	7612393	CBG16545.1	1	0	1a
SL1-2748	tattcgatctattt	V	-	gttccag	844618	CBG11298.1	1	0	1a
SL1-2749	atggctttccgtgtc	III	-	gttccag	9492538	CBG10053.1	1	0	1a
SL1-2750	gcacagttactgat	X	-	gttccag	17056388	CBG05261.1	1	0	1a
SL1-2751	ccacaaaaatgatt	I	-	gttccag	4609384	CBG04002.1	1	0	1a
SL1-2752	gtaatcttccttg	I	+	gttccag	11170159	CBG08510.1	1	0	1a
SL1-2753	aaaatggctggcatc	III	+	gttccag	5724220	CBG18189.1	1	0	1a
SL1-2754	gtaatcttccttgt	I	+	gttccag	11170159	CBG08510.1	1	0	1a
SL1-2755	gtaatcaactatgg	V	+	gttccag	14573614	CBG04589.1	1	0	1a
SL1-2756	gtaatcaactatg	V	+	gttccag	14573614	CBG04589.1	1	0	1a
SL1-2757	aaaatggctggcat	III	+	gttccag	5724220	CBG18189.1	1	0	1a
SL1-2758	gcgacatggactcg	V	+	attacag	10690926	CBG09586.1	1	0	1a
SL1-2759	gcgcaacaaagtgc	IV	+	attacag	6762595	CBG05495.1	1	0	1a
SL1-276	ccaaaaaatgccca	IV	-	atttcag	16293443	CBG13882a.1	1	0	1a
SL1-2760	gcaaatgcgaacct	X	-	attacag	8312240	CBG14163.1	1	0	1a
SL1-2761	atggtcatcactacc	I	+	attacag	7570915	CBG12032.1	1	0	1a
SL1-2762	gtaatcacgagaaat	V	+	attacag	9047264	CBG23341a.1	1	0	1a
SL1-2763	caacactatgagtg	X	+	attacag	881449	CBG16392.1	1	0	1a
SL1-2765	aatgctcccaaaag	V	+	attacag	10238381	CBG09715.1	1	0	1a
SL1-2766	gtagacttcaccac	I	-	attacag	6373492	CBG10777.1	1	0	1a
SL1-2767	caacactatgagtgt	X	+	attacag	881449	CBG16392.1	1	0	1a
SL1-2768	atcgaaccatgata	II	+	attacag	8280376	CBG25582.1	1	0	1a
SL1-2769	gggtattcatatat	IV	-	attacag	11921457	CBG17617.1	1	0	1a
SL1-2770	gcgcaacaaagtgct	IV	+	attacag	6762595	CBG05495.1	1	0	1a
SL1-2771	agcaaatgataggt	I	+	attacag	4081701	CBG04199.1	1	0	1a
SL1-2772	gtaatcacgagaaa	V	+	attacag	9047264	CBG23341a.1	1	0	1a
SL1-2773	aatggatgctagtt	I	-	attacag	5379177	CBG03817.1	1	0	1a
SL1-2774	aaagggtaatgacg	IV	+	attacag	8584398	CBG06092.1	1	0	1a
SL1-2775	ggcagggagccatc	V	+	attacag	8756573	CBG23416.1	1	0	1a
SL1-2776	gataaaacaacttc	I	-	attacag	5633110	CBG03706.1	1	0	1a
SL1-2777	gtcacctcaactta	X	+	attacag	11470576	CBG14820.1	1	0	1a
SL1-2779	acaatctatgacat	IV	-	attacag	8117267	CBG05753a.1	1	0	1a
SL1-2780	atgcttcttccaat	II	-	attacag	16203455	CBG07082.1	1	0	1a
SL1-2781	gcgacatggactcgc	V	+	attacag	10690926	CBG09586.1	1	0	1a
SL1-2783	acgctgactacatc	V	+	attgcag	11115914	CBG09443.1	1	0	1a
SL1-2784	gtaatcaccactac	II	-	attgcag	8425118	CBG02850.1	1	0	1a
SL1-2785	atgacaaaaccaaa	I	-	attgcag	5353252	CBG03825.1	1	0	1a
SL1-2786	atggctgccgcatcc	V	+	attgcag	8662251	CBG23451.1	1	0	1a
SL1-2787	caaaaatgtcggaa	I	-	attgcag	4535865	CBG04017.1	1	0	1a
SL1-2788	accaccaatcaagat	III	-	attgcag	5734906	CBG18183.1	1	0	1a
SL1-279	aaaagaacaagat	I	+	atttcag	7423585	CBG11994.1	1	0	1a
SL1-2790	atggctgccgcatc	V	+	attgcag	8662251	CBG23451.1	1	0	1a
SL1-2791	aatcactaatagcaa	I	+	attgcag	7548993	CBG12026.1	1	0	1a
SL1-2793	acaaagcgcacaat	IV	-	attgcag	6007784	CBG19924.1	1	0	1a
SL1-2794	accaccaatcaaga	III	-	attgcag	5734906	CBG18183.1	1	0	1a
SL1-2795	aacagaaaaatgac	IV	+	attgcag	6832215	CBG05470.1	1	0	1a
SL1-2796	agcactgagaggga	X	-	attgcag	18690090	CBG07558.1	1	0	1a
SL1-2797	ataccatgtcatca	III	-	attgcag	3113879	CBG26690a.1	1	0	1a
SL1-2798	atggctgccgcat	V	+	attgcag	8662251	CBG23451.1	1	0	1a
SL1-2799	atgcgatgcaggtt	II	+	attgcag	10456305	CBG02358.1	1	0	1a
SL1-280	aatggattctgatc	IV	+	atttcag	8651230	CBG06117.1	1	0	1a
SL1-2800	actgaaggtcagaa	II	-	attgcag	13904272	CBG25712.1	1	0	1a
SL1-2801	atgaattcgtcacg	III	-	attgcag	471182	CBG15181.1	1	0	1a
SL1-2802	aaaatgacctcaga	I	-	attgcag	15399458	CBG08752.1	1	0	1a
SL1-2803	gtaatcaccactact	II	-	attgcag	8425118	CBG02850.1	1	0	1a
SL1-2804	gttgctgacatgag	I	+	attgcag	7936938	CBG21344.1	1	0	1a
SL1-2805	aatcactaatagca	I	+	attgcag	7548993	CBG12026.1	1	0	1a
SL1-2806	aatggcaacccagg	IV	+	attgcag	8482270	CBG06071.1	1	0	1a
SL1-2807	aaagatgcggtcaa	I	-	tcttcag	15307690	CBG08719.1	1	0	1a
SL1-2808	aagaccatcagtca	IV	-	tcttcag	145270	CBG00355.1	1	0	1a
SL1-2809	gtaggaaatggtca	III	+	tcttcag	7451556	CBG16503.1	1	0	1a
SL1-2810	cacctactaaccat	I	+	tcttcag	4773307	CBG03956a.1	1	0	1a
SL1-2811	gatgacttcaatgc	V	+	tcttcag	2169293	CBG20581.1	1	0	1a
SL1-2812	ggcaaaacatggac	I	+	tcttcag	4068802	CBG04203.1	1	0	1a
SL1-2813	aaaaacctcaacca	V	-	tcttcag	332072	CBG11439a.1	1	0	1a
SL1-2814	gtaatttattcggt	X	+	tcttcag	4102602	CBG02064.1	1	0	1a
SL1-2815	aatgacttggatca	X	-	tcttcag	18586679	CBG07571.1	1	0	1a
SL1-2816	atgcgcaaatccag	V	-	tcttcag	9850668	CBG23132.1	1	0	1a
SL1-2817	atgatcaaccggtt	III	+	tcttcag	4097622	CBG09055.1	1	0	1a
SL1-2818	acaactaatgtcgt	V	+	tcttcag	10708877	CBG09583.1	1	0	1a
SL1-2819	caagaatggctgat	III	-	tcttcag	8154230	CBG16675b.1	1	0	1a
SL1-282	aatgtcatcgacat	V	+	tttgcag	19473895	CBG23703.1	1	0	1a
SL1-2820	atgccttcctacaa	V	+	tcttcag	6239938	CBG06384.1	1	0	1a
SL1-2821	aatgcatcaacta	II	-	tcttcag	8340035	CBG02878.1	1	0	1a
SL1-2822	aatgcatcaactaat	II	-	tcttcag	8340035	CBG02878.1	1	0	1a
SL1-2823	gagctaatcgccacc	X	-	tcttcag	19439099	CBG07390a.1	1	0	1a
SL1-2824	cacctactaaccatg	I	+	tcttcag	4773307	CBG03956a.1	1	0	1a
SL1-2825	acgagaatgattaa	I	-	tcttcag	5422773	CBG03806.1	1	0	1a
SL1-2826	aatgggatcgttag	V	-	tcttcag	10665168	CBG09593.1	1	0	1a
SL1-2827	cacacacaaatcaa	II	+	tcttcag	16029278	CBG07107a.1	1	0	1a
SL1-2828	attgaccacaccac	II	+	tcttcag	3216666	CBG13354.1	1	0	1a
SL1-2829	aatgcatcaactaa	II	-	tcttcag	8340035	CBG02878.1	1	0	1a
SL1-283	gtgagcaatgactg	IV	-	atttcag	6105126	CBG19910.1	1	0	1a
SL1-2830	taaaatggaaacga	III	-	tcttcag	7592454	CBG16539.1	1	0	1a
SL1-2831	gtattaactgggca	IV	+	tttatag	11358806	CBG01551.1	1	0	1a
SL1-2832	gagaatgaccatct	IV	-	tttatag	9621346	CBG03385.1	1	0	1a
SL1-2833	gtagtatagactaa	III	+	tttatag	6397414	CBG13330.1	1	0	1a
SL1-2834	ggatgagagaacct	I	+	tttatag	15141847	CBG19803.1	1	0	1a
SL1-2835	acatggctaaccaat	IV	+	tttatag	8484778	CBG06072.1	1	0	1a
SL1-2836	gaaaatgtcagaag	IV	+	tttatag	10423899	CBG30862.1	1	0	1a
SL1-2837	gtaaccaaaaccgt	III	-	tttatag	1725415	CBG00474.1	1	0	1a
SL1-2838	gagacccagtcgga	X	+	tttatag	5418069	CBG17399.1	1	0	1a
SL1-2839	aagcgacaatgctg	X	+	tttatag	4650280	CBG02175.1	1	0	1a
SL1-284	atgaacaagatat	V	+	atttcag	13979078	CBG19413.1	1	0	1a
SL1-2840	ggatggcaactca	I	-	tttatag	9005528	CBG12341.1	1	0	1a
SL1-2841	aatggactacaaca	V	+	tttatag	14798243	CBG04652.1	1	0	1a
SL1-2842	aaatggtgaccact	V	-	tttatag	14746306	CBG04633.1	1	0	1a
SL1-2843	gtaattcgtccaaa	V	+	tttatag	2066179	CBG20553a.1	1	0	1a
SL1-2844	gcgctgccatcctc	X	-	tttatag	18300969	CBG07630.1	1	0	1a
SL1-2845	agattaactatgac	II	-	tttatag	6278199	CBG13026.1	1	0	1a
SL1-2847	aaatggtgaccactc	V	-	tttatag	14746306	CBG04633.1	1	0	1a
SL1-2848	gagaatgaccatctc	IV	-	tttatag	9621346	CBG03385.1	1	0	1a
SL1-2849	gtattaactgggcaa	IV	+	tttatag	11358806	CBG01551.1	1	0	1a
SL1-2850	ccaaaatgtcaaaa	I	-	tttatag	5438454	CBG03802a.1	1	0	1a
SL1-2851	aatgctcttcgcac	I	-	tttatag	4332919	CBG04076.1	1	0	1a
SL1-2852	ggatggcaactcac	I	-	tttatag	9005528	CBG12341.1	1	0	1a
SL1-2854	actccgaatctcaa	IV	+	tttatag	7921076	CBG05816.1	1	0	1a
SL1-2855	aatggtcgataaga	I	+	attttag	15156323	CBG19806.1	1	0	1a
SL1-2856	gtgaaacaatgaga	X	+	attttag	11290358	CBG14786.1	1	0	1a
SL1-2857	gcggaaatggatct	III	+	attttag	11956261	CBG09171.1	1	0	1a
SL1-2858	cagaaccatgttac	IV	+	attttag	11732028	CBG17664.1	1	0	1a
SL1-2859	gctcaaaacgatgt	V	+	attttag	11708489	CBG09292.1	1	0	1a
SL1-286	tttgtgtggagaaa	X	+	atttcag	8701113	CBG14237.1	1	0	1a
SL1-2860	ggagtcatctccgg	IV	+	attttag	6744610	CBG05502.1	1	0	1a
SL1-2861	acacaatttcacca	IV	-	attttag	7341458	CBG05993.1	1	0	1a
SL1-2862	aagctatggatcgc	X	-	attttag	18544463	CBG07579a.1	1	0	1a
SL1-2864	gtagaaaaatcttc	IV	-	attttag	16243204	CBG13891.1	1	0	1a
SL1-2865	atgagatgtcctct	III	+	attttag	10181126	CBG06904.1	1	0	1a
SL1-2866	atggcaacagagcg	V	-	attttag	14740945	CBG04631.1	1	0	1a
SL1-2868	gagcgcgcgacgct	V	+	attttag	1184642	CBG01486.1	1	0	1a
SL1-2869	gctcaacggatcac	IV	+	attttag	16566168	CBG16826.1	1	0	1a
SL1-287	gtcaccatggtgaa	II	+	atttcag	5428072	CBG11160.1	1	0	1a
SL1-2870	accgaagatcctca	III	+	attttag	4248478	CBG09023.1	1	0	1a
SL1-2871	aatcatgcttcact	X	-	attttag	4187207	CBG02076.1	1	0	1a
SL1-2872	cacaacatggtgag	IV	-	attttag	7095388	CBG05400.1	1	0	1a
SL1-2873	atgccgtcgaagtt	V	-	attttag	8812306	CBG23404.1	1	0	1a
SL1-2874	acatgctcagtcgt	II	-	attttag	10900337	CBG20626.1	1	0	1a
SL1-2876	gcacagtgcagaat	X	+	attttag	104564	CBG30812.1	1	0	1a
SL1-2877	atgataaccaaagt	IV	+	cttgcag	17288091	CBG13535.1	1	0	1a
SL1-2878	gcaccgttccctcg	V	-	cttgcag	9981924	CBG23091.1	1	0	1a
SL1-2879	catgaattccgatg	V	-	cttgcag	13545784	CBG19302.1	1	0	1a
SL1-288	taaatgacgaatca	V	+	atttcag	13419668	CBG19270.1	1	0	1a
SL1-2880	acataccattgatc	IV	-	cttgcag	8604504	CBG06096.1	1	0	1a
SL1-2881	catggacaacatca	III	-	cttgcag	9285156	CBG09994.1	1	0	1a
SL1-2882	catgtcctcgccaac	II	-	cttgcag	10337139	CBG02381.1	1	0	1a
SL1-2884	atgggcgcgttcgg	IV	+	cttgcag	16059506	CBG13922.1	1	0	1a
SL1-2885	aaactagagaaaga	III	+	cttgcag	10135088	CBG06912.1	1	0	1a
SL1-2886	atggacgaactgatc	II	+	cttgcag	8359841	CBG02871.1	1	0	1a
SL1-2887	ccgaaggtctcaat	IV	-	cttgcag	11791809	CBG17647a.1	1	0	1a
SL1-2888	aatcaataatgacc	IV	+	cttgcag	1572565	CBG13827a.1	1	0	1a
SL1-2889	aaatgaccgccaca	V	-	cttgcag	12301250	CBG18976.1	1	0	1a
SL1-289	aaattccagctttt	III	+	aattcag	636286	CBG15145.1	1	0	1a
SL1-2890	atgctagatgtagc	II	+	cttgcag	6860211	CBG03250.1	1	0	1a
SL1-2891	atgggtttcaaact	X	+	cttgcag	9893790	CBG14499.1	1	0	1a
SL1-2892	aaccacccatcgac	III	+	cttgcag	11353147	CBG20214.1	1	0	1a
SL1-2893	catgtcctcgccaa	II	-	cttgcag	10337139	CBG02381.1	1	0	1a
SL1-2894	atggacgaactgat	II	+	cttgcag	8359841	CBG02871.1	1	0	1a
SL1-2895	ggttaaacatggct	I	+	cttgcag	8878146	CBG12376.1	1	0	1a
SL1-2896	ggttaaacatggcta	I	+	cttgcag	8878146	CBG12376.1	1	0	1a
SL1-2897	gcgatgaaaaccct	I	-	cttgcag	3142897	CBG22286.1	1	0	1a
SL1-2898	gtaaccacggtcca	IV	-	acttcag	9579181	CBG03377a.1	1	0	1a
SL1-2899	gtaatttcaaaaat	II	+	acttcag	15168425	CBG17045.1	1	0	1a
SL1-2900	acccatcgccaact	IV	-	acttcag	1512892	CBG26235.1	1	0	1a
SL1-2901	cgaaccatgggtc	I	+	acttcag	10473895	CBG12817.1	1	0	1a
SL1-2902	atgaagcgcggcta	V	+	acttcag	1770086	CBG08806.1	1	0	1a
SL1-2903	atggtcaagattgt	V	+	acttcag	14317574	CBG11621.1	1	0	1a
SL1-2904	gtaaccacggtccat	IV	-	acttcag	9579181	CBG03377a.1	1	0	1a
SL1-2905	cggtagcttcaaaa	I	+	acttcag	5582409	CBG29833.1	1	0	1a
SL1-2906	atgaagcgcggctac	V	+	acttcag	1770086	CBG08806.1	1	0	1a
SL1-2907	atgccgccgaaacg	III	-	acttcag	9595324	CBG10083.1	1	0	1a
SL1-2908	taagtgtctaaaca	IV	-	acttcag	7381752	CBG05978.1	1	0	1a
SL1-2909	gtaaaatgaaagtg	V	+	acttcag	18122558	CBG20321.1	1	0	1a
SL1-2910	gtatgtccggagc	V	+	acttcag	9930530	CBG23108.1	1	0	1a
SL1-2911	cagatatcgcaaga	III	-	acttcag	14462327	CBG15339.1	1	0	1a
SL1-2912	cgaaccatgggtctc	I	+	acttcag	10473895	CBG12817.1	1	0	1a
SL1-2913	gtatgtccggagcc	V	+	acttcag	9930530	CBG23108.1	1	0	1a
SL1-2914	cgaaccatgggtct	I	+	acttcag	10473895	CBG12817.1	1	0	1a
SL1-2915	ggtaattcacattt	IV	-	acttcag	9803366	CBG03435.1	1	0	1a
SL1-2916	gatgccatcaccat	III	-	acttcag	5445830	CBG18271.1	1	0	1a
SL1-2917	aaaatgttcgtccc	I	+	tattcag	3550929	CBG14921.1	1	0	1a
SL1-2918	acatggctccgtca	I	-	tattcag	4320348	CBG04080.1	1	0	1a
SL1-2919	aatgagagaagtca	III	-	tattcag	5999798	CBG13220.1	1	0	1a
SL1-2920	aacaatgagccatac	V	+	tattcag	10459526	CBG09646.1	1	0	1a
SL1-2921	aagagggagaagct	II	-	tattcag	16450392	CBG07006.1	1	0	1a
SL1-2922	atccgccgccacta	X	+	tattcag	7947003	CBG14085.1	1	0	1a
SL1-2923	ataatgtctgaaga	IV	+	tattcag	9877492	CBG03455.1	1	0	1a
SL1-2924	aattccagcatggc	III	+	tattcag	4128185	CBG09046.1	1	0	1a
SL1-2925	aaaataccacagat	IV	-	tattcag	11670727	CBG17688.1	1	0	1a
SL1-2926	atatgcgtccactt	I	-	tattcag	4653655	CBG03991.1	1	0	1a
SL1-2927	gaaggcaacaaagt	V	+	tattcag	11854682	CBG09250.1	1	0	1a
SL1-2928	atgacagcaaacgt	II	-	tattcag	3709756	CBG00680.1	1	0	1a
SL1-2929	gtgacgaggcgaat	X	+	tattcag	458205	CBG08146a.1	1	0	1a
SL1-2930	cccaatcttcaaaa	X	+	tattcag	3900766	CBG02028.1	1	0	1a
SL1-2931	aaaatgttcgtccct	I	+	tattcag	3550929	CBG14921.1	1	0	1a
SL1-2932	acaaaatgtctctt	V	+	tattcag	12770	CBG11537.1	1	0	1a
SL1-2933	acatggctccgtcat	I	-	tattcag	4320348	CBG04080.1	1	0	1a
SL1-2934	aacaatgagccata	V	+	tattcag	10459526	CBG09646.1	1	0	1a
SL1-2935	aaaatgttcgtcc	I	+	tattcag	3550929	CBG14921.1	1	0	1a
SL1-2936	aaatgtcgtctggt	II	+	gttgcag	6090316	CBG13151.1	1	0	1a
SL1-2937	gtatgaagacatcac	I	-	gttgcag	14775920	CBG19736.1	1	0	1a
SL1-2938	atgaccgacaaaaa	IV	+	gttgcag	16923288	CBG22501a.1	1	0	1a
SL1-2939	atggcagttgagaa	II	-	gttgcag	8098506	CBG02942.1	1	0	1a
SL1-294	aacaaaaaacgatg	IV	-	atttcag	2584818	CBG18765a.1	1	0	1a
SL1-2940	ttacaatatggcta	II	+	gttgcag	16503294	CBG06987.1	1	0	1a
SL1-2941	ggtatacgactaaat	III	+	gttgcag	6789616	CBG18087.1	1	0	1a
SL1-2942	atcgcacttttcga	X	+	gttgcag	19408834	CBG07395.1	1	0	1a
SL1-2944	aaatgtcgtctgg	II	+	gttgcag	6090316	CBG13151.1	1	0	1a
SL1-2945	gtataaaagactgc	X	-	gttgcag	10018181	CBG14520.1	1	0	1a
SL1-2946	atggctgatactgt	II	-	gttgcag	7313486	CBG03126.1	1	0	1a
SL1-2947	catggagaacgtcc	X	+	gttgcag	12812458	CBG11023.1	1	0	1a
SL1-2948	ggtaaacgatgggtc	III	+	gttgcag	8500004	CBG09780.1	1	0	1a
SL1-2949	ggtatacgactaaa	III	+	gttgcag	6789616	CBG18087.1	1	0	1a
SL1-2950	ggtaaacgatgggt	III	+	gttgcag	8500004	CBG09780.1	1	0	1a
SL1-2951	ggtaaacgatggg	III	+	gttgcag	8500004	CBG09780.1	1	0	1a
SL1-2952	gtatgaagacatca	I	-	gttgcag	14775920	CBG19736.1	1	0	1a
SL1-2953	gcgatgagccaatc	V	-	cttacag	8285736	CBG08534.1	1	0	1a
SL1-2954	gatttcttcttcgc	II	+	cttacag	10719604	CBG02289.1	1	0	1a
SL1-2955	atgaccgatgttgg	I	-	cttacag	4283235	CBG04087.1	1	0	1a
SL1-2956	gtaaaatgccagct	X	+	cttacag	11633683	CBG14863.1	1	0	1a
SL1-2957	acaaacacacatgg	II	+	cttacag	6215133	CBG13045.1	1	0	1a
SL1-2958	catgaggatcctag	II	-	cttacag	11340777	CBG20775.1	1	0	1a
SL1-2959	acccaatcttcctg	IV	+	cttacag	6381096	CBG19843.1	1	0	1a
SL1-2960	cctcacttcgacgt	V	-	cttacag	1143176	CBG01473.1	1	0	1a
SL1-2961	aaacaataaatatc	V	+	cttacag	7821235	CBG08670.1	1	0	1a
SL1-2962	caaaccatgtccaa	X	-	cttacag	17576266	CBG28036.1	1	0	1a
SL1-2963	gatttcttcttcgcc	II	+	cttacag	10719604	CBG02289.1	1	0	1a
SL1-2965	caaaccatgtccaat	X	-	cttacag	17576266	CBG28036.1	1	0	1a
SL1-2966	gcaatttctaccgg	III	+	cttacag	6755278	CBG18096.1	1	0	1a
SL1-2967	catgaggatcctagc	II	-	cttacag	11340777	CBG20775.1	1	0	1a
SL1-2968	aatgagtaaatcaa	III	+	cttacag	8043617	CBG16651.1	1	0	1a
SL1-2969	aaaaatgacatctg	V	-	aattcag	6242544	CBG06385.1	1	0	1a
SL1-297	cagagaaatgagtt	II	+	tttacag	209800	CBG01004.1	1	0	1a
SL1-2970	acgaaatgtctctt	IV	-	aattcag	9830214	CBG03443.1	1	0	1a
SL1-2971	atgagcgccaactg	I	-	aattcag	6700105	CBG29924.1	1	0	1a
SL1-2972	ggtgctctaaatgt	III	-	aattcag	14147100	CBG22923b.1	1	0	1a
SL1-2973	gtagtccatacgac	X	-	aattcag	14958391	CBG00233.1	1	0	1a
SL1-2974	ggaacgaatacaat	I	-	aattcag	5812387	CBG24496.1	1	0	1a
SL1-2975	gtgacaagtatgaac	V	+	aattcag	18339393	CBG12913.1	1	0	1a
SL1-2976	actatgcaacgaat	V	-	aattcag	18769267	CBG05548.1	1	0	1a
SL1-2977	atgatcacttctcg	I	-	aattcag	9186365	CBG12482.1	1	0	1a
SL1-2978	ataaatcatgatcg	IV	+	aattcag	16773572	CBG10537.1	1	0	1a
SL1-2979	atgccgccaaaacg	III	-	aattcag	3756331	CBG19679.1	1	0	1a
SL1-2980	ggttcaacatggcc	IV	+	aattcag	10611784	CBG01744.1	1	0	1a
SL1-2981	aatgcgccatggagc	X	+	aattcag	744396	CBG16423.1	1	0	1a
SL1-2982	atgatcgtaacttc	V	+	aattcag	9529753	CBG23226a.1	1	0	1a
SL1-2983	aagcgatggatgac	I	-	aattcag	9246094	CBG12500.1	1	0	1a
SL1-2984	aatggcggacgctt	II	-	gttttag	12669731	CBG19592.1	1	0	1a
SL1-2985	gatggatttcactg	V	-	gttttag	11002363	CBG09492.1	1	0	1a
SL1-2986	aaccgatggtattg	III	+	gttttag	7306942	CBG17947.1	1	0	1a
SL1-2987	gtaaaacatgcaa	IV	+	gttttag	7551132	CBG05929.1	1	0	1a
SL1-2988	aaatgaaaaactcc	V	+	gttttag	12945056	CBG19149a.1	1	0	1a
SL1-2989	acgagaacacatat	III	-	gttttag	8732296	CBG09840.1	1	0	1a
SL1-2990	gtaaaacatgcaagc	IV	+	gttttag	7551132	CBG05929.1	1	0	1a
SL1-2991	aatggctcctctga	I	-	gttttag	15358132	CBG08740b.1	1	0	1a
SL1-2992	cactaaaatgactg	III	+	gttttag	13590648	CBG23021.1	1	0	1a
SL1-2993	aatggagtcggtga	IV	+	gttttag	16727837	CBG10544.1	1	0	1a
SL1-2994	tcgacaccaagaaa	IV	-	gttttag	5697428	CBG19980.1	1	0	1a
SL1-2995	atgaaatcggtgct	II	+	gttttag	16426744	CBG07017.1	1	0	1a
SL1-2996	gtaaaacatgcaag	IV	+	gttttag	7551132	CBG05929.1	1	0	1a
SL1-2997	gtaatatcctttta	II	+	gttttag	5149995	CBG04320.1	1	0	1a
SL1-2998	gggatgtcaaacca	X	-	gttttag	706364	CBG24514.1	1	0	1a
SL1-2999	ggttaaccgtcgtcg	IV	+	ttttaag	3129339	CBG22400.1	1	0	1a
SL1-3	gaaatgaacctaaa	X	-	ttttcag	16501622	CBG22753.1	1	0	1a
SL1-3000	gttgaatcgtgctg	X	-	ttttaag	18544463	CBG07579a.1	1	0	1a
SL1-3001	ggtaaaaatgtcgc	V	-	ttttaag	10437454	CBG09654.1	1	0	1a
SL1-3002	gtaataaaaatgtc	II	-	ttttaag	16270817	CBG07062.1	1	0	1a
SL1-3003	aatgtttgcctatg	IV	-	ttttaag	7410374	CBG05969.1	1	0	1a
SL1-3004	ggttaaccgtcgt	IV	+	ttttaag	3129339	CBG22400.1	1	0	1a
SL1-3005	gtgtcatgttgtct	III	+	ttttaag	5167871	CBG18334.1	1	0	1a
SL1-3006	aatgatcggcgatg	I	+	ttttaag	4284761	CBG04086b.1	1	0	1a
SL1-3007	gtaatgtcgaagttc	V	+	ttttaag	14645617	CBG04612.1	1	0	1a
SL1-3008	attatacaatgcca	I	+	ttttaag	3768225	CBG14979.1	1	0	1a
SL1-3009	tgcaaaaatgggca	III	-	ttttaag	168685	CBG15252.1	1	0	1a
SL1-301	aatgctgctaagga	X	+	tttacag	6053103	CBG17577.1	1	0	1a
SL1-3010	ggttaaccgtcgtc	IV	+	ttttaag	3129339	CBG22400.1	1	0	1a
SL1-3011	atgtcaaacttttc	I	-	ttttaag	8306899	CBG12221.1	1	0	1a
SL1-3012	gtaatgtcgaagtt	V	+	ttttaag	14645617	CBG04612.1	1	0	1a
SL1-3013	ccatggaagacgaa	III	-	ttttaag	5511700	CBG18256.1	1	0	1a
SL1-3014	agccgagaatgagt	I	+	aatttag	7358091	CBG11974.1	1	0	1a
SL1-3015	aatggaaattgacg	IV	+	aatttag	12672595	CBG08339.1	1	0	1a
SL1-3016	gtaatccaccaata	II	+	aatttag	7586666	CBG25571.1	1	0	1a
SL1-3017	gtaatagtgcaagac	III	+	aatttag	5925915	CBG13199.1	1	0	1a
SL1-3018	cgaaaatgacaact	V	-	aatttag	14645156	CBG04611.1	1	0	1a
SL1-3019	gtaatagtgcaaga	III	+	aatttag	5925915	CBG13199.1	1	0	1a
SL1-302	aaaatgactcctcg	V	+	tttacag	14568983	CBG04587.1	1	0	1a
SL1-3021	gtaactagtaatgt	III	+	aatttag	5737747	CBG18181.1	1	0	1a
SL1-3022	gtaatccaccaatac	II	+	aatttag	7586666	CBG25571.1	1	0	1a
SL1-3023	gtaaaaactgacaa	V	-	aatttag	849323	CBG11296.1	1	0	1a
SL1-3024	ggacttgtgatgtc	III	-	aatttag	4412313	CBG08977.1	1	0	1a
SL1-3025	gacatataatgtct	II	-	aatttag	9367733	CBG02640a.1	1	0	1a
SL1-3026	cagaaagataaccg	V	+	cattcag	7838031	CBG08666.1	1	0	1a
SL1-3027	ggtaatcatgctag	IV	+	cattcag	367613	CBG00405.1	1	0	1a
SL1-3028	gataagaaatgtcc	V	+	cattcag	8034475	CBG08605.1	1	0	1a
SL1-3030	aatgtccgctatc	III	-	cattcag	8176655	CBG16680.1	1	0	1a
SL1-3031	gttaagaaaaatgc	X	-	cattcag	2909097	CBG15946.1	1	0	1a
SL1-3032	atgacaaaagaaga	IV	+	cattcag	5862048	CBG19950.1	1	0	1a
SL1-3033	caacatcgataata	I	+	cattcag	4076033	CBG04201.1	1	0	1a
SL1-3034	ggtaatcatgcta	IV	+	cattcag	367613	CBG00405.1	1	0	1a
SL1-3035	gtctcccccttgct	II	-	cattcag	16253202	CBG07070.1	1	0	1a
SL1-3036	acaatgaaaggtct	V	-	cattcag	4358589	CBG01308.1	1	0	1a
SL1-3037	aatgtccgctatcg	III	-	cattcag	8176655	CBG16680.1	1	0	1a
SL1-3038	acactatgactgct	III	-	gttacag	7910443	CBG16607.1	1	0	1a
SL1-3039	gtagaatggaggtc	X	-	gttacag	10630885	CBG14650a.1	1	0	1a
SL1-304	aaatgagtaagcga	III	-	tttacag	7873312	CBG31459.1	1	0	1a
SL1-3040	aaacaatgtcggaa	X	-	gttacag	17387504	CBG05337.1	1	0	1a
SL1-3041	atgcgcatacaact	X	+	gttacag	12774857	CBG11012a.1	1	0	1a
SL1-3042	aaatgacccgccca	V	+	gttacag	17531045	CBG18577.1	1	0	1a
SL1-3045	cgaaaaaatacaac	I	-	gttacag	7917513	CBG21349a.1	1	0	1a
SL1-3046	atgagcttcactaa	V	+	gttacag	10081277	CBG23065.1	1	0	1a
SL1-3047	aagatgccggcggt	X	+	gttacag	1956436	CBG16158.1	1	0	1a
SL1-3048	aagcattcagatgg	X	-	gttacag	629187	CBG08181.1	1	0	1a
SL1-3049	atgaacccttcaac	V	-	gttacag	12929164	CBG19142.1	1	0	1a
SL1-305	aaaactgagtgatt	I	-	tttacag	9722074	CBG12636a.1	1	0	1a
SL1-3050	aagaaccatttgca	X	+	cttttag	19136201	CBG28075.1	1	0	1a
SL1-3051	aactcgcaatcatg	IV	-	cttttag	5532650	CBG20014.1	1	0	1a
SL1-3052	gtaattcacatgct	II	-	cttttag	6629937	CBG03301.1	1	0	1a
SL1-3053	atggctgacacacg	IV	+	cttttag	10624996	CBG01738.1	1	0	1a
SL1-3054	cgagggtttcaaca	II	-	cttttag	7929340	CBG02981.1	1	0	1a
SL1-3055	aaccaactacccc	X	+	cttttag	2571149	CBG27457.1	1	0	1a
SL1-3056	cgatgaaagctgtt	X	-	cttttag	5057728	CBG17325.1	1	0	1a
SL1-3057	atggctgacacac	IV	+	cttttag	10624996	CBG01738.1	1	0	1a
SL1-3058	aaccaactaccccc	X	+	cttttag	2571149	CBG27457.1	1	0	1a
SL1-3059	aacttctccccaca	III	+	cttttag	135409	CBG15263.1	1	0	1a
SL1-3060	atggctgacacacgc	IV	+	cttttag	10624996	CBG01738.1	1	0	1a
SL1-3061	gcaatcaacaccac	IV	-	ttctcag	11628274	CBG17695.1	1	0	1a
SL1-3062	aagaacacagatgg	V	+	ttctcag	9873213	CBG23127.1	1	0	1a
SL1-3063	gtgaagaattcact	III	+	ttctcag	7569957	CBG16534.1	1	0	1a
SL1-3064	gacaacatgcagca	X	+	ttctcag	14010192	CBG16924a.1	1	0	1a
SL1-3065	gtaaaatgtcgaaga	III	+	ttctcag	4336958	CBG09001.1	1	0	1a
SL1-3066	aaatgaatgctcca	II	+	ttctcag	11581060	CBG20834.1	1	0	1a
SL1-3067	gtaaaatgtcgaa	III	+	ttctcag	4336958	CBG09001.1	1	0	1a
SL1-3068	cactcggcagtgga	I	-	ttctcag	9368811	CBG12533.1	1	0	1a
SL1-3069	gcttcgatatggag	I	+	ttctcag	5897736	CBG23743.1	1	0	1a
SL1-307	aaatgaatcaagaa	IV	+	tttacag	9129985	CBG06233.1	1	0	1a
SL1-3070	gcttcgatatggagg	I	+	ttctcag	5897736	CBG23743.1	1	0	1a
SL1-3071	gtaaaatgtcgaag	III	+	ttctcag	4336958	CBG09001.1	1	0	1a
SL1-3072	gttggacagttctc	I	-	tgttcag	10802657	CBG12886.1	1	0	1a
SL1-3073	aatgcatacttcgt	I	+	tgttcag	8819127	CBG12388.1	1	0	1a
SL1-3074	agaatggcagacgc	II	-	tgttcag	8623792	CBG02810.1	1	0	1a
SL1-3075	cgtccaaaaatgac	V	-	tgttcag	16068580	CBG22646.1	1	0	1a
SL1-3076	atgtcgttccgccg	V	+	tgttcag	8479296	CBG23508.1	1	0	1a
SL1-3077	ggaatgtatggtga	III	-	tgttcag	7503064	CBG16517a.1	1	0	1a
SL1-3078	gaaacatgggatg	V	+	tgttcag	8538603	CBG23491.1	1	0	1a
SL1-3079	gaaacatgggatgg	V	+	tgttcag	8538603	CBG23491.1	1	0	1a
SL1-308	aaaatggaggaatc	V	-	tttacag	12157402	CBG18933.1	1	0	1a
SL1-3080	gaacaacaatggct	V	-	tgttcag	7554405	CBG27375.1	1	0	1a
SL1-3081	gtatgttccgcgcag	V	-	gcttcag	12151162	CBG18931.1	1	0	1a
SL1-3082	aattatgacacaac	IV	+	gcttcag	14942353	CBG12468.1	1	0	1a
SL1-3083	gtatggagctaaac	X	-	gcttcag	12344543	CBG10919.1	1	0	1a
SL1-3084	gtaatcaacaccta	III	-	gcttcag	7501016	CBG16516.1	1	0	1a
SL1-3085	aatgggtggaggaca	II	+	gcttcag	6948710	CBG03221.1	1	0	1a
SL1-3086	gtaatcaacacctaa	III	-	gcttcag	7501016	CBG16516.1	1	0	1a
SL1-3087	gtatgttccgcgca	V	-	gcttcag	12151162	CBG18931.1	1	0	1a
SL1-3088	aatgggtggaggac	II	+	gcttcag	6948710	CBG03221.1	1	0	1a
SL1-3089	gtcgcattctgatt	II	-	tttgaag	9869308	CBG02523.1	1	0	1a
SL1-309	aaatgggatgggtg	II	+	tttacag	11983159	CBG20929.1	1	0	1a
SL1-3090	atggcaccaatcaa	IV	+	tttgaag	9335349	CBG03319.1	1	0	1a
SL1-3092	gatggcggcggcatg	IV	+	tttgaag	8701580	CBG06130.1	1	0	1a
SL1-3093	gatggcggcggcat	IV	+	tttgaag	8701580	CBG06130.1	1	0	1a
SL1-3094	cagacaaggtatg	I	-	tttgaag	7570359	CBG12031.1	1	0	1a
SL1-3095	acatggtcgtcgcc	II	-	tttgaag	10273293	CBG02402.1	1	0	1a
SL1-3096	cagacaaggtatga	I	-	tttgaag	7570359	CBG12031.1	1	0	1a
SL1-3097	catgggacttgatt	V	+	tttgtag	14197013	CBG11588.1	1	0	1a
SL1-3098	atgaatcggctgcc	III	-	tttgtag	8211248	CBG09233.1	1	0	1a
SL1-3099	atgaccgagtatga	II	-	tttgtag	7188578	CBG03161.1	1	0	1a
SL1-3100	ggtacaatgacgttc	I	-	tttgtag	14979250	CBG19764.1	1	0	1a
SL1-3101	gacgattgaagcgt	III	+	tttgtag	14075834	CBG22942.1	1	0	1a
SL1-3102	cgaaatggctgaa	IV	+	tttgtag	6840335	CBG05468.1	1	0	1a
SL1-3103	ggtacaatgacgtt	I	-	tttgtag	14979250	CBG19764.1	1	0	1a
SL1-3104	ggtaactgcataat	IV	+	tttgtag	7273817	CBG06018.1	1	0	1a
SL1-3106	gtatgaggaccacat	V	+	attctag	817708	CBG11303.1	1	0	1a
SL1-3108	gtatttaatcacag	II	+	attctag	11042508	CBG20664.1	1	0	1a
SL1-3109	gtatttaatcacagc	II	+	attctag	11042508	CBG20664.1	1	0	1a
SL1-311	gtaacaaaatgttt	I	-	tttacag	7822564	CBG12091.1	1	0	1a
SL1-3110	aatgctcaagcaag	IV	-	attctag	10498797	CBG01778.1	1	0	1a
SL1-3111	gtatgaggaccaca	V	+	attctag	817708	CBG11303.1	1	0	1a
SL1-3112	ctaacacatctccc	IV	-	ccttcag	6201190	CBG19879.1	1	0	1a
SL1-3113	aaccttcaaaccatc	III	+	ccttcag	6028282	CBG13227.1	1	0	1a
SL1-3115	aaaattctgcgtag	I	+	ccttcag	14462418	CBG08020.1	1	0	1a
SL1-3116	aaatgagtcgcgga	II	+	ccttcag	11752236	CBG20878.1	1	0	1a
SL1-3117	atgacccaaattct	I	-	ccttcag	2780224	CBG22193.1	1	0	1a
SL1-3118	gtgcttcaaatatg	III	-	cttctag	13997668	CBG22957.1	1	0	1a
SL1-3119	aatgagccgcccga	II	-	cttctag	16388165	CBG07031.1	1	0	1a
SL1-312	gagacgaaatggtg	V	-	attccag	11341843	CBG09397.1	1	0	1a
SL1-3121	aagacgttgtccac	IV	+	cttctag	6856732	CBG05464.1	1	0	1a
SL1-3122	gatgtcttctccga	IV	+	cttctag	4085575	CBG15066.1	1	0	1a
SL1-3123	aaaatgactccaaa	V	-	cttctag	171701	CBG11493.1	1	0	1a
SL1-3124	gtaatccagtcacga	I	+	ttatcag	15002636	CBG19772.1	1	0	1a
SL1-3125	gtaacgatgggaag	I	+	ttatcag	7451364	CBG12001.1	1	0	1a
SL1-3126	aattgtgatgcaaa	V	-	ttatcag	10714337	CBG09581.1	1	0	1a
SL1-3127	gtaatccagtcac	I	+	ttatcag	15002636	CBG19772.1	1	0	1a
SL1-3128	aagagacatccagg	II	-	ttatcag	8381995	CBG02864.1	1	0	1a
SL1-3129	gtaatccagtcacg	I	+	ttatcag	15002636	CBG19772.1	1	0	1a
SL1-313	aatttctaaacaat	IV	-	attccag	12254804	CBG04460.1	1	0	1a
SL1-3130	agagacgctgacac	V	+	actttag	11824998	CBG09261.1	1	0	1a
SL1-3131	gttgagaaccgaga	X	+	actttag	5198252	CBG17351.1	1	0	1a
SL1-3132	tatgggcgatgtgc	V	-	actttag	12779808	CBG27167.1	1	0	1a
SL1-3134	agagacgctgaca	V	+	actttag	11824998	CBG09261.1	1	0	1a
SL1-3135	aatgcggagtccgc	IV	+	cctacag	9205123	CBG06249.1	1	0	1a
SL1-3136	atgaaacactcaca	IV	+	cctacag	5124975	CBG20111.1	1	0	1a
SL1-3137	tatgacaatgtcga	III	-	cctacag	1530502	CBG15769.1	1	0	1a
SL1-3138	gatgtttcaaacga	X	-	cctacag	16904199	CBG28009.1	1	0	1a
SL1-314	aaaaatgggagga	I	+	attccag	1322537	CBG05144.1	1	0	1a
SL1-3140	gtaacacattccgt	IV	+	tctccag	12200644	CBG04439.1	1	0	1a
SL1-3141	gtaacacattccgtt	IV	+	tctccag	12200644	CBG04439.1	1	0	1a
SL1-3142	aatggacctttccg	I	+	tctccag	10954478	CBG20282.1	1	0	1a
SL1-3143	aaagatgaacttcc	III	-	tctccag	10350279	CBG06858a.1	1	0	1a
SL1-3144	atgtccctgaaagc	IV	+	tctccag	16123875	CBG13913.1	1	0	1a
SL1-3145	gtatgccgcgcatc	II	-	tttaaag	9248773	CBG02672.1	1	0	1a
SL1-3146	gatgaatggattac	III	+	tttaaag	7597633	CBG16541.1	1	0	1a
SL1-3147	aatgagttccatcg	II	-	tttaaag	2988383	CBG13401.1	1	0	1a
SL1-3148	gtagtgaagaccga	II	+	tttaaag	8749067	CBG02772.1	1	0	1a
SL1-3149	ccgatggatcctcg	X	+	tttaaag	274558	CBG08105.1	1	0	1a
SL1-315	aaaaatcccaaaaa	II	-	attccag	15257440	CBG16021.1	1	0	1a
SL1-3150	aataatgaatatcg	II	-	atctcag	9418387	CBG02627.1	1	0	1a
[truncated: 4,195 more rows]

## Sheet: Tags for Paralogs
Jhaveri and van den Berg et al., Genome annotation of Caenorhabditis briggsae by TEC-RED identifies new exons, paralogs, conserved and novel operons.
This sheet contains information about tags matching to multiple sites on the geneome after applying our search criteria. These were used for Paralog analysis.
tag ID	tag Sequence	Hits	hit 1	hit-1-details	hit-2	hit-2-details	hit-3	hit-3-details	hit-4	hit-4-details	hit-5	hit-5-details	hit-6	hit-6-details
SL1-100	gcgatggggccaaa	2	1a	CBG01670.1/IV/RC/10882125/1/0/SL1-100-RC-1/ttttcag	1a	CBG08482.1/I/RC/11331113/1/0/SL1-100-RC-2/ttttcag
SL1-10273	taaaatgtccgacg	2	1a	CBG08569b.1/V/F/8150004/1/0/SL1-10273-F-1/tttcagg	1a	CBG21612.1/IV/RC/2215279/1/0/SL1-10273-RC-2/tctcttc
SL1-111	acgaacaaaccatg	2	1a	CBG09979.1/III/F/9249024/1/0/SL1-111-F-1/ttttcag	1a	CBG10003.1/III/F/9309626/1/0/SL1-111-F-2/ttttcag
SL1-113	aacagccagaatgg	2	1a	CBG11796a.1/X/RC/7413894/1/0/SL1-113-RC-1/ttttcag	1a	CBG26806.1/X/RC/7502399/1/0/SL1-113-RC-2/ttttcag
SL1-118	aatggtgtgttgtt	2	1a	CBG23482.1/V/F/8567749/1/0/SL1-118-F-1/ttttcag	1a	CBG15876.1/I/F/13076312/1/0/SL1-118-F-3/ttttcag
SL1-12	acgaaaaatagaat	2	1a	CBG09367.1/V/RC/11450405/1/0/SL1-12-RC-6/ttttcag	1a	CBG09366c.1/V/RC/11454553/1/0/SL1-12-RC-7/ttttcag
SL1-122	ggtaatccattgat	2	1a	CBG30172.1/III/F/254836/1/0/SL1-122-F-2/ttttcag	1a	CBG26081.1/III/RC/258035/1/0/SL1-122-RC-3/ttttcag
SL1-128	atgatttctcaact	2	1a	CBG13558.1/IV/RC/17375555/1/0/SL1-128-RC-4/ttttcag	1a	CBG13557.1/IV/RC/17374092/1/0/SL1-128-RC-3/atttcag
SL1-142	aagaattccagatg	2	1a	CBG25203.1/I/F/3467797/1/0/SL1-142-F-9/ttttcag	1a	CBG29819.1/I/RC/3470048/1/0/SL1-142-RC-10/ttttcag
SL1-146	aaaatgaaccgtttc	2	1a	CBG13100.1/II/RC/5887699/1/0/SL1-146-RC-1/ttttcag	1a	CBG13102.1/II/F/5891349/1/0/SL1-146-F-2/ctttcag
SL1-153	cagttcgacatgaa	2	1a	CBG03052.1/II/RC/7626183/1/0/SL1-153-RC-1/ttttcag	1a	CBG03050.1/II/F/7627771/1/0/SL1-153-F-2/ttttcag
SL1-160	ctaaaaaatgccca	2	1a	CBG16034.1/II/F/15295253/1/0/SL1-160-F-3/ttttcag	1a	CBG18169.1/III/RC/6456874/1/0/SL1-160-RC-8/ttttcag
SL1-161	atgaacagaaaccac	2	1a	CBG21590.1/IV/F/2141858/1/0/SL1-161-F-1/ttttcag	1a	CBG30428.1/IV/RC/4021733/1/0/SL1-161-RC-2/ttttcag
SL1-168	atgaacagaaacca	2	1a	CBG21590.1/IV/F/2141858/1/0/SL1-168-F-4/ttttcag	1a	CBG30428.1/IV/RC/4021733/1/0/SL1-168-RC-5/ttttcag
SL1-183	accatcccaaaaat	2	1a	CBG01183.1/V/F/4747469/1/0/SL1-183-F-2/ttttcag	1a	CBG01119.1/V/F/4962409/1/0/SL1-183-F-3/ttttcag
SL1-186	taatgatccgcgcc	2	1a	CBG06812.1/III/RC/10544672/1/0/SL1-186-RC-1/ttttcag	1a	CBG06811.1/III/F/10545332/1/0/SL1-186-F-2/atttcag
SL1-187	aaaatgaaccgttt	2	1a	CBG13100.1/II/RC/5887699/1/0/SL1-187-RC-5/ttttcag	1a	CBG13102.1/II/F/5891349/1/0/SL1-187-F-6/ctttcag
SL1-190	cagttcgacatga	2	1a	CBG03052.1/II/RC/7626183/1/0/SL1-190-RC-3/ttttcag	1a	CBG03050.1/II/F/7627771/1/0/SL1-190-F-4/ttttcag
SL1-199	cagttcgacatgaac	2	1a	CBG03052.1/II/RC/7626183/1/0/SL1-199-RC-1/ttttcag	1a	CBG03050.1/II/F/7627771/1/0/SL1-199-F-2/ttttcag
SL1-2	ccatccaatggtcc	2	1a	CBG21600.1/IV/RC/2173810/1/0/SL1-2-RC-1/ttttcag	1a	CBG21601.1/IV/RC/2177404/1/0/SL1-2-RC-2/ttttcag
SL1-207	ctaacaaaaacatg	2	1a	CBG15413.1/X/F/16053346/1/0/SL1-207-F-2/tttccag	1a	CBG15409.1/X/F/16061299/1/0/SL1-207-F-3/tttccag
SL1-217	aatgtccaccacaa	2	1a	CBG05480.1/IV/F/6796428/1/0/SL1-217-F-1/tttccag	1a	CBG05466.1/IV/F/6849687/1/0/SL1-217-F-2/tttccag
SL1-218	aaatgagctactca	2	1a	CBG16687.1/X/F/12947161/1/0/SL1-218-F-1/tttccag	1a	CBG30150.1/II/RC/13524915/1/0/SL1-218-RC-4/tttccag
SL1-224	catgtctagcccaat	2	1a	CBG13704.1/IV/F/997901/1/0/SL1-224-F-1/tttccag	1a	CBG13706.1/IV/F/1005111/1/0/SL1-224-F-2/tttccag
SL1-229	attagaaaatgaac	2	1a	CBG20840.1/II/RC/11599435/1/0/SL1-229-RC-6/tttccag	1a	CBG20841.1/II/F/11601067/1/0/SL1-229-F-7/tttccag
SL1-232	aaaatgctccgtt	2	1a	CBG06914.1/III/F/10130435/1/0/SL1-232-F-16/attacag	1a	CBG23008.1/III/F/13700859/1/0/SL1-232-F-17/tttccag
SL1-234	gcttctaccatgac	2	1a	CBG04526.1/X/F/6289991/1/0/SL1-234-F-1/tttccag	1a	CBG04525.1/X/F/6294097/1/0/SL1-234-F-2/tttccag
SL1-238	aaaatgctccgttc	2	1a	CBG06914.1/III/F/10130435/1/0/SL1-238-F-3/attacag	1a	CBG23008.1/III/F/13700859/1/0/SL1-238-F-4/tttccag
SL1-244	gggatgaagacgat	2	1a	CBG20011.1/IV/F/5540158/1/0/SL1-244-F-2/tttccag	1a	CBG08448.1/I/RC/11450299/1/0/SL1-244-RC-3/tttccag
SL1-248	gtaatatgcgttac	2	1a	CBG08266.1/I/RC/6225373/1/0/SL1-248-RC-2/tttccag	1a	CBG18296.1/III/F/5323281/1/0/SL1-248-F-3/tttccag
SL1-250	gggatgaagacgatc	2	1a	CBG20011.1/IV/F/5540158/1/0/SL1-250-F-1/tttccag	1a	CBG08448.1/I/RC/11450299/1/0/SL1-250-RC-2/tttccag
SL1-251	aatgcaccgcccat	2	1a	CBG22028.1/I/F/1880492/1/0/SL1-251-F-4/atttcag	1a	CBG22029.1/I/F/1882580/1/0/SL1-251-F-5/attccag
SL1-255	aatgcaccgcccatc	2	1a	CBG22028.1/I/F/1880492/1/0/SL1-255-F-1/atttcag	1a	CBG22029.1/I/F/1882580/1/0/SL1-255-F-2/attccag
SL1-258	gtaatggcaccaaa	2	1a	CBG20819.1/II/RC/11508428/1/0/SL1-258-RC-1/atttcag	1a	CBG20821.1/II/RC/11512132/1/0/SL1-258-RC-3/atttcag
SL1-264	ataaatatggctga	2	1a	CBG13150.1/II/RC/6089990/1/0/SL1-264-RC-2/atttcag	1a	CBG09197.1/III/RC/12069417/1/0/SL1-264-RC-3/atttcag
SL1-268	atgacgtttcaact	2	1a	CBG22302.1/I/RC/3211324/1/0/SL1-268-RC-1/atttcag	1a	CBG15103.1/I/F/3279632/1/0/SL1-268-F-2/atttcag
SL1-274	aatgcgtctagcac	2	1a	CBG30843.1/III/F/5888949/1/0/SL1-274-F-1/atttcag	1a	CBG13195.1/III/F/5897003/1/0/SL1-274-F-2/atttcag
SL1-275	atgtccagcgaaaa	2	1a	CBG20788.1/II/RC/11380865/1/0/SL1-275-RC-1/atttcag	1a	CBG20791.1/II/RC/11390802/1/0/SL1-275-RC-2/atttcag
SL1-278	aatgcaccgccca	2	1a	CBG22028.1/I/F/1880492/1/0/SL1-278-F-5/atttcag	1a	CBG22029.1/I/F/1882580/1/0/SL1-278-F-6/attccag
SL1-285	catgaaaaaagtga	2	1a	CBG26374.1/IV/F/7022032/1/0/SL1-285-F-4/atttcag	1a	CBG05421.1/IV/F/7025596/1/0/SL1-285-F-5/atttcag
SL1-291	ccaaaaaatgccgg	2	1a	CBG17449.1/X/RC/5670096/1/0/SL1-291-RC-2/atttcag	1a	CBG17504.1/X/RC/5703289/1/0/SL1-291-RC-3/atttcag
SL1-292	ataaatatggctg	2	1a	CBG13150.1/II/RC/6089990/1/0/SL1-292-RC-4/atttcag	1a	CBG09197.1/III/RC/12069417/1/0/SL1-292-RC-5/atttcag
SL1-295	aaaatgatttccgc	2	1a	CBG01277.1/V/RC/4448706/1/0/SL1-295-RC-4/ctttcag	1a	CBG01274.1/V/F/4455589/1/0/SL1-295-F-5/atttcag
SL1-299	cagtttccagtcaa	2	1a	CBG13423.1/II/RC/2889629/1/0/SL1-299-RC-3/tttacag	1a	CBG13343.1/II/F/3264893/1/0/SL1-299-F-4/tttacag
SL1-300	ccacttccgaaaca	2	1a	CBG20418.1/I/RC/12455648/1/0/SL1-300-RC-2/tttacag	1a	CBG20419.1/I/F/12457599/1/0/SL1-300-F-3/tttacag
SL1-306	acccaacatggcag	2	1a	CBG14492.1/X/F/9860320/1/0/SL1-306-F-1/tttacag	1a	CBG14494.1/X/F/9871976/1/0/SL1-306-F-2/tttacag
SL1-321	aatgcacactatcc	2	1a	CBG24755.1/I/F/8030698/1/0/SL1-321-F-3/attccag	1a	CBG02254.1/I/RC/8054560/1/0/SL1-321-RC-4/attccag
SL1-323	atgagcatcgccca	2	1a	CBG16068.1/X/F/2375444/1/0/SL1-323-F-1/attccag	1a	CBG16067.1/X/F/2381594/1/0/SL1-323-F-2/attccag
SL1-325	aatgttcttcttca	2	1a	CBG26845.1/IV/F/13360209/1/0/SL1-325-F-4/attccag	1a	CBG26846.1/IV/F/13368768/1/0/SL1-325-F-5/attccag
SL1-326	aacagctcatctcg	2	1a	CBG14697.1/X/RC/10857629/1/0/SL1-326-RC-1/attccag	1a	CBG14798.1/X/RC/11353327/1/0/SL1-326-RC-2/attccag
SL1-339	atgttgagcattcc	2	1a	CBG13753.1/IV/F/1303226/1/0/SL1-339-F-2/tttgcag	1a	CBG17686.1/IV/F/11674968/1/0/SL1-339-F-3/tttgcag
SL1-357	gtaatggacgacaat	2	1a	CBG19109.1/V/RC/12790843/1/0/SL1-357-RC-1/ctttcag	1a	CBG19113.1/V/RC/12800589/1/0/SL1-357-RC-2/ctttcag
SL1-382	gtatgaatggtcaa	2	1a	CBG05098.1/I/RC/1647308/1/0/SL1-382-RC-2/ttttcag	1a	CBG21881.1/II/F/14488881/1/0/SL1-382-F-1/tcttcag
SL1-398	gtaaatatgttgtc	2	1a	CBG18380.1/III/F/4989537/1/0/SL1-398-F-2/attgcag	1a	CBG18325.1/III/F/5196503/1/0/SL1-398-F-3/attgcag
SL1-399	aatgagtctgaaga	2	1a	CBG23259.1/V/RC/9400987/1/0/SL1-399-RC-3/attgcag	1a	CBG23257.1/V/RC/9410841/1/0/SL1-399-RC-4/attgcag
SL1-405	aagaaccatggat	2	1a	CBG27068.1/V/RC/10124158/1/0/SL1-405-RC-3/gttgcag	1a	CBG09730.1/V/RC/10161529/1/0/SL1-405-RC-4/gttgcag
SL1-407	aagaaccatggatca	2	1a	CBG27068.1/V/RC/10124158/1/0/SL1-407-RC-1/gttgcag	1a	CBG09730.1/V/RC/10161529/1/0/SL1-407-RC-2/gttgcag
SL1-408	aagaaccatggatc	2	1a	CBG27068.1/V/RC/10124158/1/0/SL1-408-RC-1/gttgcag	1a	CBG09730.1/V/RC/10161529/1/0/SL1-408-RC-2/gttgcag
SL1-421	gaatggcggaatct	2	1a	CBG11637.1/IV/F/3214817/1/0/SL1-421-F-1/aattcag	1a	CBG11759.1/III/RC/2036475/1/0/SL1-421-RC-3/tgttcag
SL1-427	atcaacagacaaca	2	1a	CBG22301.1/I/F/3208751/1/0/SL1-427-F-1/tattcag	1a	CBG15104.1/I/RC/3282205/1/0/SL1-427-RC-2/tattcag
SL1-446	aaccaattcctctg	2	1a	CBG18954.1/V/RC/12235876/1/0/SL1-446-RC-1/cattcag	1a	CBG18955.1/V/F/12237087/1/0/SL1-446-F-2/cattcag
SL1-451	aaacacactcatcg	2	1a	CBG29842.1/I/RC/6707454/1/0/SL1-451-RC-1/gttttag	1a	CBG29925.1/I/F/6708660/1/0/SL1-451-F-2/gttttag
SL1-453	gtgatcccaaaat	2	1a	CBG00820.1/V/F/1555202/1/0/SL1-453-F-3/ttttcag	1a	CBG01479.1/V/F/1162681/1/0/SL1-453-F-2/ttcacag
SL1-454	gtgatcccaaaatg	2	1a	CBG00820.1/V/F/1555202/1/0/SL1-454-F-2/ttttcag	1a	CBG01479.1/V/F/1162681/1/0/SL1-454-F-1/ttcacag
SL1-463	tatgccacctgctt	2	1a	CBG01246.1/V/RC/4539340/1/0/SL1-463-RC-1/cttaaag	1a	CBG01243.1/V/RC/4547926/1/0/SL1-463-RC-2/cttaaag
SL1-467	caaaatgccgagtg	2	1a	CBG13314.1/III/RC/6353507/1/0/SL1-467-RC-1/gtcacag	1a	CBG13319.1/III/RC/6366287/1/0/SL1-467-RC-2/gtcacag
SL1-474	gtaaaaatgctgaa	2	1a	CBG13316.1/III/F/6355818/1/0/SL1-474-F-7/ttcccag	1a	CBG13321.1/III/F/6368597/1/0/SL1-474-F-8/ttcccag
SL1-51	atgtcttttcaagt	2	1a	CBG30448.1/IV/F/7001746/1/0/SL1-51-F-2/atttcag	1a	CBG05427.1/IV/F/7005700/1/0/SL1-51-F-3/atttcag
SL1-5311	aaaaatgccacca	2	1a	CBG12832.1/I/F/10541026/1/0/SL1-5311-F-12/ttcagac	1a	CBG00600.1/III/F/14226071/1/0/SL1-5311-F-17/gttcccc
SL1-5480	aaatgctccgttc	2	1a	CBG11741.1/III/F/2162034/1/0/SL1-5480-F-4/ttcagaa	1a	CBG23008.1/III/F/13700859/1/0/SL1-5480-F-6/ttccaga
SL1-5481	aaatgctgggtag	2	1a	CBG12670.1/I/F/9828795/1/0/SL1-5481-F-2/tttcaga	1a	CBG29118.1/I/F/9835776/1/0/SL1-5481-F-3/tttcaga
SL1-552	aatggtaattttca	2	1a	CBG24756.1/I/RC/8032334/1/0/SL1-552-RC-17/tttccag	1a	CBG02255.1/I/F/8052924/1/0/SL1-552-F-18/tttccag
SL1-633	aatgtcgctacaag	2	1a	CBG04868.1/V/F/15561689/1/0/SL1-633-F-1/ttttcag	1a	CBG04871.1/V/F/15569216/1/0/SL1-633-F-2/ttttcag
SL1-679	gtaaaaaagaccac	2	1a	CBG18786.1/I/RC/12573507/1/0/SL1-679-RC-3/ttttcag	1a	CBG24181a.1/I/F/13056230/1/0/SL1-679-F-4/ttttcag
SL1-689	gaatgtcgtcatgg	2	1a	CBG06792.1/III/RC/10639277/1/0/SL1-689-RC-2/tttccag	1a	CBG30842.1/III/RC/10646082/1/0/SL1-689-RC-3/tttccag
SL1-690	aaagaaaaatggtg	2	1a	CBG24369.1/IV/RC/10122821/1/0/SL1-690-RC-6/tttccag	1a	CBG22319.1/IV/RC/10261722/1/0/SL1-690-RC-7/tttccag
SL1-713	ggaaaatgagcctt	2	1a	CBG22116a.1/I/F/2427633/1/0/SL1-713-F-2/atttcag	1a	CBG29818.1/I/F/3223288/1/0/SL1-713-F-4/atttcag
SL1-715	aaaatgctgggta	2	1a	CBG12670.1/I/F/9828795/1/0/SL1-715-F-3/atttcag	1a	CBG29118.1/I/F/9835776/1/0/SL1-715-F-4/atttcag
SL1-722	aaaatgctgggtag	2	1a	CBG12670.1/I/F/9828795/1/0/SL1-722-F-2/atttcag	1a	CBG29118.1/I/F/9835776/1/0/SL1-722-F-3/atttcag
SL1-729	aaaaatgctctcaa	2	1a	CBG13442.1/II/RC/2792610/1/0/SL1-729-RC-10/attccag	1a	CBG25776.1/II/RC/15746375/1/0/SL1-729-RC-13/tcttcag
SL1-730	atggacgaaacaaa	2	1a	CBG17036.1/II/F/15222583/1/0/SL1-730-F-3/attccag	1a	CBG17034.1/II/RC/15233391/1/0/SL1-730-RC-4/attccag
SL1-732	aagccttaaaagca	2	1a	CBG24627.1/V/RC/18210571/1/0/SL1-732-RC-1/attccag	1a	CBG03842.1/I/RC/5294970/1/0/SL1-732-RC-2/attccag
SL1-736	gtatccagatgaca	2	1a	CBG16740.1/X/RC/13171951/1/0/SL1-736-RC-1/tttgcag	1a	CBG03999.1/I/RC/4616331/1/0/SL1-736-RC-5/gtttcag
SL1-753	gaatgctccgtcgt	2	1a	CBG06600.1/V/F/7005221/1/0/SL1-753-F-1/aattcag	1a	CBG06610.1/V/F/7028756/1/0/SL1-753-F-2/aattcag
SL1-775	aaaaatgctcatc	2	1a	CBG19417.1/V/RC/13991348/1/0/SL1-775-RC-9/aaaattg	1a	CBG19701.1/I/F/14598804/1/0/SL1-775-F-17/tccatgt
SL1-801	gaaaaatgattgaa	2	1a	CBG09400.1/V/F/11322116/1/0/SL1-801-F-12/gatcttc	1a	CBG19284.1/V/F/13495455/1/0/SL1-801-F-15/tgacatc
SL1-8352	ggatgaagacgatc	2	1a	CBG20011.1/IV/F/5540158/1/0/SL1-8352-F-3/ttccagg	1a	CBG08448.1/I/RC/11450299/1/0/SL1-8352-RC-4/ttccagg
SL1-9684	gtaatgatccgcgcc	2	1a	CBG06812.1/III/RC/10544672/1/0/SL1-9684-RC-1/attttca	1a	CBG06811.1/III/F/10545332/1/0/SL1-9684-F-2/aatttca
SL1-34	atgactgcccgaac	2	1a	CBG19409.1/V/F/13967758/1/0/SL1-34-F-1/tctccag	1b	CBG10313.1/II/F/14329826/4/0/SL1-34-F-2/tttccag
SL1-445	atggcgtcggctcc	2	1a	CBG31347.1/IV/RC/11346428/1/0/SL1-445-RC-1/attcaag	1b	CBG01553.1/IV/RC/11354637/2/0/SL1-445-RC-2/attcaag
SL1-658	atgaacgaagctat	2	2a	CBG31092.1/V/RC/16366978/1/15/SL1-658-RC-2/ttttcag	2a	CBG31091.1/V/RC/16368630/1/15/SL1-658-RC-3/ttttcag
SL1-796	aagatgtcgtggtt	2	2a	CBG02567.1/II/F/9671062/1/15/SL1-796-F-1/gttcaag	4a	CBG03828a.1/I/F/5340194/1/1787/SL1-796-F-2/tgaagag
SL1-56	gagcaagcatggta	2	2b	CBG23055.1/V/F/10108402/2/8/SL1-56-F-1/atttcag	2b	CBG09641.1/V/RC/10478498/2/8/SL1-56-RC-2/atttcag
SL1-669	gagatcatgctgaa	2	2b	CBG23326a.1/V/RC/9101180/17/6/SL1-669-RC-2/ttttcag	2b	CBG08270.1/I/RC/6239973/13/6/SL1-669-RC-4/ttctcag
SL1-78	gtgatggagctttc	2	2b	CBG18954.1/V/RC/12235205/5/3/SL1-78-RC-2/cttacag	2b	CBG18955.1/V/F/12237755/5/3/SL1-78-F-3/cttacag
SL1-16	caaaaaatggatc	2	2b	CBG24290.1/II/F/15339034/7/6/SL1-16-F-21/ttttcag	3b	CBG10776.1/I/RC/6367394/2/90/SL1-16-RC-25/gtctcag
SL1-21	aaaaatggacaaaa	2	2b	CBG05156.1/I/F/1273968/6/4/SL1-21-F-59/ttttcag	4b	CBG10160a.1/III/F/9935552/2/1320/SL1-21-F-85/ttgccag
SL1-25	aacaacccggaccg	2	2b	CBG08707b.1/I/F/15257248/2/14/SL1-25-F-1/ttttcag	4b	CBG08707b.1/I/F/15265287/3/194/SL1-25-F-2/ttttcag
SL1-345	aaaaaatgcgatcg	2	2b	CBG26743a.1/IV/F/14377589/3/5/SL1-345-F-3/tttttag	4b	CBG26743a.1/IV/F/14382994/5/554/SL1-345-F-4/tttttag
SL1-652	atacaaggggaacc	2	2b	CBG00187.1/X/RC/14772237/3/18/SL1-652-RC-2/ttttcag	4b	CBG00187.1/X/RC/14767713/7/1760/SL1-652-RC-1/ttttcag
SL1-3629	gtatggctcaaaaa	2	2b	CBG07776.1/X/RC/17514190/2/2/SL1-3629-RC-1/ttttcag	5b	New exon (between CBG10375.1 & CBG10379.1)/Un/F/7436/1/3985/SL1-3629-F-2/ttttcag
SL1-94	aatggaagcatctg	2	2b	CBG02620.1/II/RC/9438521/4/1/SL1-94-RC-2/tctttag	5b	New exon (between CBG10375.1 & CBG10379.1)/Un/F/4682/1/6739/SL1-94-F-3/tctttag
SL1-48	caaaatgatgatgc	2	2c	CBG19644.1/II/F/12452055/1/6/SL1-48-F-3/atttcag	2c	CBG19533.1/II/F/12904238/1/6/SL1-48-F-4/atttcag
SL1-245	ccaaaataaaaaaa	2	2c	CBG20627.1/II/RC/10901657/1/9/SL1-245-RC-29/tttccag	4a	CBG30199.1/III/RC/4612082/1/769/SL1-245-RC-47/gttccag
SL1-281	aaccacaaaaccaa	2	2c	CBG22050.1/I/RC/1969035/1/6/SL1-281-RC-6/atttcag	5b	New exon (between CBG01884.1 & CBG01885.1)/X/F/3221604/1/6226/SL1-281-F-1/gtagtag
SL1-827	ggacagctgactat	2	2c	/Un/RC/237/1/-1167/SL1-827-RC-5/tttgcag	5b	New exon (between CBG10375.1 & CBG10379.1)/Un/F/4987/1/6434/SL1-827-F-6/tttgcag
SL1-693	aagccgaagccgct	2	3a	CBG13825.1/IV/RC/576106/1/52/SL1-693-RC-2/tttccag	3b	CBG13823.1/IV/F/569515/2/51/SL1-693-F-1/tttccag
SL1-563	gaaaaggcaaaaa	2	3b	CBG06599.1/V/RC/7003190/4/96/SL1-563-RC-11/aatggag	3b	CBG06609.1/V/RC/7026725/4/96/SL1-563-RC-12/aatggag
SL1-58	aagcaaccaaagga	2	3d	CBG25816.1/III/RC/1713630/2/41/SL1-58-RC-4/gtttcag	3d	CBG00473.1/III/F/1716533/6/41/SL1-58-F-5/gtttcag
SL1-770	gtaatcctcatcaa	2	3d	CBG19022.1/V/F/12477595/6/30/SL1-770-F-1/tttcaag	3d	CBG19025.1/V/RC/12485682/6/30/SL1-770-RC-2/tttcaag
SL1-803	gtaaaatggcgaga	2	3d	CBG05674.1/V/RC/19353631/3/38/SL1-803-RC-1/acattag	3d	CBG05675.1/V/RC/19361632/3/38/SL1-803-RC-2/acattag
SL1-225	ataaaccacgacctc	2	4a	CBG18519.1/Un/RC/30870/1/1418/SL1-225-RC-2/tttccag	4a	CBG10375.1/Un/F/160/1/220/SL1-225-F-3/tttccag
SL1-236	ataaaccacgacct	2	4a	CBG18519.1/Un/RC/30870/1/1418/SL1-236-RC-3/tttccag	4a	CBG10375.1/Un/F/160/1/220/SL1-236-F-4/tttccag
SL1-277	acacaatgaacaca	2	4a	CBG21790.1/IV/RC/4292567/1/206/SL1-277-RC-4/gtttcag	4a	CBG21789.1/IV/RC/4295485/1/180/SL1-277-RC-5/atttcag
SL1-6	aaaaatggctccga	2	4a	CBG19576.1/II/RC/12728027/1/174/SL1-6-RC-3/ttttcag	4a	CBG11684a.1/III/F/2495242/1/340/SL1-6-F-7/ttttcag
SL1-619	tcgacgattggcag	2	4a	CBG04869.1/V/F/15562931/1/478/SL1-619-F-2/attgaag	4a	CBG04872.1/V/F/15570458/1/478/SL1-619-F-3/attgaag
SL1-488	aagaatggaacgaa	2	4a	CBG16243.1/X/RC/1590890/1/2026/SL1-488-RC-2/tttagag	4b	CBG16252b.1/X/F/1543349/3/956/SL1-488-F-1/gctgtag
SL1-513	aagaaggaaaaag	2	4a	CBG10133a.1/III/F/9793186/1/1917/SL1-513-F-117/ttggaag	4b	CBG02930a.1/II/F/8158609/2/890/SL1-513-F-75/tggatag
SL1-632	gcagcctacggctc	2	4a	CBG04884.1/V/F/15602517/1/1456/SL1-632-F-3/ttttcag	4b	CBG04854.1/V/RC/15516690/3/116/SL1-632-RC-2/ttttcag
SL1-670	gcagcctacggctca	2	4a	CBG04884.1/V/F/15602517/1/1456/SL1-670-F-3/ttttcag	4b	CBG04854.1/V/RC/15516690/3/116/SL1-670-RC-2/ttttcag
SL1-697	agcagtcgggagtc	2	4a	CBG21695.1/IV/F/4830315/1/157/SL1-697-F-1/gctggag	4b	CBG21695.1/IV/F/4837168/4/975/SL1-697-F-2/gctggag
SL1-81	gtaatcaagcctcg	2	4a	CBG21695.1/IV/F/4830315/1/157/SL1-81-F-1/gtgtcag	4b	CBG21695.1/IV/F/4837168/4/975/SL1-81-F-2/gtgtcag
SL1-813	acaaaaaatgttc	2	4a	CBG00890.1/II/RC/892967/1/485/SL1-813-RC-38/atttcag	5a	New exon (inside CBG19400a.1)/V/F/13933965/1/6113/SL1-813-F-22/gctacag
SL1-178	ctaaaatgagcgaa	2	4a	CBG21973.1/II/F/2034392/1/1496/SL1-178-F-5/ttttcag	5b	New exon (between CBG31512.1 & CBG30703.1)/X/RC/2272410/1/14510/SL1-178-RC-1/tgaacag
SL1-43	aagagtatacaatt	2	4a	CBG13825.1/IV/RC/576897/1/739/SL1-43-RC-3/tttccag	5b	New exon (between CBG17679c.1 & CBG30360.1)/IV/RC/11699424/1/4349/SL1-43-RC-4/tttccag
SL1-71	gttgggcagattct	2	4a	CBG19533.1/II/F/12902342/1/1902/SL1-71-F-2/atttcag	5b	New exon (between CBG09796.1 & CBG09797.1)/III/F/8554281/1/5219/SL1-71-F-3/gtttcag
SL1-610	gtattaaatattct	2	4b	CBG13677a.1/IV/F/764179/11/1163/SL1-610-F-3/catgcag	4b	CBG09171.1/III/F/11957321/4/663/SL1-610-F-7/catgcag
SL1-385	aatgccaaaaatcg	2	5a	New exon (inside CBG00460.1)/III/RC/1660020/1/33647/SL1-385-RC-17/tcttcag	5b	New exon (between CBG15769.1 & CBG15770.1)/III/RC/1539601/1/9099/SL1-385-RC-16/tcttcag
SL1-466	aaaaagaagaagaa	2	5b	New exon (between CBG02844b.1 & CBG02841.1)/II/RC/8466056/1/10761/SL1-466-RC-648/ttagcag	5b	New exon (between CBG04107.1 & CBG04110.1)/I/RC/3870003/1/6923/SL1-466-RC-826/gatccag
SL1-109	atgaacgaagcggt	3	1a	CBG23695a.1/V/RC/16355605/1/0/SL1-109-RC-2/ttttcag	1a	CBG31090.1/V/RC/16369928/1/0/SL1-109-RC-3/ttttcag	1a	CBG31088.1/V/RC/16373874/1/0/SL1-109-RC-4/ttttcag
SL1-242	gtaacccgctgcaa	3	1a	CBG16028.1/II/RC/15282121/1/0/SL1-242-RC-1/tttccag	1a	CBG16030.1/II/F/15287933/1/0/SL1-242-F-2/tttccag	1a	CBG16037.1/II/RC/15302473/1/0/SL1-242-RC-3/tttccag
SL1-243	aaatcatggcaaca	3	1a	CBG10732.1/IV/F/13052206/1/0/SL1-243-F-2/tttccag	1a	CBG10731.1/IV/F/13055900/1/0/SL1-243-F-3/ctttcag	1a	CBG11708.1/III/RC/2370936/1/0/SL1-243-RC-4/atctcag
SL1-310	aaaatggctcctcg	3	1a	CBG15951.1/X/F/2877153/1/0/SL1-310-F-1/tttacag	1a	CBG18484a.1/IV/RC/13790815/1/0/SL1-310-RC-6/tttacag	1a	CBG00739.1/II/RC/3382670/1/0/SL1-310-RC-7/tttacag
SL1-6377	atgcaccgcccat	3	1a	CBG22028.1/I/F/1880492/1/0/SL1-6377-F-6/tttcaga	1a	CBG22029.1/I/F/1882580/1/0/SL1-6377-F-7/ttccaga	1a	CBG15379.1/I/RC/13673228/1/0/SL1-6377-RC-8/ttcaaat
SL1-66	gaacaactgaatat	3	2b	CBG05882.1/IV/RC/7700693/2/16/SL1-66-RC-2/tttttag	3d	CBG13362.1/II/RC/3164978/2/83/SL1-66-RC-3/tttttag	5b	New exon (between CBG14965.1 & CBG14966.1)/I/F/3729743/1/3340/SL1-66-F-4/tttttag
SL1-35	actcgcctcttctg	3	3c	CBG23012.1/III/F/13673032/1/44/SL1-35-F-5/tttccag	3c	CBG23009.1/III/F/13691268/1/44/SL1-35-F-6/tttccag	4b	CBG11916.1/I/RC/7081277/2/1293/SL1-35-RC-4/ctgtaag
SL1-303	aaaatggcttctcg	4	1a	CBG21664.1/IV/F/5001757/1/0/SL1-303-F-2/tttacag	1a	CBG01021a.1/II/RC/158415/1/0/SL1-303-RC-3/tttacag	1a	CBG12207a.1/I/F/8365846/1/0/SL1-303-F-4/tttacag	1a	CBG12206.1/I/F/8370734/1/0/SL1-303-F-5/tttacag
SL1-359	cggctactaacctgt	4	1a	CBG11800.1/X/F/7423938/1/0/SL1-359-F-1/ctttcag	1a	CBG06390.1/V/RC/6258937/1/0/SL1-359-RC-2/ctttcag	1a	CBG22348.1/IV/RC/2828982/1/0/SL1-359-RC-3/ctttcag	1a	CBG13175.1/III/F/5785604/1/0/SL1-359-F-4/ctttcag
SL1-6520	caaaaaatggctg	4	1a	CBG05377.1/IV/F/7190570/1/0/SL1-6520-F-19/aacatct	1a	CBG20443.1/II/RC/14724823/1/0/SL1-6520-RC-37/ttttagg	1a	CBG03818.1/I/F/5376440/1/0/SL1-6520-F-45/ttcgatt	1a	CBG17970.1/III/RC/7245342/1/0/SL1-6520-RC-56/aacatct
SL1-6521	caaaaaatggctga	4	1a	CBG05377.1/IV/F/7190570/1/0/SL1-6521-F-14/aacatct	1a	CBG20443.1/II/RC/14724823/1/0/SL1-6521-RC-28/ttttagg	1a	CBG03818.1/I/F/5376440/1/0/SL1-6521-F-36/ttcgatt	1a	CBG17970.1/III/RC/7245342/1/0/SL1-6521-RC-44/aacatct
SL1-671	gcaacagaacaatg	4	1a	CBG23881.1/X/RC/7378765/1/0/SL1-671-RC-1/ttttcag	1a	CBG30818.1/X/RC/7385458/1/0/SL1-671-RC-2/ttttcag	5b	New exon (between CBG11801.1 & CBG11803.1)/X/RC/7438533/1/9069/SL1-671-RC-3/ttttcag	5b	New exon (between CBG26806.1 & CBG26807.1)/X/F/7512229/1/3898/SL1-671-F-4/ttttcag
SL1-759	ggcatctgggatgc	4	3b	CBG24599.1/III/F/4892437/2/122/SL1-759-F-3/cttccag	3b	CBG24599.1/III/F/4893008/3/42/SL1-759-F-4/cttccag	5b	New exon (between CBG24602.1 & CBG24599.1)/III/RC/4889665/1/4351/SL1-759-RC-1/cttccag	5b	New exon (between CBG24602.1 & CBG24599.1)/III/RC/4890234/1/4920/SL1-759-RC-2/cttccag
SL1-20	caacgccttcacat	4	4a	CBG03330.1/IV/F/9371565/1/918/SL1-20-F-6/ttttcag	4a	CBG26503.1/IV/RC/15045498/1/955/SL1-20-RC-7/ttttcag	4a	CBG26618.1/I/RC/795015/1/2557/SL1-20-RC-8/ttttcag	5b	New exon (between CBG22351.1 & CBG22355.1)/IV/F/2858613/1/12584/SL1-20-F-5/ttttcag
SL1-4288	ttccagaaaatgtc	5	1a	CBG15029.1/IV/F/3945502/1/0/SL1-4288-F-4/caaattg	1a	CBG23918.1/IV/F/15534649/1/0/SL1-4288-F-6/tagtttc	1a	CBG23910.1/IV/F/15563298/1/0/SL1-4288-F-7/aattttg	1a	CBG15255b.1/III/RC/165711/1/0/SL1-4288-RC-9/agaaatt	1a	CBG23798.1/III/RC/4790885/1/0/SL1-4288-RC-10/cgaaaac
SL1-524	aatgtctgaaatt	6	1a	CBG06679.1/V/F/7312379/1/0/SL1-524-F-37/aatcaga	1a	CBG18625.1/V/RC/17294383/1/0/SL1-524-RC-48/ccacaaa	1a	CBG13754.1/IV/RC/1305603/1/0/SL1-524-RC-57/atctata	4a	CBG23909.1/IV/RC/15579046/1/2304/SL1-524-RC-84/cggttag	4a	CBG23909.1/IV/RC/15579356/1/2614/SL1-524-RC-85/cgattag	5b	New exon (between CBG10797a.1 & CBG10798.1)/I/F/6472815/1/4768/SL1-524-F-163/gttttag
SL1-149	atgttccgcatcct	6	1a	CBG14036.1/X/F/7751081/1/0/SL1-149-F-1/ttttcag	1b	CBG14427.1/X/F/9552648/2/0/SL1-149-F-2/ttttcag	1b	CBG10611.1/X/F/21415408/2/0/SL1-149-F-8/ttttcag	1b	CBG10623.1/X/RC/21384035/2/0/SL1-149-RC-4/tttacag	1b	CBG10615.1/X/RC/21406868/2/0/SL1-149-RC-5/tttccag	1b	CBG10614.1/X/F/21408026/2/0/SL1-149-F-6/tttgcag
SL1-152	atgttccgcatccttc	6	1a	CBG14036.1/X/F/7751081/1/0/SL1-152-F-1/ttttcag	1b	CBG14427.1/X/F/9552648/2/0/SL1-152-F-2/ttttcag	1b	CBG10611.1/X/F/21415408/2/0/SL1-152-F-8/ttttcag	1b	CBG10623.1/X/RC/21384035/2/0/SL1-152-RC-4/tttacag	1b	CBG10615.1/X/RC/21406868/2/0/SL1-152-RC-5/tttccag	1b	CBG10614.1/X/F/21408026/2/0/SL1-152-F-6/tttgcag
SL1-504	aaaaagttcccaa	7	-
SL1-532	gaaaaatgcaagcg	7	-
SL1-533	gaaaaatgcaagcgc	7	-
SL1-92	gtgagaagtccaat	7	-
SL1-396	atgaattcgtcaca	8	-
SL1-86	aagatgtccgacca	8	-
SL1-31	atgactgaaagaga	9	-
SL1-14	agacgtctccattt	19	-
SL1-79	gaaccgagataaat	54	-
SL2-1261	aaaatcatgtcgt	2	1a	CBG01794.1/IV/F/10453364/1/0/SL2-1261-F-4/ttacagg	1a	CBG18148.1/III/F/6523068/1/0/SL2-1261-F-8/ttccaga
SL2-173	aaattccagcaaa	2	1a	CBG06326.1/V/F/6040874/1/0/SL2-173-F-11/aaatgca	1a	CBG15188.1/III/RC/453876/1/0/SL2-173-RC-52/ttctaga
SL2-31	atggcaccaaaag	2	1a	CBG13954.1/IV/RC/15839193/1/0/SL2-31-RC-6/ttttcag	1a	CBG18953.1/V/RC/12234540/1/0/SL2-31-RC-4/attccag
SL2-3239	gaatgttcgagatt	2	1a	CBG07750.1/X/RC/17654569/1/0/SL2-3239-RC-1/ttttccg	1a	CBG07748.1/X/RC/17658925/1/0/SL2-3239-RC-2/tttccca
SL2-35	taatgatccgcgcc	2	1a	CBG06812.1/III/RC/10544672/1/0/SL2-35-RC-1/ttttcag	1a	CBG06811.1/III/F/10545332/1/0/SL2-35-F-2/atttcag
SL2-203	aaatcatggattgg	2	2b	CBG07603a.1/X/F/18416485/2/11/SL2-203-F-1/gatgcag	3b	CBG09426b.1/V/F/11206836/6/326/SL2-203-F-3/tggctag
SL2-9	gtgaccaaatggat	2	2b	CBG13489.1/IV/RC/17110292/2/8/SL2-9-RC-2/tttccag	4a	CBG19822.1/I/RC/15246823/1/1188/SL2-9-RC-3/tttccag
SL2-1814	tcgtggattttgcc	2	3b	CBG12391a.1/I/F/8806445/21/372/SL2-1814-F-2/tctggag	3b	CBG18517.1/Un/RC/21252/3/353/SL2-1814-RC-3/tctggag
SL2-240	ggaaaagtggaaca	2	3b	CBG20250.1/I/RC/11038644/8/36/SL2-240-RC-3/tttccag	3b	CBG20243.1/I/F/11079034/16/36/SL2-240-F-4/tttccag
SL2-207	aaaaaaaatggacg	2	4b	CBG10947.1/X/F/12445197/8/2344/SL2-207-F-2/tcaacag	4b	CBG28000.1/X/F/16539526/2/127/SL2-207-F-3/tcaacag
SL2-130	agagagagtgagag	2	5b	New exon (between CBG19604.1 & CBG19600.1)/II/RC/12620580/1/10404/SL2-130-RC-78/gatagag	5b	New exon (between CBG20190a.1 & CBG26025.1)/III/RC/11512008/1/36570/SL2-130-RC-153/aatagag
SL2-193	gaaaacggcaaaaa	2	5b	New exon (between CBG10841e.1 & CBG10843.1)/X/RC/12042841/1/12613/SL2-193-RC-4/tttagag	5b	New exon (between CBG02697.1 & CBG02692.1)/II/RC/9157844/1/34155/SL2-193-RC-22/taggaag
SL2-284	gatgcggaggagga	3	2b	CBG23530a.1/V/F/8389127/3/19/SL2-284-F-10/ggtggag	3b	CBG23530a.1/V/F/8389016/2/40/SL2-284-F-8/ggtggag	3b	CBG23530a.1/V/F/8389037/2/61/SL2-284-F-9/ggtggag
SL2-92	acaagcataatata	3	2d	CBG05421.1/IV/F/7026476/4/15/SL2-92-F-6/ttctcag	3b	CBG04561a.1/V/F/14415246/4/22/SL2-92-F-3/ttctcag	4a	CBG04583.1/V/F/14544842/1/1049/SL2-92-F-4/ttctcag
SL2-112	aatgcttctggctc	4	1a	CBG13317.1/III/F/6357098/1/0/SL2-112-F-5/agttcag	1a	CBG13322.1/III/F/6369878/1/0/SL2-112-F-6/agttcag	1a	CBG13317.1/III/F/6357098/1/0/SL2-112-F-5/agttcag	1a	CBG13322.1/III/F/6369878/1/0/SL2-112-F-6/agttcag
SL2-117	aaccaattcctctg	4	1a	CBG18954.1/V/RC/12235876/1/0/SL2-117-RC-1/cattcag	1a	CBG18955.1/V/F/12237087/1/0/SL2-117-F-2/cattcag	1a	CBG18954.1/V/RC/12235876/1/0/SL2-117-RC-1/cattcag	1a	CBG18955.1/V/F/12237087/1/0/SL2-117-F-2/cattcag
SL2-119	aagaaccatggatc	4	1a	CBG27068.1/V/RC/10124158/1/0/SL2-119-RC-1/gttgcag	1a	CBG09730.1/V/RC/10161529/1/0/SL2-119-RC-2/gttgcag	1a	CBG27068.1/V/RC/10124158/1/0/SL2-119-RC-1/gttgcag	1a	CBG09730.1/V/RC/10161529/1/0/SL2-119-RC-2/gttgcag
SL2-129	atgtccacggtgcac	4	1a	CBG23931.1/I/F/8002238/1/0/SL2-129-F-1/aacttag	1a	CBG12192.1/I/F/8427557/1/0/SL2-129-F-2/aacttag	1a	CBG23931.1/I/F/8002238/1/0/SL2-129-F-1/aacttag	1a	CBG12192.1/I/F/8427557/1/0/SL2-129-F-2/aacttag
SL2-141	tcgatcgcatgttg	4	1a	CBG13318.1/III/F/6358515/1/0/SL2-141-F-1/ctaccag	1a	CBG13323.1/III/F/6371294/1/0/SL2-141-F-2/ctaccag	1a	CBG13318.1/III/F/6358515/1/0/SL2-141-F-1/ctaccag	1a	CBG13323.1/III/F/6371294/1/0/SL2-141-F-2/ctaccag
SL2-16	atgttgggtattta	4	1a	CBG12676.1/I/F/9853156/1/0/SL2-16-F-1/gtttcag	1a	CBG25360.1/I/F/9873257/1/0/SL2-16-F-2/gtttcag	1a	CBG12676.1/I/F/9853156/1/0/SL2-16-F-1/gtttcag	1a	CBG25360.1/I/F/9873257/1/0/SL2-16-F-2/gtttcag
SL2-20	cagttcgacatgaac	4	1a	CBG03052.1/II/RC/7626183/1/0/SL2-20-RC-1/ttttcag	1a	CBG03050.1/II/F/7627771/1/0/SL2-20-F-2/ttttcag	1a	CBG03052.1/II/RC/7626183/1/0/SL2-20-RC-1/ttttcag	1a	CBG03050.1/II/F/7627771/1/0/SL2-20-F-2/ttttcag
SL2-234	aaaatgctgggta	4	1a	CBG12670.1/I/F/9828795/1/0/SL2-234-F-3/atttcag	1a	CBG29118.1/I/F/9835776/1/0/SL2-234-F-4/atttcag	1a	CBG12670.1/I/F/9828795/1/0/SL2-234-F-3/atttcag	1a	CBG29118.1/I/F/9835776/1/0/SL2-234-F-4/atttcag
SL2-235	aaaatgctgggtag	4	1a	CBG12670.1/I/F/9828795/1/0/SL2-235-F-2/atttcag	1a	CBG29118.1/I/F/9835776/1/0/SL2-235-F-3/atttcag	1a	CBG12670.1/I/F/9828795/1/0/SL2-235-F-2/atttcag	1a	CBG29118.1/I/F/9835776/1/0/SL2-235-F-3/atttcag
SL2-36	acgaacaaaccatg	4	1a	CBG09979.1/III/F/9249024/1/0/SL2-36-F-1/ttttcag	1a	CBG10003.1/III/F/9309626/1/0/SL2-36-F-2/ttttcag	1a	CBG09979.1/III/F/9249024/1/0/SL2-36-F-1/ttttcag	1a	CBG10003.1/III/F/9309626/1/0/SL2-36-F-2/ttttcag
SL2-38	gaaaaatgtcctcc	4	1a	CBG19921.1/IV/F/6012647/1/0/SL2-38-F-2/ttttcag	1a	CBG30911.1/IV/F/6019609/1/0/SL2-38-F-3/ttttcag	1a	CBG19921.1/IV/F/6012647/1/0/SL2-38-F-2/ttttcag	1a	CBG30911.1/IV/F/6019609/1/0/SL2-38-F-3/ttttcag
SL2-41	aatggtgtgttgtt	4	1a	CBG23482.1/V/F/8567749/1/0/SL2-41-F-1/ttttcag	1a	CBG15876.1/I/F/13076312/1/0/SL2-41-F-3/ttttcag	1a	CBG23482.1/V/F/8567749/1/0/SL2-41-F-1/ttttcag	1a	CBG15876.1/I/F/13076312/1/0/SL2-41-F-3/ttttcag
SL2-45	gtacattaaaaact	4	1a	CBG29119.1/V/RC/9976742/1/0/SL2-45-RC-2/ttttcag	1a	CBG23090.1/V/F/9985433/1/0/SL2-45-F-3/ttttcag	1a	CBG29119.1/V/RC/9976742/1/0/SL2-45-RC-2/ttttcag	1a	CBG23090.1/V/F/9985433/1/0/SL2-45-F-3/ttttcag
SL2-48	aaaatgctccgttc	4	1a	CBG06914.1/III/F/10130435/1/0/SL2-48-F-3/attacag	1a	CBG23008.1/III/F/13700859/1/0/SL2-48-F-4/tttccag	1a	CBG06914.1/III/F/10130435/1/0/SL2-48-F-3/attacag	1a	CBG23008.1/III/F/13700859/1/0/SL2-48-F-4/tttccag
SL2-50	gtaatatgcgttac	4	1a	CBG08266.1/I/RC/6225373/1/0/SL2-50-RC-2/tttccag	1a	CBG18296.1/III/F/5323281/1/0/SL2-50-F-3/tttccag	1a	CBG08266.1/I/RC/6225373/1/0/SL2-50-RC-2/tttccag	1a	CBG18296.1/III/F/5323281/1/0/SL2-50-F-3/tttccag
SL2-54	gggatgaagacgat	4	1a	CBG20011.1/IV/F/5540158/1/0/SL2-54-F-2/tttccag	1a	CBG08448.1/I/RC/11450299/1/0/SL2-54-RC-3/tttccag	1a	CBG20011.1/IV/F/5540158/1/0/SL2-54-F-2/tttccag	1a	CBG08448.1/I/RC/11450299/1/0/SL2-54-RC-3/tttccag
SL2-61	gggatgaagacgatc	4	1a	CBG20011.1/IV/F/5540158/1/0/SL2-61-F-1/tttccag	1a	CBG08448.1/I/RC/11450299/1/0/SL2-61-RC-2/tttccag	1a	CBG20011.1/IV/F/5540158/1/0/SL2-61-F-1/tttccag	1a	CBG08448.1/I/RC/11450299/1/0/SL2-61-RC-2/tttccag
SL2-63	gtaatggcaccaaa	4	1a	CBG20819.1/II/RC/11508428/1/0/SL2-63-RC-1/atttcag	1a	CBG20821.1/II/RC/11512132/1/0/SL2-63-RC-3/atttcag	1a	CBG20819.1/II/RC/11508428/1/0/SL2-63-RC-1/atttcag	1a	CBG20821.1/II/RC/11512132/1/0/SL2-63-RC-3/atttcag
SL2-65	atgacgtttcaact	4	1a	CBG22302.1/I/RC/3211324/1/0/SL2-65-RC-1/atttcag	1a	CBG15103.1/I/F/3279632/1/0/SL2-65-F-2/atttcag	1a	CBG22302.1/I/RC/3211324/1/0/SL2-65-RC-1/atttcag	1a	CBG15103.1/I/F/3279632/1/0/SL2-65-F-2/atttcag
SL2-67	aatgcaccgcccat	4	1a	CBG22028.1/I/F/1880492/1/0/SL2-67-F-4/atttcag	1a	CBG22029.1/I/F/1882580/1/0/SL2-67-F-5/attccag	1a	CBG22028.1/I/F/1880492/1/0/SL2-67-F-4/atttcag	1a	CBG22029.1/I/F/1882580/1/0/SL2-67-F-5/attccag
SL2-68	aaacaacatgcctt	4	1a	CBG00533a.1/II/RC/4117838/1/0/SL2-68-RC-2/atttcag	1a	CBG00534.1/II/RC/4122088/1/0/SL2-68-RC-3/atttcag	1a	CBG00533a.1/II/RC/4117838/1/0/SL2-68-RC-2/atttcag	1a	CBG00534.1/II/RC/4122088/1/0/SL2-68-RC-3/atttcag
SL2-70	ataaatatggctga	4	1a	CBG13150.1/II/RC/6089990/1/0/SL2-70-RC-2/atttcag	1a	CBG09197.1/III/RC/12069417/1/0/SL2-70-RC-3/atttcag	1a	CBG13150.1/II/RC/6089990/1/0/SL2-70-RC-2/atttcag	1a	CBG09197.1/III/RC/12069417/1/0/SL2-70-RC-3/atttcag
SL2-75	atgacgtcatcacc	4	1a	CBG19301.1/V/RC/13543243/1/0/SL2-75-RC-3/tttgcag	1a	CBG30919.1/V/F/18081590/1/0/SL2-75-F-6/attccag	1a	CBG19301.1/V/RC/13543243/1/0/SL2-75-RC-3/tttgcag	1a	CBG30919.1/V/F/18081590/1/0/SL2-75-F-6/attccag
SL2-88	gtaaatatgttgtc	4	1a	CBG18380.1/III/F/4989537/1/0/SL2-88-F-2/attgcag	1a	CBG18325.1/III/F/5196503/1/0/SL2-88-F-3/attgcag	1a	CBG18380.1/III/F/4989537/1/0/SL2-88-F-2/attgcag	1a	CBG18325.1/III/F/5196503/1/0/SL2-88-F-3/attgcag
SL2-98	caaaatgccgagt	4	1a	CBG13314.1/III/RC/6353507/1/0/SL2-98-RC-2/gtcacag	1a	CBG13319.1/III/RC/6366287/1/0/SL2-98-RC-3/gtcacag	1a	CBG13314.1/III/RC/6353507/1/0/SL2-98-RC-2/gtcacag	1a	CBG13319.1/III/RC/6366287/1/0/SL2-98-RC-3/gtcacag
SL2-99	caaaatgccgagtg	4	1a	CBG13314.1/III/RC/6353507/1/0/SL2-99-RC-1/gtcacag	1a	CBG13319.1/III/RC/6366287/1/0/SL2-99-RC-2/gtcacag	1a	CBG13314.1/III/RC/6353507/1/0/SL2-99-RC-1/gtcacag	1a	CBG13319.1/III/RC/6366287/1/0/SL2-99-RC-2/gtcacag
SL2-168	gctactttgaacgc	4	4a	CBG23230.1/V/F/9512131/1/1794/SL2-168-F-10/cctggag	4a	CBG18921.1/V/RC/12109913/1/2409/SL2-168-RC-11/cctggag	4b	CBG04264a.1/II/F/4896669/2/1433/SL2-168-F-16/cctggag	5a	New exon (inside CBG19929b.1)/IV/RC/5987843/1/9687/SL2-168-RC-13/cctggag
SL2-28	atgaacgaagcggt	6	1a	CBG23695a.1/V/RC/16355605/1/0/SL2-28-RC-2/ttttcag	1a	CBG31090.1/V/RC/16369928/1/0/SL2-28-RC-3/ttttcag	1a	CBG31088.1/V/RC/16373874/1/0/SL2-28-RC-4/ttttcag	1a	CBG23695a.1/V/RC/16355605/1/0/SL2-28-RC-2/ttttcag	1a	CBG31090.1/V/RC/16369928/1/0/SL2-28-RC-3/ttttcag	1a	CBG31088.1/V/RC/16373874/1/0/SL2-28-RC-4/ttttcag
SL2-56	gtaacccgctgcaa	6	1a	CBG16028.1/II/RC/15282121/1/0/SL2-56-RC-1/tttccag	1a	CBG16030.1/II/F/15287933/1/0/SL2-56-F-2/tttccag	1a	CBG16037.1/II/RC/15302473/1/0/SL2-56-RC-3/tttccag	1a	CBG16028.1/II/RC/15282121/1/0/SL2-56-RC-1/tttccag	1a	CBG16030.1/II/F/15287933/1/0/SL2-56-F-2/tttccag	1a	CBG16037.1/II/RC/15302473/1/0/SL2-56-RC-3/tttccag
SL2-59	aaatcatggcaaca	6	1a	CBG10732.1/IV/F/13052206/1/0/SL2-59-F-2/tttccag	1a	CBG10731.1/IV/F/13055900/1/0/SL2-59-F-3/ctttcag	1a	CBG11708.1/III/RC/2370936/1/0/SL2-59-RC-4/atctcag	1a	CBG10732.1/IV/F/13052206/1/0/SL2-59-F-2/tttccag	1a	CBG10731.1/IV/F/13055900/1/0/SL2-59-F-3/ctttcag	1a	CBG11708.1/III/RC/2370936/1/0/SL2-59-RC-4/atctcag
SL2-6	gcccaccgatggat	6	4a	CBG12204.1/I/F/8374300/1/2183/SL2-6-F-9/attttag	4a	CBG30848.1/III/F/9763159/1/1450/SL2-6-F-12/attttag	4a	CBG30231.1/III/F/9769694/1/1425/SL2-6-F-13/attttag	4b	CBG00368.1/IV/RC/226443/4/1283/SL2-6-RC-4/attttag	5b	New exon (between CBG18478.1 & CBG18481.1)/IV/RC/13768187/1/8852/SL2-6-RC-6/attttag	5b	New exon (between CBG24318.1 & CBG31052.1)/II/F/14638228/1/5878/SL2-6-F-8/attttag
SL2-3	agcaaccagaatcc	10	-
SL2-87	atgaattcgtcaca	10	-
