# Supplementary material for: Genome annotation of Caenorhabditis briggsae by TEC-RED identifies new exons, paralogs, and conserved and novel operons
Source: G3 (Bethesda). 2022 Apr 29;12(7):jkac101. doi: 10.1093/g3journal/jkac101 (PMC9258526; doi:10.1093/g3journal/jkac101)
Supplement: jkac101_Supplementary_Data_File_2 [file jkac101_supplementary_data_file_2.xlsx]

## Sheet: All transcripts
Jhaveri and van den Berg et al., Genome annotation of Caenorhabditis briggsae by TEC-RED identifies new exons, paralogs, conserved and novel operons.
This sheet contains all transcripts identified by out TEC-RED analysis along with tags mathced to them
						Tag match 1			Tag match 2			Tag match 3			Tag match 4			Tag match 5			Tag match 6			Tag match 7			Tag match 8
Identification method	Gene name	Total tags	Chr	SL1	SL2	Category	tag ID	Location	Category	tag ID	Location	Category	tag ID	Location	Category	tag ID	Location	Category	tag ID	Location	Category	tag ID	Location	Category	tag ID	Location	Category	tag ID	Location
Script	CBG00030.1	1	III	1	0	1a	SL1-1804	12284341
Script	CBG00076.1	1	X	1	0	1a	SL1-1582	14225925
Script	CBG00131.1	1	X	1	0	1a	SL1-1543	14538437
Script	CBG00136.1	1	X	1	0	1a	SL1-2674	14574671
Script	CBG00142.1	1	X	1	0	1a	SL1-1647	14596228
Script	CBG00172.1	1	X	1	0	1a	SL1-4686	14682711
Script	CBG00201.1	1	X	1	0	1a	SL1-4751	14836604
Script	CBG00231.1	1	X	1	0	1a	SL1-1203	14948499
Script	CBG00232.1	1	X	1	0	1a	SL1-3210	14953608
Script	CBG00233.1	1	X	1	0	1a	SL1-2973	14958391
Script	CBG00242a.1	1	X	1	0	1a	SL1-845	15019243
Script	CBG00246.1	1	X	1	0	1a	SL1-2441	15040836
Script	CBG00253a.1	1	X	1	0	1a	SL1-3517	15092975
Script	CBG00257.1	1	X	1	0	1a	SL1-2294	15107962
Script	CBG00274.1	1	X	1	0	1a	SL1-3803	15219859
Script	CBG00291.1	1	I	1	0	1a	SL1-1620	558121
Script	CBG00325.1	1	IV	1	0	1a	SL1-3695	6845
Script	CBG00335.1	1	IV	1	0	1a	SL1-402	38950
Script	CBG00370.1	1	IV	1	0	1a	SL1-4370	229619
Script	CBG00376.1	1	IV	1	0	1a	SL1-3594	251139
Script	CBG00379.1	1	IV	1	0	1a	SL1-1858	260656
Script	CBG00387.1	1	IV	1	0	1a	SL1-2015	297865
Script	CBG00404.1	1	IV	1	0	1a	SL1-1422	367209
Script	CBG00418.1	1	IV	1	0	1a	SL1-1609	394521
Script	CBG00424.1	1	IV	1	0	1a	SL1-2525	407269
Script	CBG00427.1	1	IV	1	0	1a	SL1-2195	412302
Script	CBG00431.1	1	IV	1	0	1a	SL1-4030	424873
Script	CBG00440.1	1	IV	1	0	1a	SL1-2056	445051
Script	CBG00443.1	1	IV	1	0	1a	SL1-4567	452471
Script	CBG00449.1	1	IV	1	0	1a	SL1-4318	484027
Script	CBG00465.1	1	III	1	0	1a	SL1-2105	1676805
Script	CBG00466.1	1	III	1	0	1a	SL1-2651	1681951
Script	CBG00474.1	1	III	1	0	1a	SL1-2837	1725415
Script	CBG00491.1	1	III	1	0	1a	SL1-4051	1793548
Script	CBG00514.1	1	II	1	0	1a	SL1-2329	4023455
Script	CBG00522.1	1	II	1	0	1a	SL1-3638	4073855
Script	CBG00546.1	1	II	1	0	1a	SL1-4588	4179583
Script	CBG00558.1	1	II	1	0	1a	SL1-511	4222196
Script	CBG00563.1	1	II	1	0	1a	SL1-2601	4232996
Script	CBG00591.1	1	III	1	0	1a	SL1-2393	14205400
Script	CBG00605.1	1	III	1	0	1a	SL1-2491	14245428
Script	CBG00616.1	1	II	1	0	1a	SL1-3524	3931882
Script	CBG00621.1	1	II	1	0	1a	SL1-1653	3914314
Script	CBG00623.1	1	II	1	0	1a	SL1-114	3910237
Script	CBG00625.1	1	II	1	0	1a	SL1-3656	3904660
Script	CBG00635.1	1	II	1	0	1a	SL1-129	3874545
Script	CBG00648.1	1	II	1	0	1a	SL1-3655	3813629
Script	CBG00662.1	1	II	1	0	1a	SL1-4337	3770890
Script	CBG00663.1	1	II	1	0	1a	SL1-3244	3768314
Script	CBG00666.1	1	II	1	0	1a	SL1-1207	3755156
Script	CBG00671.1	1	II	1	0	1a	SL1-1886	3737380
Script	CBG00680.1	1	II	1	0	1a	SL1-2928	3709756
Script	CBG00683a.1	1	II	1	0	1a	SL1-2243	3684579
Script	CBG00684.1	1	II	1	0	1a	SL1-1576	3678028
Script	CBG00700a.1	1	II	1	0	1a	SL1-2456	3593835
Script	CBG00712.1	1	II	1	0	1a	SL1-60	3524442
Script	CBG00721.1	1	II	1	0	1a	SL1-3276	3478981
Script	CBG00722b.1	1	II	1	0	1a	SL1-3999	3478534
Script	CBG00731.1	1	II	1	0	1a	SL1-2554	3431529
Script	CBG00736.1	1	II	1	0	1a	SL1-2287	3395491
Script	CBG00775.1	1	V	1	0	1a	SL1-1482	1436339
Script	CBG00781.1	1	V	1	0	1a	SL1-746	1456337
Script	CBG00819.1	1	V	1	0	1a	SL1-2322	1554194
Script	CBG00825a.1	1	V	1	0	1a	SL1-1994	1573487
Script	CBG00852.1	1	II	1	0	1a	SL1-4031	1161146
Script	CBG00863.1	1	II	1	0	1a	SL1-1529	1082731
Script	CBG00872.1	1	II	1	0	1a	SL1-1332	1006918
Script	CBG00888.1	1	II	1	0	1a	SL1-4352	901728
Script	CBG00924.1	1	II	1	0	1a	SL1-1920	656636
Script	CBG00938.1	1	II	1	0	1a	SL1-4155	574257
Script	CBG00964.1	1	II	1	0	1a	SL1-2543	423982
Script	CBG00965.1	1	II	1	0	1a	SL1-1568	423529
Script	CBG00970.1	1	II	1	0	1a	SL1-1697	403058
Script	CBG00980a.1	1	II	1	0	1a	SL1-1830	344137
Script	CBG00996.1	1	II	1	0	1a	SL1-4659	251264
Script	CBG01004.1	1	II	1	0	1a	SL1-297	209800
Script	CBG01022.1	1	II	1	0	1a	SL1-2499	156499
Script	CBG01032.1	1	II	1	0	1a	SL1-320	127809
Script	CBG01055.1	1	II	1	0	1a	SL1-331	32061
Script	CBG01061.1	1	II	1	0	1a	SL1-1468	15061
Script	CBG01087.1	1	V	1	0	1a	SL1-1888	5101762
Script	CBG01095.1	1	V	1	0	1a	SL1-2462	5075977
Script	CBG01097.1	1	V	1	0	1a	SL1-1441	5067099
Script	CBG01232.1	1	V	1	0	1a	SL1-1313	4576177
Script	CBG01235.1	1	V	1	0	1a	SL1-4817	4569280
Script	CBG01240.1	1	V	1	0	1a	SL1-3788	4556983
Script	CBG01308.1	1	V	1	0	1a	SL1-3036	4358589
Script	CBG01315.1	1	V	1	0	1a	SL1-350	4338174
Script	CBG01331.1	1	V	1	0	1a	SL1-1205	4288340
Script	CBG01355.1	1	V	1	0	1a	SL1-2575	4206581
Script	CBG01359a.1	1	V	1	0	1a	SL1-3226	4193983
Script	CBG01367.1	1	V	1	0	1a	SL1-4071	4166104
Script	CBG01382.1	1	V	1	0	1a	SL1-2629	4102094
Script	CBG01427.1	1	V	1	0	1a	SL1-4007	3933617
Script	CBG01431.1	1	V	1	0	1a	SL1-4279	3913536
Script	CBG01448.1	1	V	1	0	1a	SL1-4420	3840914
Script	CBG01468.1	1	V	1	0	1a	SL1-101	1125839
Script	CBG01469.1	1	V	1	0	1a	SL1-1869	1130559
Script	CBG01473.1	1	V	1	0	1a	SL1-2960	1143176
Script	CBG01474a.1	1	V	1	0	1a	SL1-1776	1154626
Script	CBG01476.1	1	V	1	0	1a	SL1-318	1156135
Script	CBG01478.1	1	V	1	0	1a	SL1-2306	1160440
Script	CBG01486.1	1	V	1	0	1a	SL1-2868	1184642
Script	CBG01489.1	1	V	1	0	1a	SL1-2560	1202150
Script	CBG01519.1	1	V	1	0	1a	SL1-360	1303561
Script	CBG01523.1	1	V	1	0	1a	SL1-3335	1310701
Script	CBG01544.1	1	IV	1	0	1a	SL1-1638	11374505
Script	CBG01548.1	1	IV	1	0	1a	SL1-2003	11365004
Script	CBG01567.1	1	IV	1	0	1a	SL1-3619	11291786
Script	CBG01575.1	1	IV	1	0	1a	SL1-3829	11248299
Script	CBG01579.1	1	IV	1	0	1a	SL1-3251	11235572
Script	CBG01603.1	1	IV	1	0	1a	SL1-4582	11159748
Script	CBG01614.1	1	IV	1	0	1a	SL1-1940	11107651
Script	CBG01615.1	1	IV	1	0	1a	SL1-4246	11106346
Script	CBG01629.1	1	IV	1	0	1a	SL1-1365	11054380
Script	CBG01654.1	1	IV	1	0	1a	SL1-2551	10929122
Script	CBG01662a.1	1	IV	1	0	1a	SL1-3440	10903952
Script	CBG01676.1	1	IV	1	0	1a	SL1-1646	10852713
Script	CBG01701.1	1	IV	1	0	1a	SL1-1218	10765112
Script	CBG01727.1	1	IV	1	0	1a	SL1-2374	10661775
Script	CBG01746.1	1	IV	1	0	1a	SL1-4629	10609179
Script	CBG01759a.1	1	IV	1	0	1a	SL1-2483	10551590
Script	CBG01765.1	1	IV	1	0	1a	SL1-1062	10532916
Script	CBG01778.1	1	IV	1	0	1a	SL1-3110	10498797
Script	CBG01791.1	1	IV	1	0	1a	SL1-2449	10460132
Script	CBG01805.1	1	IV	1	0	1a	SL1-413	10421373
Script	CBG01816b.1	1	IV	1	0	1a	SL1-2342	10382254
Script	CBG01828.1	1	IV	1	0	1a	SL1-3705	10334750
Script	CBG01851.1	1	IV	1	0	1a	SL1-201	10264986
Script	CBG01889.1	1	X	1	0	1a	SL1-2719	3244068
Script	CBG01897.1	1	X	1	0	1a	SL1-688	3285584
Script	CBG01922.1	1	X	1	0	1a	SL1-2330	3416201
Script	CBG01935.1	1	X	1	0	1a	SL1-718	3451030
Script	CBG01946.1	1	X	1	0	1a	SL1-2074	3508980
Script	CBG01947a.1	1	X	1	0	1a	SL1-5155	3511126
Script	CBG02020.1	1	X	1	0	1a	SL1-2519	3855268
Script	CBG02021.1	1	X	1	0	1a	SL1-3231	3860057
Script	CBG02028.1	1	X	1	0	1a	SL1-2930	3900766
Script	CBG02030a.1	1	X	1	0	1a	SL1-983	3910917
Script	CBG02063.1	1	X	1	0	1a	SL1-1574	4101077
Script	CBG02064.1	1	X	1	0	1a	SL1-2814	4102602
Script	CBG02076.1	1	X	1	0	1a	SL1-2871	4187207
Script	CBG02085.1	1	X	1	0	1a	SL1-512	4225587
Script	CBG02139.1	1	X	1	0	1a	SL1-643	4485569
Script	CBG02149b.1	1	X	1	0	1a	SL1-3491	4549216
Script	CBG02175.1	1	X	1	0	1a	SL1-2839	4650280
Script	CBG02194.1	1	I	1	0	1a	SL1-4430	8244394
Script	CBG02202.1	1	I	1	0	1a	SL1-1295	8203419
Script	CBG02214.1	1	I	1	0	1a	SL1-448	8170652
Script	CBG02220.1	1	I	1	0	1a	SL1-3215	8158453
Script	CBG02224.1	1	I	1	0	1a	SL1-367	8143524
Script	CBG02238.1	1	I	1	0	1a	SL1-1395	8109158
Script	CBG02240b.1	1	I	1	0	1a	SL1-2133	8103556
Script	CBG02252.1	1	I	1	0	1a	SL1-4021	8060490
Script	CBG02260.1	1	I	1	0	1a	SL1-2115	8042072
Script	CBG02261.1	1	I	1	0	1a	SL1-4632	8040187
Script	CBG02274.1	1	II	1	0	1a	SL1-2113	10777572
Script	CBG02349.1	1	II	1	0	1a	SL1-741	10494054
Script	CBG02355.1	1	II	1	0	1a	SL1-4181	10466974
Script	CBG02356.1	1	II	1	0	1a	SL1-1662	10463090
Script	CBG02358.1	1	II	1	0	1a	SL1-2799	10456305
Script	CBG02365.1	1	II	1	0	1a	SL1-1324	10416675
Script	CBG02373.1	1	II	1	0	1a	SL1-2705	10362975
Script	CBG02387.1	1	II	1	0	1a	SL1-2407	10316429
Script	CBG02394.1	1	II	1	0	1a	SL1-4432	10298736
Script	CBG02395.1	1	II	1	0	1a	SL1-1502	10296163
Script	CBG02397a.1	1	II	1	0	1a	SL1-1461	10292510
Script	CBG02402.1	1	II	1	0	1a	SL1-3095	10273293
Script	CBG02417.1	1	II	1	0	1a	SL1-3855	10220353
Script	CBG02434a.1	1	II	1	0	1a	SL1-2040	10175949
Script	CBG02435.1	1	II	1	0	1a	SL1-2683	10167376
Script	CBG02484.1	1	II	1	0	1a	SL1-724	10003177
Script	CBG02488.1	1	II	1	0	1a	SL1-2147	9994142
Script	CBG02492.1	1	II	1	0	1a	SL1-2547	9974264
Script	CBG02500.1	1	II	1	0	1a	SL1-2303	9929547
Script	CBG02502.1	1	II	1	0	1a	SL1-2137	9921946
Script	CBG02514.1	1	II	1	0	1a	SL1-4704	9890632
Script	CBG02523.1	1	II	1	0	1a	SL1-3089	9869308
Script	CBG02551a.1	1	II	1	0	1a	SL1-4716	9731271
Script	CBG02566.1	1	II	1	0	1a	SL1-2745	9673473
Script	CBG02570.1	1	II	1	0	1a	SL1-3298	9665852
Script	CBG02573.1	1	II	1	0	1a	SL1-375	9650544
Script	CBG02574a.1	1	II	1	0	1a	SL1-3712	9648332
Script	CBG02585.1	1	II	1	0	1a	SL1-3808	9570992
Script	CBG02597.1	1	II	1	0	1a	SL1-2571	9517553
Script	CBG02602a.1	1	II	1	0	1a	SL1-785	9492515
Script	CBG02605.1	1	II	1	0	1a	SL1-2697	9486866
Script	CBG02627.1	1	II	1	0	1a	SL1-3150	9418387
Script	CBG02635.1	1	II	1	0	1a	SL1-4267	9383487
Script	CBG02640a.1	1	II	1	0	1a	SL1-3025	9367733
Script	CBG02643.1	1	II	1	0	1a	SL1-2166	9347635
Script	CBG02651.1	1	II	1	0	1a	SL1-3992	9323586
Script	CBG02663.1	1	II	1	0	1a	SL1-415	9276113
Script	CBG02671.1	1	II	1	0	1a	SL1-485	9249540
Script	CBG02673.1	1	II	1	0	1a	SL1-249	9246365
Script	CBG02683.1	1	II	1	0	1a	SL1-4190	9203907
Script	CBG02703.1	1	II	1	0	1a	SL1-1894	9096126
Script	CBG02705.1	1	II	1	0	1a	SL1-4170	9083989
Script	CBG02730.1	1	II	1	0	1a	SL1-2600	8976313
Script	CBG02732.1	1	II	1	0	1a	SL1-1793	8972128
Script	CBG02748.1	1	II	1	0	1a	SL1-1508	8887602
Script	CBG02760.1	1	II	1	0	1a	SL1-2599	8817978
Script	CBG02771.1	1	II	1	0	1a	SL1-2151	8751400
Script	CBG02772.1	1	II	1	0	1a	SL1-3148	8749067
Script	CBG02773.1	1	II	1	0	1a	SL1-1766	8742550
Script	CBG02783.1	1	II	1	0	1a	SL1-3277	8716745
Script	CBG02810.1	1	II	1	0	1a	SL1-3074	8623792
Script	CBG02814.1	1	II	1	0	1a	SL1-62	8599034
Script	CBG02815.1	1	II	1	0	1a	SL1-4032	8596004
Script	CBG02821.1	1	II	1	0	1a	SL1-2604	8562304
Script	CBG02837.1	1	II	1	0	1a	SL1-3456	8489658
Script	CBG02840.1	1	II	1	0	1a	SL1-1349	8480134
Script	CBG02849.1	1	II	1	0	1a	SL1-364	8429499
Script	CBG02859a.1	1	II	1	0	1a	SL1-2399	8395852
Script	CBG02891.1	1	II	1	0	1a	SL1-2526	8314515
Script	CBG02894.1	1	II	1	0	1a	SL1-2455	8306454
Script	CBG02932.1	1	II	1	0	1a	SL1-497	8154093
Script	CBG02933a.1	1	II	1	0	1a	SL1-1928	8150335
Script	CBG02942.1	1	II	1	0	1a	SL1-2939	8098506
Script	CBG02952.1	1	II	1	0	1a	SL1-2568	8049005
Script	CBG02963.1	1	II	1	0	1a	SL1-4044	8002507
Script	CBG02966.1	1	II	1	0	1a	SL1-1872	7989112
Script	CBG02970.1	1	II	1	0	1a	SL1-2377	7980083
Script	CBG02981.1	1	II	1	0	1a	SL1-3054	7929340
Script	CBG02997.1	1	II	1	0	1a	SL1-2514	7847620
Script	CBG03000.1	1	II	1	0	1a	SL1-3734	7836167
Script	CBG03009.1	1	II	1	0	1a	SL1-2561	7807815
Script	CBG03018.1	1	II	1	0	1a	SL1-4797	7747734
Script	CBG03041.1	1	II	1	0	1a	SL1-1330	7651703
Script	CBG03045.1	1	II	1	0	1a	SL1-1635	7642027
Script	CBG03047.1	1	II	1	0	1a	SL1-2589	7634682
Script	CBG03064.1	1	II	1	0	1a	SL1-2315	7584937
Script	CBG03104.1	1	II	1	0	1a	SL1-4109	7440620
Script	CBG03106.1	1	II	1	0	1a	SL1-3912	7432248
Script	CBG03107.1	1	II	1	0	1a	SL1-4094	7417328
Script	CBG03115.1	1	II	1	0	1a	SL1-422	7378854
Script	CBG03118.1	1	II	1	0	1a	SL1-3558	7356341
Script	CBG03145.1	1	II	1	0	1a	SL1-3194	7246336
Script	CBG03148a.1	1	II	1	0	1a	SL1-2251	7236981
Script	CBG03152.1	1	II	1	0	1a	SL1-1908	7218706
Script	CBG03160a.1	1	II	1	0	1a	SL1-1527	7189126
Script	CBG03161.1	1	II	1	0	1a	SL1-3099	7188578
Script	CBG03163.1	1	II	1	0	1a	SL1-4401	7181661
Script	CBG03180.1	1	II	1	0	1a	SL1-2271	7111526
Script	CBG03197.1	1	II	1	0	1a	SL1-2314	7065121
Script	CBG03200a.1	1	II	1	0	1a	SL1-4165	7043310
Script	CBG03228.1	1	II	1	0	1a	SL1-200	6927578
Script	CBG03235.1	1	II	1	0	1a	SL1-2002	6911731
Script	CBG03244.1	1	II	1	0	1a	SL1-2123	6874889
Script	CBG03253.1	1	II	1	0	1a	SL1-3303	6847267
Script	CBG03260.1	1	II	1	0	1a	SL1-1336	6815824
Script	CBG03263.1	1	II	1	0	1a	SL1-686	6803549
Script	CBG03301.1	1	II	1	0	1a	SL1-3052	6629937
Script	CBG03302.1	1	II	1	0	1a	SL1-4028	6624355
Script	CBG03319.1	1	IV	1	0	1a	SL1-3090	9335349
Script	CBG03324.1	1	IV	1	0	1a	SL1-4532	9351948
Script	CBG03340.1	1	IV	1	0	1a	SL1-1600	9416838
Script	CBG03342b.1	1	IV	1	0	1a	SL1-2354	9420544
Script	CBG03361.1	1	IV	1	0	1a	SL1-1350	9493812
Script	CBG03383.1	1	IV	1	0	1a	SL1-1827	9613446
Script	CBG03384.1	1	IV	1	0	1a	SL1-126	9618496
Script	CBG03391a.1	1	IV	1	0	1a	SL1-1179	9640088
Script	CBG03407.1	1	IV	1	0	1a	SL1-2308	9709071
Script	CBG03409a.1	1	IV	1	0	1a	SL1-846	9714528
Script	CBG03415.1	1	IV	1	0	1a	SL1-368	9732231
Script	CBG03416.1	1	IV	1	0	1a	SL1-2253	9732667
Script	CBG03429.1	1	IV	1	0	1a	SL1-2398	9777367
Script	CBG03430.1	1	IV	1	0	1a	SL1-865	9783005
Script	CBG03435.1	1	IV	1	0	1a	SL1-2915	9803366
Script	CBG03443.1	1	IV	1	0	1a	SL1-2970	9830214
Script	CBG03455.1	1	IV	1	0	1a	SL1-2923	9877492
Script	CBG03456d.1	1	IV	1	0	1a	SL1-4117	9881895
Script	CBG03458.1	1	IV	1	0	1a	SL1-1055	9894194
Script	CBG03460.1	1	IV	1	0	1a	SL1-2037	9907911
Script	CBG03476.1	1	IV	1	0	1a	SL1-4795	9964406
Script	CBG03527.1	1	IV	1	0	1a	SL1-2073	14140924
Script	CBG03543.1	1	III	1	0	1a	SL1-2637	10797797
Script	CBG03561.1	1	III	1	0	1a	SL1-1165	10895930
Script	CBG03573.1	1	III	1	0	1a	SL1-1706	10947279
Script	CBG03581a.1	1	III	1	0	1a	SL1-1267	10985370
Script	CBG03601.1	1	III	1	0	1a	SL1-3868	11055057
Script	CBG03603.1	1	III	1	0	1a	SL1-154	11065693
Script	CBG03613.1	1	III	1	0	1a	SL1-2215	11128386
Script	CBG03615.1	1	III	1	0	1a	SL1-1514	11138680
Script	CBG03632.1	1	III	1	0	1a	SL1-3762	11226806
Script	CBG03649.1	1	III	1	0	1a	SL1-3919	11342282
Script	CBG03655.1	1	II	1	0	1a	SL1-4012	2264958
Script	CBG03683.1	1	II	1	0	1a	SL1-1454	2457088
Script	CBG03706.1	1	I	1	0	1a	SL1-2776	5633110
Script	CBG03709.1	1	I	1	0	1a	SL1-2678	5643146
Script	CBG03722.1	1	I	1	0	1a	SL1-4848	5678548
Script	CBG03725.1	1	I	1	0	1a	SL1-2164	5683325
Script	CBG03752.1	1	I	1	0	1a	SL1-5156	5761573
Script	CBG03758.1	1	I	1	0	1a	SL1-119	5605045
Script	CBG03766a.1	1	I	1	0	1a	SL1-4525	5584515
Script	CBG03769.1	1	I	1	0	1a	SL1-156	5574328
Script	CBG03773.1	1	I	1	0	1a	SL1-1578	5562860
Script	CBG03796.1	1	I	1	0	1a	SL1-2008	5453902
Script	CBG03802a.1	1	I	1	0	1a	SL1-2850	5438454
Script	CBG03806.1	1	I	1	0	1a	SL1-2825	5422773
Script	CBG03808.1	1	I	1	0	1a	SL1-2621	5407369
Script	CBG03814.1	1	I	1	0	1a	SL1-5126	5386366
Script	CBG03825.1	1	I	1	0	1a	SL1-2785	5353252
Script	CBG03834.1	1	I	1	0	1a	SL1-4187	5324416
Script	CBG03839.1	1	I	1	0	1a	SL1-1621	5308937
Script	CBG03868.1	1	I	1	0	1a	SL1-4593	5191138
Script	CBG03884.1	1	I	1	0	1a	SL1-2027	5122241
Script	CBG03934.1	1	I	1	0	1a	SL1-2502	4907850
Script	CBG03948.1	1	I	1	0	1a	SL1-3568	4811440
Script	CBG03960.1	1	I	1	0	1a	SL1-3552	4760411
Script	CBG03965.1	1	I	1	0	1a	SL1-4311	4739039
Script	CBG03983.1	1	I	1	0	1a	SL1-1384	4676584
Script	CBG03984.1	1	I	1	0	1a	SL1-4402	4675119
Script	CBG03985.1	1	I	1	0	1a	SL1-3270	4670770
Script	CBG03986.1	1	I	1	0	1a	SL1-3259	4666389
Script	CBG03991.1	1	I	1	0	1a	SL1-2926	4653655
Script	CBG04004.1	1	I	1	0	1a	SL1-1509	4606277
Script	CBG04015a.1	1	I	1	0	1a	SL1-2072	4545208
Script	CBG04016.1	1	I	1	0	1a	SL1-1428	4538950
Script	CBG04017.1	1	I	1	0	1a	SL1-2787	4535865
Script	CBG04030.1	1	I	1	0	1a	SL1-2041	4487148
Script	CBG04037.1	1	I	1	0	1a	SL1-3891	4462851
Script	CBG04042.1	1	I	1	0	1a	SL1-3177	4448230
Script	CBG04046a.1	1	I	1	0	1a	SL1-2090	4433147
Script	CBG04056.1	1	I	1	0	1a	SL1-460	4411994
Script	CBG04058.1	1	I	1	0	1a	SL1-2386	4404427
Script	CBG04066.1	1	I	1	0	1a	SL1-1690	4372699
Script	CBG04067.1	1	I	1	0	1a	SL1-2310	4370934
Script	CBG04073.1	1	I	1	0	1a	SL1-5173	4354230
Script	CBG04076.1	1	I	1	0	1a	SL1-2851	4332919
Script	CBG04086b.1	1	I	1	0	1a	SL1-3006	4284761
Script	CBG04087.1	1	I	1	0	1a	SL1-2955	4283235
Script	CBG04096.1	1	I	1	0	1a	SL1-1930	4256129
Script	CBG04122a.1	1	I	1	0	1a	SL1-3771	3935960
Script	CBG04125.1	1	I	1	0	1a	SL1-1261	3942519
Script	CBG04133a.1	1	X	1	0	1a	SL1-2230	14618
Script	CBG04192.1	1	I	1	0	1a	SL1-2363	4103786
Script	CBG04195.1	1	I	1	0	1a	SL1-2181	4097128
Script	CBG04199.1	1	I	1	0	1a	SL1-2771	4081701
Script	CBG04203.1	1	I	1	0	1a	SL1-2812	4068802
Script	CBG04207.1	1	I	1	0	1a	SL1-2452	4054728
Script	CBG04221a.1	1	I	1	0	1a	SL1-4603	4002529
Script	CBG04230b.1	1	I	1	0	1a	SL1-4323	3980994
Script	CBG04232a.1	1	I	1	0	1a	SL1-4928	3974747
Script	CBG04240a.1	1	II	1	0	1a	SL1-3957	4771699
Script	CBG04274.1	1	II	1	0	1a	SL1-3769	4973908
Script	CBG04275.1	1	II	1	0	1a	SL1-3227	4974922
Script	CBG04305.1	1	II	1	0	1a	SL1-5051	5093106
Script	CBG04311.1	1	II	1	0	1a	SL1-4175	5109503
Script	CBG04320.1	1	II	1	0	1a	SL1-2997	5149995
Script	CBG04341.1	1	II	1	0	1a	SL1-4505	13158224
Script	CBG04389.1	1	IV	1	0	1a	SL1-4499	11961639
Script	CBG04405.1	1	IV	1	0	1a	SL1-4108	12026757
Script	CBG04415a.1	1	IV	1	0	1a	SL1-4178	12064144
Script	CBG04437.1	1	IV	1	0	1a	SL1-4291	12188396
Script	CBG04454.1	1	IV	1	0	1a	SL1-2288	12232397
Script	CBG04460.1	1	IV	1	0	1a	SL1-313	12254804
Script	CBG04492.1	1	X	1	0	1a	SL1-1652	6513112
Script	CBG04511.1	1	X	1	0	1a	SL1-4091	6404056
Script	CBG04561a.1	1	V	1	0	1a	SL1-3459	14414422
Script	CBG04569.1	1	V	1	0	1a	SL1-437	14456318
Script	CBG04576.1	1	V	1	0	1a	SL1-646	14486258
Script	CBG04581.1	1	V	1	0	1a	SL1-3476	14517417
Script	CBG04583.1	1	V	1	0	1a	SL1-334	14545891
Script	CBG04587.1	1	V	1	0	1a	SL1-302	14568983
Script	CBG04588.1	1	V	1	0	1a	SL1-1463	14572578
Script	CBG04600.1	1	V	1	0	1a	SL1-755	14622403
Script	CBG04611.1	1	V	1	0	1a	SL1-3018	14645156
Script	CBG04630.1	1	V	1	0	1a	SL1-2212	14739006
Script	CBG04632a.1	1	V	1	0	1a	SL1-4281	14743481
Script	CBG04652.1	1	V	1	0	1a	SL1-2841	14798243
Script	CBG04724.1	1	V	1	0	1a	SL1-1500	14973892
Script	CBG04748.1	1	V	1	0	1a	SL1-2302	15071964
Script	CBG04751.1	1	V	1	0	1a	SL1-4486	15084142
Script	CBG04764.1	1	V	1	0	1a	SL1-5474	15179315
Script	CBG04772.1	1	V	1	0	1a	SL1-1771	15223746
Script	CBG04784.1	1	V	1	0	1a	SL1-2235	15273135
Script	CBG04796.1	1	V	1	0	1a	SL1-1610	15320165
Script	CBG04797.1	1	V	1	0	1a	SL1-125	15324256
Script	CBG04798.1	1	V	1	0	1a	SL1-2038	15327293
Script	CBG04807.1	1	V	1	0	1a	SL1-228	15339127
Script	CBG04810.1	1	V	1	0	1a	SL1-695	15344757
Script	CBG04811.1	1	V	1	0	1a	SL1-595	15346419
Script	CBG04843.1	1	V	1	0	1a	SL1-1262	15468465
Script	CBG04888.1	1	V	1	0	1a	SL1-2011	15612237
Script	CBG04922.1	1	V	1	0	1a	SL1-1973	15695015
Script	CBG05011.1	1	X	1	0	1a	SL1-1200	11672466
Script	CBG05052.1	1	X	1	0	1a	SL1-2291	11844012
Script	CBG05057.1	1	X	1	0	1a	SL1-4066	11870990
Script	CBG05061.1	1	X	1	0	1a	SL1-4496	11887898
Script	CBG05065.1	1	X	1	0	1a	SL1-737	11907250
Script	CBG05116.1	1	I	1	0	1a	SL1-1826	1517461
Script	CBG05129.1	1	I	1	0	1a	SL1-3622	1439950
Script	CBG05165.1	1	III	1	0	1a	SL1-3784	4701235
Script	CBG05175.1	1	III	1	0	1a	SL1-1876	4656618
Script	CBG05203.1	1	III	1	0	1a	SL1-2646	4568170
Script	CBG05204.1	1	III	1	0	1a	SL1-97	4567895
Script	CBG05210a.1	1	III	1	0	1a	SL1-4112	4545757
Script	CBG05260.1	1	X	1	0	1a	SL1-263	17054481
Script	CBG05261.1	1	X	1	0	1a	SL1-2750	17056388
Script	CBG05270.1	1	X	1	0	1a	SL1-870	17094359
Script	CBG05292.1	1	X	1	0	1a	SL1-1544	17173557
Script	CBG05324.1	1	X	1	0	1a	SL1-3935	17334768
Script	CBG05337.1	1	X	1	0	1a	SL1-3040	17387504
Script	CBG05367.1	1	IV	1	0	1a	SL1-4034	7217965
Script	CBG05376.1	1	IV	1	0	1a	SL1-749	7192326
Script	CBG05381a.1	1	IV	1	0	1a	SL1-4142	7167087
Script	CBG05397.1	1	IV	1	0	1a	SL1-1368	7104244
Script	CBG05406.1	1	IV	1	0	1a	SL1-3271	7079136
Script	CBG05413.1	1	IV	1	0	1a	SL1-1360	7061809
Script	CBG05414.1	1	IV	1	0	1a	SL1-4259	7053776
Script	CBG05437.1	1	IV	1	0	1a	SL1-1979	6961711
Script	CBG05449.1	1	IV	1	0	1a	SL1-172	6910945
Script	CBG05464.1	1	IV	1	0	1a	SL1-3121	6856732
Script	CBG05467.1	1	IV	1	0	1a	SL1-196	6847551
Script	CBG05470.1	1	IV	1	0	1a	SL1-2795	6832215
Script	CBG05502.1	1	IV	1	0	1a	SL1-2860	6744610
Script	CBG05511a.1	1	IV	1	0	1a	SL1-3703	6694840
Script	CBG05519a.1	1	IV	1	0	1a	SL1-1836	6648979
Script	CBG05521.1	1	IV	1	0	1a	SL1-3496	6643921
Script	CBG05540.1	1	V	1	0	1a	SL1-1640	18741153
Script	CBG05548.1	1	V	1	0	1a	SL1-2976	18769267
Script	CBG05554.1	1	V	1	0	1a	SL1-1883	18788407
Script	CBG05595.1	1	V	1	0	1a	SL1-1507	19008684
Script	CBG05606.1	1	V	1	0	1a	SL1-1656	19050660
Script	CBG05618.1	1	V	1	0	1a	SL1-3735	19089035
Script	CBG05648.1	1	V	1	0	1a	SL1-1553	19245126
Script	CBG05649.1	1	V	1	0	1a	SL1-2241	19247006
Script	CBG05654.1	1	V	1	0	1a	SL1-1034	19262304
Script	CBG05678.1	1	V	1	0	1a	SL1-568	19368301
Script	CBG05683.1	1	V	1	0	1a	SL1-2300	19392251
Script	CBG05694.1	1	V	1	0	1a	SL1-1361	19430225
Script	CBG05695.1	1	V	1	0	1a	SL1-4057	19430445
Script	CBG05704.1	1	IV	1	0	1a	SL1-3480	8336960
Script	CBG05717.1	1	IV	1	0	1a	SL1-1666	8261516
Script	CBG05719.1	1	IV	1	0	1a	SL1-3436	8255457
Script	CBG05753a.1	1	IV	1	0	1a	SL1-2779	8117267
Script	CBG05767a.1	1	IV	1	0	1a	SL1-1989	8067533
Script	CBG05777.1	1	IV	1	0	1a	SL1-1745	8041685
Script	CBG05782.1	1	IV	1	0	1a	SL1-3931	8021609
Script	CBG05790.1	1	IV	1	0	1a	SL1-4254	8004192
Script	CBG05812.1	1	IV	1	0	1a	SL1-2229	7930272
Script	CBG05815.1	1	IV	1	0	1a	SL1-3756	7923736
Script	CBG05816.1	1	IV	1	0	1a	SL1-2854	7921076
Script	CBG05849.1	1	IV	1	0	1a	SL1-2208	7802009
Script	CBG05931.1	1	IV	1	0	1a	SL1-3340	7539587
Script	CBG05942.1	1	IV	1	0	1a	SL1-2176	7490610
Script	CBG05943.1	1	IV	1	0	1a	SL1-2050	7490286
Script	CBG05945b.1	1	IV	1	0	1a	SL1-1708	7483224
Script	CBG05946.1	1	IV	1	0	1a	SL1-4239	7478768
Script	CBG05961.1	1	IV	1	0	1a	SL1-2121	7438008
Script	CBG05962.1	1	IV	1	0	1a	SL1-4549	7435525
Script	CBG05964.1	1	IV	1	0	1a	SL1-2606	7430968
Script	CBG05969.1	1	IV	1	0	1a	SL1-3003	7410374
Script	CBG05978.1	1	IV	1	0	1a	SL1-2908	7381752
Script	CBG05981.1	1	IV	1	0	1a	SL1-1615	7373605
Script	CBG05984.1	1	IV	1	0	1a	SL1-2274	7370014
Script	CBG05991.1	1	IV	1	0	1a	SL1-3689	7351366
Script	CBG06001.1	1	IV	1	0	1a	SL1-1394	7322508
Script	CBG06003.1	1	IV	1	0	1a	SL1-3228	7315102
Script	CBG06005.1	1	IV	1	0	1a	SL1-2618	7313164
Script	CBG06016.1	1	IV	1	0	1a	SL1-4741	7284400
Script	CBG06018.1	1	IV	1	0	1a	SL1-3104	7273817
Script	CBG06043.1	1	IV	1	0	1a	SL1-2174	8398941
Script	CBG06063.1	1	IV	1	0	1a	SL1-141	8464400
Script	CBG06070.1	1	IV	1	0	1a	SL1-1363	8482008
Script	CBG06079.1	1	IV	1	0	1a	SL1-4414	8530621
Script	CBG06092.1	1	IV	1	0	1a	SL1-2774	8584398
Script	CBG06096.1	1	IV	1	0	1a	SL1-2880	8604504
Script	CBG06107.1	1	IV	1	0	1a	SL1-1435	8629868
Script	CBG06116.1	1	IV	1	0	1a	SL1-2118	8650740
Script	CBG06117.1	1	IV	1	0	1a	SL1-280	8651230
Script	CBG06142.1	1	IV	1	0	1a	SL1-1806	8744249
Script	CBG06178a.1	1	IV	1	0	1a	SL1-1718	8898221
Script	CBG06179.1	1	IV	1	0	1a	SL1-2039	8900354
Script	CBG06186.1	1	IV	1	0	1a	SL1-4056	8927034
Script	CBG06187.1	1	IV	1	0	1a	SL1-3300	8934663
Script	CBG06192.1	1	IV	1	0	1a	SL1-4313	8956798
Script	CBG06201.1	1	IV	1	0	1a	SL1-4740	8988130
Script	CBG06210.1	1	IV	1	0	1a	SL1-744	9052133
Script	CBG06215.1	1	IV	1	0	1a	SL1-4360	9065958
Script	CBG06218.1	1	IV	1	0	1a	SL1-1377	9074496
Script	CBG06221.1	1	IV	1	0	1a	SL1-2082	9093136
Script	CBG06233.1	1	IV	1	0	1a	SL1-307	9129985
Script	CBG06249.1	1	IV	1	0	1a	SL1-3135	9205123
Script	CBG06250.1	1	IV	1	0	1a	SL1-1693	9212074
Script	CBG06252.1	1	IV	1	0	1a	SL1-2376	9218595
Script	CBG06266.1	1	IV	1	0	1a	SL1-3616	9257853
Script	CBG06269.1	1	IV	1	0	1a	SL1-1729	9262053
Script	CBG06284a.1	1	V	1	0	1a	SL1-3913	5903209
Script	CBG06285.1	1	V	1	0	1a	SL1-4070	5904596
Script	CBG06326.1	1	V	1	0	1a	SL1-2515	6040874
Script	CBG06352.1	1	V	1	0	1a	SL1-1160	6138094
Script	CBG06377.1	1	V	1	0	1a	SL1-4422	6222505
Script	CBG06384.1	1	V	1	0	1a	SL1-2820	6239938
Script	CBG06385.1	1	V	1	0	1a	SL1-2969	6242544
Script	CBG06418.1	1	V	1	0	1a	SL1-2494	6364758
Script	CBG06431c.1	1	V	1	0	1a	SL1-4122	6450789
Script	CBG06439.1	1	V	1	0	1a	SL1-1220	6482351
Script	CBG06453.1	1	V	1	0	1a	SL1-1346	6543182
Script	CBG06570.1	1	V	1	0	1a	SL1-1477	6874881
Script	CBG06636a.1	1	V	1	0	1a	SL1-3668	7144485
Script	CBG06641.1	1	V	1	0	1a	SL1-4952	7157727
Script	CBG06643.1	1	V	1	0	1a	SL1-1650	7173707
Script	CBG06644.1	1	V	1	0	1a	SL1-1291	7174140
Script	CBG06670.1	1	V	1	0	1a	SL1-3737	7283824
Script	CBG06677.1	1	V	1	0	1a	SL1-2014	7308284
Script	CBG06689.1	1	V	1	0	1a	SL1-1849	7357708
Script	CBG06777.1	1	V	1	0	1a	SL1-3882	7659575
Script	CBG06800.1	1	III	1	0	1a	SL1-1976	10624011
Script	CBG06811.1	1	III	1	0	1a	SL1-2075	10545332
Script	CBG06814.1	1	III	1	0	1a	SL1-1918	10536230
Script	CBG06825.1	1	III	1	0	1a	SL1-162	10486414
Script	CBG06840.1	1	III	1	0	1a	SL1-1770	10412540
Script	CBG06842.1	1	III	1	0	1a	SL1-2564	10408731
Script	CBG06858a.1	1	III	1	0	1a	SL1-3143	10350279
Script	CBG06862.1	1	III	1	0	1a	SL1-1789	10314497
Script	CBG06885.1	1	III	1	0	1a	SL1-2556	10250574
Script	CBG06892.1	1	III	1	0	1a	SL1-1393	10214043
Script	CBG06904.1	1	III	1	0	1a	SL1-2865	10181126
Script	CBG06912.1	1	III	1	0	1a	SL1-2885	10135088
Script	CBG06915.1	1	III	1	0	1a	SL1-2355	10129133
Script	CBG06916.1	1	III	1	0	1a	SL1-1921	10122059
Script	CBG06959.1	1	II	1	0	1a	SL1-1705	16598683
Script	CBG06972.1	1	II	1	0	1a	SL1-1397	16551597
Script	CBG06987.1	1	II	1	0	1a	SL1-2940	16503294
Script	CBG06988.1	1	II	1	0	1a	SL1-1423	16502914
Script	CBG07006.1	1	II	1	0	1a	SL1-2921	16450392
Script	CBG07018.1	1	II	1	0	1a	SL1-1400	16425438
Script	CBG07025.1	1	II	1	0	1a	SL1-2532	16413325
Script	CBG07059.1	1	II	1	0	1a	SL1-1552	16282159
Script	CBG07062.1	1	II	1	0	1a	SL1-3002	16270817
Script	CBG07082.1	1	II	1	0	1a	SL1-2780	16203455
Script	CBG07084a.1	1	II	1	0	1a	SL1-1937	16172357
Script	CBG07091.1	1	II	1	0	1a	SL1-2085	16153534
Script	CBG07107a.1	1	II	1	0	1a	SL1-2827	16029278
Script	CBG07110.1	1	II	1	0	1a	SL1-1426	16020349
Script	CBG07137.1	1	II	1	0	1a	SL1-1547	15924015
Script	CBG07170.1	1	II	1	0	1a	SL1-3702	15803240
Script	CBG07175.1	1	II	1	0	1a	SL1-1412	15786113
Script	CBG07203.1	1	II	1	0	1a	SL1-3774	15653092
Script	CBG07219.1	1	II	1	0	1a	SL1-2655	15565416
Script	CBG07224.1	1	II	1	0	1a	SL1-1489	15546886
Script	CBG07250.1	1	X	1	0	1a	SL1-4413	20235751
Script	CBG07310.1	1	X	1	0	1a	SL1-1404	19936299
Script	CBG07321.1	1	X	1	0	1a	SL1-3661	19866961
Script	CBG07324.1	1	X	1	0	1a	SL1-1523	19852897
Script	CBG07325.1	1	X	1	0	1a	SL1-1277	19852175
Script	CBG07347.1	1	X	1	0	1a	SL1-854	19731598
Script	CBG07363a.1	1	X	1	0	1a	SL1-2413	19633383
Script	CBG07367.1	1	X	1	0	1a	SL1-2495	19620283
Script	CBG07390a.1	1	X	1	0	1a	SL1-2823	19439099
Script	CBG07395.1	1	X	1	0	1a	SL1-2942	19408834
Script	CBG07405.1	1	X	1	0	1a	SL1-4193	19359744
Script	CBG07410.1	1	X	1	0	1a	SL1-1299	19329881
Script	CBG07426b.1	1	X	1	0	1a	SL1-1432	19263854
Script	CBG07432.1	1	X	1	0	1a	SL1-266	19237075
Script	CBG07454.1	1	X	1	0	1a	SL1-4872	19138280
Script	CBG07481.1	1	X	1	0	1a	SL1-3453	19008103
Script	CBG07482.1	1	X	1	0	1a	SL1-1916	19005846
Script	CBG07558.1	1	X	1	0	1a	SL1-2796	18690090
Script	CBG07571.1	1	X	1	0	1a	SL1-2815	18586679
Script	CBG07591a.1	1	X	1	0	1a	SL1-3987	18487671
Script	CBG07600a.1	1	X	1	0	1a	SL1-3156	18429925
Script	CBG07617.1	1	X	1	0	1a	SL1-4737	18355351
Script	CBG07630.1	1	X	1	0	1a	SL1-2844	18300969
Script	CBG07654.1	1	X	1	0	1a	SL1-2622	18204278
Script	CBG07680.1	1	X	1	0	1a	SL1-1904	18029106
Script	CBG07687a.1	1	X	1	0	1a	SL1-1145	17990158
Script	CBG07696.1	1	X	1	0	1a	SL1-3455	17916109
Script	CBG07704.1	1	X	1	0	1a	SL1-4883	17879535
Script	CBG07712.1	1	X	1	0	1a	SL1-3589	17834626
Script	CBG07759a.1	1	X	1	0	1a	SL1-4105	17604377
Script	CBG07765.1	1	X	1	0	1a	SL1-4537	17574873
Script	CBG07777.1	1	X	1	0	1a	SL1-4369	17511257
Script	CBG07781.1	1	X	1	0	1a	SL1-2497	17492949
Script	CBG07784.1	1	X	1	0	1a	SL1-1317	17477303
Script	CBG07786.1	1	X	1	0	1a	SL1-628	17452439
Script	CBG07887.1	1	II	1	0	1a	SL1-1950	14052345
Script	CBG07892.1	1	II	1	0	1a	SL1-2339	14067870
Script	CBG07913.1	1	II	1	0	1a	SL1-3462	14152117
Script	CBG07935.1	1	I	1	0	1a	SL1-4552	13981830
Script	CBG07938.1	1	I	1	0	1a	SL1-254	13988075
Script	CBG07939.1	1	I	1	0	1a	SL1-4011	13990387
Script	CBG07957.1	1	I	1	0	1a	SL1-3676	14072546
Script	CBG07968.1	1	I	1	0	1a	SL1-1535	14185754
Script	CBG07981.1	1	I	1	0	1a	SL1-1380	14275673
Script	CBG07996.1	1	I	1	0	1a	SL1-391	14340992
Script	CBG08014.1	1	I	1	0	1a	SL1-2615	14427312
Script	CBG08020.1	1	I	1	0	1a	SL1-3115	14462418
Script	CBG08051.1	1	X	1	0	1a	SL1-4304	77649
Script	CBG08063.1	1	X	1	0	1a	SL1-1283	126269
Script	CBG08064.1	1	X	1	0	1a	SL1-4998	129517
Script	CBG08066a.1	1	X	1	0	1a	SL1-4158	133888
Script	CBG08070.1	1	X	1	0	1a	SL1-353	145013
Script	CBG08099.1	1	X	1	0	1a	SL1-2552	253736
Script	CBG08105.1	1	X	1	0	1a	SL1-3149	274558
Script	CBG08106.1	1	X	1	0	1a	SL1-2484	277639
Script	CBG08116a.1	1	X	1	0	1a	SL1-4331	323605
Script	CBG08119.1	1	X	1	0	1a	SL1-3848	329914
Script	CBG08120.1	1	X	1	0	1a	SL1-2248	330470
Script	CBG08133.1	1	X	1	0	1a	SL1-1532	399041
Script	CBG08140a.1	1	X	1	0	1a	SL1-2055	426021
Script	CBG08146a.1	1	X	1	0	1a	SL1-2929	458205
Script	CBG08151.1	1	X	1	0	1a	SL1-3714	478517
Script	CBG08162.1	1	X	1	0	1a	SL1-4174	528607
Script	CBG08165.1	1	X	1	0	1a	SL1-4286	547304
Script	CBG08188.1	1	X	1	0	1a	SL1-498	656691
Script	CBG08214.1	1	I	1	0	1a	SL1-4574	6001424
Script	CBG08220.1	1	I	1	0	1a	SL1-2578	6012770
Script	CBG08249.1	1	I	1	0	1a	SL1-2437	6145710
Script	CBG08264.1	1	I	1	0	1a	SL1-3537	6215736
Script	CBG08277.1	1	I	1	0	1a	SL1-4234	6272200
Script	CBG08292.1	1	IV	1	0	1a	SL1-2619	12854936
Script	CBG08298.1	1	IV	1	0	1a	SL1-1488	12830301
Script	CBG08309.1	1	IV	1	0	1a	SL1-1539	12783429
Script	CBG08316.1	1	IV	1	0	1a	SL1-1744	12762060
Script	CBG08324.1	1	IV	1	0	1a	SL1-3221	12718815
Script	CBG08339.1	1	IV	1	0	1a	SL1-3015	12672595
Script	CBG08351.1	1	IV	1	0	1a	SL1-2127	12624182
Script	CBG08373.1	1	IV	1	0	1a	SL1-1605	12527310
Script	CBG08374.1	1	IV	1	0	1a	SL1-1628	12517504
Script	CBG08380.1	1	IV	1	0	1a	SL1-5006	12488711
Script	CBG08396.1	1	IV	1	0	1a	SL1-2135	12438973
Script	CBG08414.1	1	IV	1	0	1a	SL1-192	12330723
Script	CBG08424.1	1	IV	1	0	1a	SL1-2478	12311223
Script	CBG08428.1	1	I	1	0	1a	SL1-3943	11520931
Script	CBG08478.1	1	I	1	0	1a	SL1-2537	11337536
Script	CBG08534.1	1	V	1	0	1a	SL1-2953	8285736
Script	CBG08556a.1	1	V	1	0	1a	SL1-2744	8180818
Script	CBG08575.1	1	V	1	0	1a	SL1-4560	8133690
Script	CBG08605.1	1	V	1	0	1a	SL1-3028	8034475
Script	CBG08646.1	1	V	1	0	1a	SL1-3775	7888996
Script	CBG08648.1	1	V	1	0	1a	SL1-1314	7885332
Script	CBG08664b.1	1	V	1	0	1a	SL1-2394	7841385
Script	CBG08666.1	1	V	1	0	1a	SL1-3026	7838031
Script	CBG08670.1	1	V	1	0	1a	SL1-2961	7821235
Script	CBG08682.1	1	V	1	0	1a	SL1-1443	7785912
Script	CBG08694.1	1	V	1	0	1a	SL1-4769	7739831
Script	CBG08712.1	1	I	1	0	1a	SL1-2701	15289643
Script	CBG08716b.1	1	I	1	0	1a	SL1-3268	15298136
Script	CBG08721a.1	1	I	1	0	1a	SL1-4053	15311650
Script	CBG08727.1	1	I	1	0	1a	SL1-181	15332021
Script	CBG08733.1	1	I	1	0	1a	SL1-2211	15341887
Script	CBG08740b.1	1	I	1	0	1a	SL1-2991	15358132
Script	CBG08741.1	1	I	1	0	1a	SL1-4344	15361353
Script	CBG08745.1	1	I	1	0	1a	SL1-3324	15369554
Script	CBG08748.1	1	I	1	0	1a	SL1-2325	15379021
Script	CBG08752.1	1	I	1	0	1a	SL1-2802	15399458
Script	CBG08755.1	1	I	1	0	1a	SL1-2336	15402387
Script	CBG08759.1	1	I	1	0	1a	SL1-2624	15452883
Script	CBG08772.1	1	V	1	0	1a	SL1-1518	1661259
Script	CBG08794.1	1	V	1	0	1a	SL1-3814	1730637
Script	CBG08803.1	1	V	1	0	1a	SL1-3262	1763070
Script	CBG08804a.1	1	V	1	0	1a	SL1-4431	1768818
Script	CBG08826.1	1	V	1	0	1a	SL1-2109	1837860
Script	CBG08827.1	1	V	1	0	1a	SL1-4421	1838366
Script	CBG08862.1	1	V	1	0	1a	SL1-2390	1964006
Script	CBG08912.1	1	X	1	0	1a	SL1-4118	21019366
Script	CBG08970.1	1	III	1	0	1a	SL1-1612	4429949
Script	CBG08976.1	1	III	1	0	1a	SL1-1825	4412816
Script	CBG08983a.1	1	III	1	0	1a	SL1-4515	4389179
Script	CBG08998.1	1	III	1	0	1a	SL1-1281	4347424
Script	CBG09055.1	1	III	1	0	1a	SL1-2817	4097622
Script	CBG09058.1	1	III	1	0	1a	SL1-515	4089969
Script	CBG09067.1	1	III	1	0	1a	SL1-1182	4072294
Script	CBG09068.1	1	III	1	0	1a	SL1-1801	4071331
Script	CBG09070.1	1	III	1	0	1a	SL1-1296	4065011
Script	CBG09073.1	1	III	1	0	1a	SL1-3561	4061787
Script	CBG09101.1	1	III	1	0	1a	SL1-2228	3907836
Script	CBG09115.1	1	III	1	0	1a	SL1-3260	3841985
Script	CBG09148.1	1	III	1	0	1a	SL1-2636	11848847
Script	CBG09152.1	1	III	1	0	1a	SL1-1436	11864107
Script	CBG09156.1	1	III	1	0	1a	SL1-2063	11874596
Script	CBG09176.1	1	III	1	0	1a	SL1-1879	11985890
Script	CBG09190.1	1	III	1	0	1a	SL1-1216	12034333
Script	CBG09203.1	1	III	1	0	1a	SL1-4005	8331208
Script	CBG09206.1	1	III	1	0	1a	SL1-3914	8326463
Script	CBG09209.1	1	III	1	0	1a	SL1-529	8318090
Script	CBG09212.1	1	III	1	0	1a	SL1-4427	8304384
Script	CBG09229.1	1	III	1	0	1a	SL1-3772	8229409
Script	CBG09233.1	1	III	1	0	1a	SL1-3098	8211248
Script	CBG09250.1	1	V	1	0	1a	SL1-2927	11854682
Script	CBG09258.1	1	V	1	0	1a	SL1-1213	11838813
Script	CBG09263.1	1	V	1	0	1a	SL1-2214	11818928
Script	CBG09266.1	1	V	1	0	1a	SL1-2222	11804567
Script	CBG09275.1	1	V	1	0	1a	SL1-3632	11775399
Script	CBG09277.1	1	V	1	0	1a	SL1-2739	11761103
Script	CBG09280.1	1	V	1	0	1a	SL1-3797	11750011
Script	CBG09281.1	1	V	1	0	1a	SL1-3269	11746660
Script	CBG09347.1	1	V	1	0	1a	SL1-4132	11505875
Script	CBG09353.1	1	V	1	0	1a	SL1-1758	11487064
Script	CBG09355.1	1	V	1	0	1a	SL1-3286	11479572
Script	CBG09369.1	1	V	1	0	1a	SL1-1280	11442537
Script	CBG09379.1	1	V	1	0	1a	SL1-2574	11403478
Script	CBG09405a.1	1	V	1	0	1a	SL1-1041	11299025
Script	CBG09409.1	1	V	1	0	1a	SL1-1667	11278166
Script	CBG09427a.1	1	V	1	0	1a	SL1-4397	11183737
Script	CBG09443.1	1	V	1	0	1a	SL1-2783	11115914
Script	CBG09449.1	1	V	1	0	1a	SL1-1573	11090978
Script	CBG09484.1	1	V	1	0	1a	SL1-1246	11023005
Script	CBG09491.1	1	V	1	0	1a	SL1-2660	11002856
Script	CBG09496.1	1	V	1	0	1a	SL1-3858	10991957
Script	CBG09501.1	1	V	1	0	1a	SL1-4487	10978222
Script	CBG09513.1	1	V	1	0	1a	SL1-4262	10925205
Script	CBG09516.1	1	V	1	0	1a	SL1-1434	10912318
Script	CBG09527.1	1	V	1	0	1a	SL1-3733	10871602
Script	CBG09540.1	1	V	1	0	1a	SL1-3916	10827209
Script	CBG09553.1	1	V	1	0	1a	SL1-1765	10794093
Script	CBG09572.1	1	V	1	0	1a	SL1-1772	10747075
Script	CBG09581.1	1	V	1	0	1a	SL1-3126	10714337
Script	CBG09583.1	1	V	1	0	1a	SL1-2818	10708877
Script	CBG09587.1	1	V	1	0	1a	SL1-3160	10690117
Script	CBG09593.1	1	V	1	0	1a	SL1-2826	10665168
Script	CBG09596.1	1	V	1	0	1a	SL1-1917	10652015
Script	CBG09610a.1	1	V	1	0	1a	SL1-2155	10595100
Script	CBG09619.1	1	V	1	0	1a	SL1-6920	10556225
Script	CBG09621.1	1	V	1	0	1a	SL1-655	10545714
Script	CBG09639.1	1	V	1	0	1a	SL1-1566	10482108
Script	CBG09642.1	1	V	1	0	1a	SL1-230	10473041
Script	CBG09652.1	1	V	1	0	1a	SL1-3646	10440851
Script	CBG09654.1	1	V	1	0	1a	SL1-3001	10437454
Script	CBG09680.1	1	V	1	0	1a	SL1-3353	10316381
Script	CBG09688.1	1	V	1	0	1a	SL1-4087	10300575
Script	CBG09695.1	1	V	1	0	1a	SL1-3233	10283851
Script	CBG09714.1	1	V	1	0	1a	SL1-4391	10240014
Script	CBG09715.1	1	V	1	0	1a	SL1-2765	10238381
Script	CBG09724.1	1	V	1	0	1a	SL1-3653	10178310
Script	CBG09731.1	1	V	1	0	1a	SL1-664	10159324
Script	CBG09733.1	1	V	1	0	1a	SL1-1545	10153602
Script	CBG09756.1	1	III	1	0	1a	SL1-1943	8387515
Script	CBG09769.1	1	III	1	0	1a	SL1-1546	8461173
Script	CBG09785a.1	1	III	1	0	1a	SL1-4219	8514415
Script	CBG09793.1	1	III	1	0	1a	SL1-3625	8545012
Script	CBG09795.1	1	III	1	0	1a	SL1-2240	8549163
Script	CBG09811.1	1	III	1	0	1a	SL1-1425	8621590
Script	CBG09816.1	1	III	1	0	1a	SL1-1379	8645059
Script	CBG09817.1	1	III	1	0	1a	SL1-2463	8646012
Script	CBG09825.1	1	III	1	0	1a	SL1-2695	8659094
Script	CBG09827.1	1	III	1	0	1a	SL1-4343	8665342
Script	CBG09840.1	1	III	1	0	1a	SL1-2989	8732296
Script	CBG09858.1	1	III	1	0	1a	SL1-1351	8836899
Script	CBG09864.1	1	III	1	0	1a	SL1-1839	8850776
Script	CBG09876b.1	1	III	1	0	1a	SL1-2044	8898200
Script	CBG09880a.1	1	III	1	0	1a	SL1-4691	8924827
Script	CBG09886a.1	1	III	1	0	1a	SL1-4365	8952115
Script	CBG09906.1	1	III	1	0	1a	SL1-1153	9011320
Script	CBG09921.1	1	III	1	0	1a	SL1-4482	9050501
Script	CBG09935.1	1	III	1	0	1a	SL1-3736	9094450
Script	CBG09936a.1	1	III	1	0	1a	SL1-1457	9103169
Script	CBG09939.1	1	III	1	0	1a	SL1-4410	9111125
Script	CBG09944.1	1	III	1	0	1a	SL1-206	9129582
Script	CBG09948.1	1	III	1	0	1a	SL1-2053	9135578
Script	CBG09956a.1	1	III	1	0	1a	SL1-3635	9176736
Script	CBG09959.1	1	III	1	0	1a	SL1-2553	9191777
Script	CBG09961.1	1	III	1	0	1a	SL1-3519	9194406
Script	CBG09966b.1	1	III	1	0	1a	SL1-603	9211310
Script	CBG09976.1	1	III	1	0	1a	SL1-2012	9241892
Script	CBG09987.1	1	III	1	0	1a	SL1-2659	9264579
Script	CBG09990.1	1	III	1	0	1a	SL1-1437	9272384
Script	CBG09994.1	1	III	1	0	1a	SL1-2881	9285156
Script	CBG10019.1	1	III	1	0	1a	SL1-717	9364354
Script	CBG10038a.1	1	III	1	0	1a	SL1-3755	9434020
Script	CBG10072a.1	1	III	1	0	1a	SL1-438	9548606
Script	CBG10075.1	1	III	1	0	1a	SL1-267	9562434
Script	CBG10077.1	1	III	1	0	1a	SL1-2384	9565833
Script	CBG10087a.1	1	III	1	0	1a	SL1-2088	9606850
Script	CBG10097.1	1	III	1	0	1a	SL1-394	9652276
Script	CBG10098a.1	1	III	1	0	1a	SL1-2388	9662227
Script	CBG10104.1	1	III	1	0	1a	SL1-2275	9690091
Script	CBG10120.1	1	III	1	0	1a	SL1-2732	9756987
Script	CBG10148.1	1	III	1	0	1a	SL1-158	9889912
Script	CBG10258.1	1	X	1	0	1a	SL1-4733	20743391
Script	CBG10269.1	1	X	1	0	1a	SL1-2167	20806483
Script	CBG10434a.1	1	V	1	0	1a	SL1-120	3532426
Script	CBG10477.1	1	V	1	0	1a	SL1-3722	3358654
Script	CBG10515.1	1	V	1	0	1a	SL1-4172	3256009
Script	CBG10522.1	1	V	1	0	1a	SL1-3881	3231155
Script	CBG10537.1	1	IV	1	0	1a	SL1-2978	16773572
Script	CBG10544.1	1	IV	1	0	1a	SL1-2993	16727837
Script	CBG10564.1	1	IV	1	0	1a	SL1-4159	16643326
Script	CBG10595.1	1	X	1	0	1a	SL1-4594	21463064
Script	CBG10596.1	1	X	1	0	1a	SL1-1704	21458314
Script	CBG10763a.1	1	I	1	0	1a	SL1-2488	6314945
Script	CBG10773.1	1	I	1	0	1a	SL1-1106	6353900
Script	CBG10777.1	1	I	1	0	1a	SL1-2766	6373492
Script	CBG10781.1	1	I	1	0	1a	SL1-1791	6387993
Script	CBG10846.1	1	X	1	0	1a	SL1-4275	12060030
Script	CBG10900.1	1	X	1	0	1a	SL1-2424	12288374
Script	CBG10906.1	1	X	1	0	1a	SL1-2366	12299999
Script	CBG10919.1	1	X	1	0	1a	SL1-3083	12344543
Script	CBG10923.1	1	X	1	0	1a	SL1-431	12351605
Script	CBG10956a.1	1	X	1	0	1a	SL1-1270	12488113
Script	CBG10976.1	1	X	1	0	1a	SL1-4611	12585912
Script	CBG10985a.1	1	X	1	0	1a	SL1-1433	12630855
Script	CBG10993.1	1	X	1	0	1a	SL1-1515	12658591
Script	CBG11007.1	1	X	1	0	1a	SL1-3586	12741292
Script	CBG11014.1	1	X	1	0	1a	SL1-1581	12787604
Script	CBG11015.1	1	X	1	0	1a	SL1-355	12791274
Script	CBG11023.1	1	X	1	0	1a	SL1-2947	12812458
Script	CBG11024.1	1	X	1	0	1a	SL1-2682	12815479
Script	CBG11027.1	1	X	1	0	1a	SL1-4539	12827046
Script	CBG11041.1	1	X	1	0	1a	SL1-609	12899201
Script	CBG11063.1	1	II	1	0	1a	SL1-2474	4376898
Script	CBG11091a.1	1	II	1	0	1a	SL1-2501	4543897
Script	CBG11099.1	1	II	1	0	1a	SL1-3739	4583659
Script	CBG11103.1	1	II	1	0	1a	SL1-1741	4596806
Script	CBG11149.1	1	II	1	0	1a	SL1-2562	5376955
Script	CBG11169.1	1	II	1	0	1a	SL1-1882	5493024
Script	CBG11183.1	1	II	1	0	1a	SL1-1616	5554971
Script	CBG11185.1	1	II	1	0	1a	SL1-3329	5564522
Script	CBG11210.1	1	II	1	0	1a	SL1-1636	5704576
Script	CBG11211.1	1	II	1	0	1a	SL1-2544	5705376
Script	CBG11248.1	1	V	1	0	1a	SL1-1376	1046067
Script	CBG11272a.1	1	V	1	0	1a	SL1-1602	945636
Script	CBG11298.1	1	V	1	0	1a	SL1-2748	844618
Script	CBG11300.1	1	V	1	0	1a	SL1-3181	827531
Script	CBG11312.1	1	V	1	0	1a	SL1-4263	796034
Script	CBG11315.1	1	V	1	0	1a	SL1-2594	783602
Script	CBG11323.1	1	V	1	0	1a	SL1-4651	743377
Script	CBG11327.1	1	V	1	0	1a	SL1-2401	721782
Script	CBG11346b.1	1	V	1	0	1a	SL1-3658	640269
Script	CBG11388a.1	1	V	1	0	1a	SL1-2567	476077
Script	CBG11417a.1	1	V	1	0	1a	SL1-2558	384558
Script	CBG11439a.1	1	V	1	0	1a	SL1-2813	332072
Script	CBG11483.1	1	V	1	0	1a	SL1-2640	197652
Script	CBG11493.1	1	V	1	0	1a	SL1-3123	171701
Script	CBG11529b.1	1	V	1	0	1a	SL1-6583	41156
Script	CBG11537.1	1	V	1	0	1a	SL1-2932	12770
Script	CBG11551.1	1	V	1	0	1a	SL1-2477	14089951
Script	CBG11571.1	1	V	1	0	1a	SL1-180	14141276
Script	CBG11576.1	1	V	1	0	1a	SL1-1245	14156670
Script	CBG11579.1	1	V	1	0	1a	SL1-4309	14161334
Script	CBG11588.1	1	V	1	0	1a	SL1-3097	14197013
Script	CBG11594.1	1	V	1	0	1a	SL1-2357	14207819
Script	CBG11596.1	1	V	1	0	1a	SL1-4778	14213266
Script	CBG11601.1	1	V	1	0	1a	SL1-650	14229589
Script	CBG11603.1	1	V	1	0	1a	SL1-4617	14247584
Script	CBG11621.1	1	V	1	0	1a	SL1-2903	14317574
Script	CBG11654.1	1	IV	1	0	1a	SL1-1785	3305097
Script	CBG11656.1	1	IV	1	0	1a	SL1-2475	3310921
Script	CBG11663a.1	1	IV	1	0	1a	SL1-406	3335752
Script	CBG11727.1	1	III	1	0	1a	SL1-3249	2263323
Script	CBG11735.1	1	III	1	0	1a	SL1-1554	2194989
Script	CBG11744.1	1	III	1	0	1a	SL1-2669	2147092
Script	CBG11750.1	1	III	1	0	1a	SL1-3706	2098464
Script	CBG11770.1	1	III	1	0	1a	SL1-1817	1984818
Script	CBG11771.1	1	III	1	0	1a	SL1-130	1982431
Script	CBG11774.1	1	III	1	0	1a	SL1-3572	1959626
Script	CBG11783.1	1	III	1	0	1a	SL1-1751	1918863
Script	CBG11787.1	1	III	1	0	1a	SL1-2177	1892984
Script	CBG11841.1	1	I	1	0	1a	SL1-4040	28770
Script	CBG11883.1	1	I	1	0	1a	SL1-1271	326519
Script	CBG11890.1	1	I	1	0	1a	SL1-709	375197
Script	CBG11892.1	1	I	1	0	1a	SL1-3621	380749
Script	CBG11896.1	1	I	1	0	1a	SL1-2505	391214
Script	CBG11905.1	1	I	1	0	1a	SL1-4419	7038850
Script	CBG11926.1	1	I	1	0	1a	SL1-2684	7119877
Script	CBG11957.1	1	I	1	0	1a	SL1-2706	7304823
Script	CBG11960.1	1	I	1	0	1a	SL1-2545	7312020
Script	CBG11963.1	1	I	1	0	1a	SL1-2472	7319885
Script	CBG11967.1	1	I	1	0	1a	SL1-256	7331881
Script	CBG11974.1	1	I	1	0	1a	SL1-3014	7358091
Script	CBG11979.1	1	I	1	0	1a	SL1-1264	7365420
Script	CBG12002.1	1	I	1	0	1a	SL1-2725	7454856
Script	CBG12004.1	1	I	1	0	1a	SL1-1226	7460518
Script	CBG12008.1	1	I	1	0	1a	SL1-4916	7472542
Script	CBG12022.1	1	I	1	0	1a	SL1-3831	7536919
Script	CBG12032.1	1	I	1	0	1a	SL1-2761	7570915
Script	CBG12033.1	1	I	1	0	1a	SL1-2225	7575343
Script	CBG12038.1	1	I	1	0	1a	SL1-2106	7588318
Script	CBG12052a.1	1	I	1	0	1a	SL1-1369	7650232
Script	CBG12053.1	1	I	1	0	1a	SL1-10161	7650674
Script	CBG12061.1	1	I	1	0	1a	SL1-3715	7668914
Script	CBG12062.1	1	I	1	0	1a	SL1-2338	7670273
Script	CBG12067.1	1	I	1	0	1a	SL1-2658	7689938
Script	CBG12098.1	1	I	1	0	1a	SL1-3686	7846760
Script	CBG12141.1	1	V	1	0	1a	SL1-1222	5362979
Script	CBG12142b.1	1	V	1	0	1a	SL1-5127	5372658
Script	CBG12150.1	1	V	1	0	1a	SL1-1815	5394745
Script	CBG12152.1	1	V	1	0	1a	SL1-1860	5401253
Script	CBG12157.1	1	V	1	0	1a	SL1-1919	5428399
Script	CBG12176.1	1	I	1	0	1a	SL1-4800	8513529
Script	CBG12212.1	1	I	1	0	1a	SL1-4052	8338380
Script	CBG12219.1	1	I	1	0	1a	SL1-428	8311721
Script	CBG12221.1	1	I	1	0	1a	SL1-3011	8306899
Script	CBG12223.1	1	I	1	0	1a	SL1-1439	8303551
Script	CBG12227.1	1	I	1	0	1a	SL1-3677	8289686
Script	CBG12231.1	1	I	1	0	1a	SL1-3328	8285910
Script	CBG12234a.1	1	I	1	0	1a	SL1-2206	8276921
Script	CBG12274a.1	1	III	1	0	1a	SL1-1777	12564041
Script	CBG12303.1	1	III	1	0	1a	SL1-138	12728556
Script	CBG12313.1	1	I	1	0	1a	SL1-1470	9125718
Script	CBG12327.1	1	I	1	0	1a	SL1-3212	9066253
Script	CBG12336.1	1	I	1	0	1a	SL1-1596	9033095
Script	CBG12338.1	1	I	1	0	1a	SL1-1738	9011621
Script	CBG12340.1	1	I	1	0	1a	SL1-1997	9006133
Script	CBG12344a.1	1	I	1	0	1a	SL1-2009	9002074
Script	CBG12349.1	1	I	1	0	1a	SL1-2453	8972892
Script	CBG12356.1	1	I	1	0	1a	SL1-2688	8956971
Script	CBG12363.1	1	I	1	0	1a	SL1-2301	8930835
Script	CBG12382b.1	1	I	1	0	1a	SL1-1227	8850536
Script	CBG12402.1	1	I	1	0	1a	SL1-257	8751221
Script	CBG12421a.1	1	I	1	0	1a	SL1-4633	8674155
Script	CBG12434.1	1	I	1	0	1a	SL1-2385	8629545
Script	CBG12437.1	1	I	1	0	1a	SL1-1212	8616365
Script	CBG12442.1	1	I	1	0	1a	SL1-3743	8599762
Script	CBG12451.1	1	I	1	0	1a	SL1-4415	8563654
Script	CBG12453.1	1	I	1	0	1a	SL1-3901	8556520
Script	CBG12459.1	1	I	1	0	1a	SL1-3207	8538995
Script	CBG12468.1	1	IV	1	0	1a	SL1-3082	14942353
Script	CBG12483.1	1	I	1	0	1a	SL1-691	9188723
Script	CBG12484.1	1	I	1	0	1a	SL1-4589	9191955
Script	CBG12485.1	1	I	1	0	1a	SL1-4341	9193540
Script	CBG12497.1	1	I	1	0	1a	SL1-1195	9230887
Script	CBG12498.1	1	I	1	0	1a	SL1-432	9235880
Script	CBG12500.1	1	I	1	0	1a	SL1-2983	9246094
Script	CBG12504.1	1	I	1	0	1a	SL1-3299	9252119
Script	CBG12513.1	1	I	1	0	1a	SL1-1348	9277132
Script	CBG12516.1	1	I	1	0	1a	SL1-4565	9286959
Script	CBG12517.1	1	I	1	0	1a	SL1-418	9292132
Script	CBG12530.1	1	I	1	0	1a	SL1-2350	9346597
Script	CBG12536.1	1	I	1	0	1a	SL1-4894	9375714
Script	CBG12598.1	1	I	1	0	1a	SL1-1282	9594083
Script	CBG12633.1	1	I	1	0	1a	SL1-1978	9716606
Script	CBG12636a.1	1	I	1	0	1a	SL1-305	9722074
Script	CBG12656.1	1	I	1	0	1a	SL1-3515	9795669
Script	CBG12659.1	1	I	1	0	1a	SL1-1224	9803264
Script	CBG12668.1	1	I	1	0	1a	SL1-455	9819852
Script	CBG12708.1	1	I	1	0	1a	SL1-1304	10032382
Script	CBG12712.1	1	I	1	0	1a	SL1-1460	10042494
Script	CBG12714.1	1	I	1	0	1a	SL1-2461	10053142
Script	CBG12721.1	1	I	1	0	1a	SL1-3995	10075894
Script	CBG12727.1	1	I	1	0	1a	SL1-1953	10099997
Script	CBG12737.1	1	I	1	0	1a	SL1-3641	10150774
Script	CBG12745.1	1	I	1	0	1a	SL1-270	10182926
Script	CBG12771.1	1	I	1	0	1a	SL1-22	10294394
Script	CBG12804.1	1	I	1	0	1a	SL1-3338	10413749
Script	CBG12805.1	1	I	1	0	1a	SL1-4519	10416481
Script	CBG12807a.1	1	I	1	0	1a	SL1-1681	10418263
Script	CBG12819.1	1	I	1	0	1a	SL1-4702	10476763
Script	CBG12820.1	1	I	1	0	1a	SL1-1275	10477191
Script	CBG12832.1	1	I	1	0	1a	SL1-3798	10541026
Script	CBG12886.1	1	I	1	0	1a	SL1-3072	10802657
Script	CBG12910.1	1	V	1	0	1a	SL1-2148	18329294
Script	CBG12912.1	1	V	1	0	1a	SL1-4535	18334399
Script	CBG12958.1	1	II	1	0	1a	SL1-2213	6528599
Script	CBG12968.1	1	II	1	0	1a	SL1-4727	6500451
Script	CBG13006a.1	1	II	1	0	1a	SL1-2712	6356387
Script	CBG13012.1	1	II	1	0	1a	SL1-3188	6338516
Script	CBG13013.1	1	II	1	0	1a	SL1-1287	6335807
Script	CBG13026.1	1	II	1	0	1a	SL1-2845	6278199
Script	CBG13035.1	1	II	1	0	1a	SL1-2136	6250705
Script	CBG13037.1	1	II	1	0	1a	SL1-4146	6245210
Script	CBG13045.1	1	II	1	0	1a	SL1-2957	6215133
Script	CBG13066.1	1	II	1	0	1a	SL1-4719	5757745
Script	CBG13068.1	1	II	1	0	1a	SL1-3631	5767163
Script	CBG13077a.1	1	II	1	0	1a	SL1-4563	5813798
Script	CBG13090.1	1	II	1	0	1a	SL1-10062	5862280
Script	CBG13115.1	1	II	1	0	1a	SL1-136	5950352
Script	CBG13116.1	1	II	1	0	1a	SL1-4336	5950681
Script	CBG13128.1	1	II	1	0	1a	SL1-4932	5999442
Script	CBG13142a.1	1	II	1	0	1a	SL1-4338	6056429
Script	CBG13145.1	1	II	1	0	1a	SL1-1890	6074400
Script	CBG13148.1	1	II	1	0	1a	SL1-2099	6085239
Script	CBG13153.1	1	II	1	0	1a	SL1-4550	6094031
Script	CBG13157.1	1	II	1	0	1a	SL1-239	6108943
Script	CBG13158.1	1	II	1	0	1a	SL1-3261	6114257
Script	CBG13163c.1	1	III	1	0	1a	SL1-65	5742760
Script	CBG13173.1	1	III	1	0	1a	SL1-841	5782448
Script	CBG13181.1	1	III	1	0	1a	SL1-1189	5814791
Script	CBG13201.1	1	III	1	0	1a	SL1-4233	5928383
Script	CBG13203.1	1	III	1	0	1a	SL1-1913	5942698
Script	CBG13217.1	1	III	1	0	1a	SL1-1720	5994103
Script	CBG13220.1	1	III	1	0	1a	SL1-2919	5999798
Script	CBG13224.1	1	III	1	0	1a	SL1-447	6006725
Script	CBG13227.1	1	III	1	0	1a	SL1-3113	6028282
Script	CBG13252.1	1	III	1	0	1a	SL1-727	6107695
Script	CBG13279.1	1	III	1	0	1a	SL1-656	6187910
Script	CBG13296.1	1	III	1	0	1a	SL1-4521	6296530
Script	CBG13328.1	1	III	1	0	1a	SL1-449	6389914
Script	CBG13342.1	1	II	1	0	1a	SL1-4986	3276747
Script	CBG13346.1	1	II	1	0	1a	SL1-1293	3253285
Script	CBG13350.1	1	II	1	0	1a	SL1-361	3244343
Script	CBG13354.1	1	II	1	0	1a	SL1-2828	3216666
Script	CBG13368b.1	1	II	1	0	1a	SL1-881	3141018
Script	CBG13369.1	1	II	1	0	1a	SL1-714	3127692
Script	CBG13375a.1	1	II	1	0	1a	SL1-1429	3092271
Script	CBG13385.1	1	II	1	0	1a	SL1-1870	3050774
Script	CBG13401.1	1	II	1	0	1a	SL1-3147	2988383
Script	CBG13402.1	1	II	1	0	1a	SL1-5739	2980779
Script	CBG13421.1	1	II	1	0	1a	SL1-140	2899268
Script	CBG13430.1	1	II	1	0	1a	SL1-2634	2842147
Script	CBG13441.1	1	II	1	0	1a	SL1-1589	2793674
Script	CBG13458.1	1	II	1	0	1a	SL1-1373	2691553
Script	CBG13468a.1	1	II	1	0	1a	SL1-1238	2636138
Script	CBG13471.1	1	II	1	0	1a	SL1-1498	2620506
Script	CBG13493.1	1	IV	1	0	1a	SL1-3685	17135819
Script	CBG13507.1	1	IV	1	0	1a	SL1-4009	17187139
Script	CBG13522.1	1	IV	1	0	1a	SL1-1192	17251750
Script	CBG13535.1	1	IV	1	0	1a	SL1-2877	17288091
Script	CBG13536.1	1	IV	1	0	1a	SL1-1677	17291825
Script	CBG13548.1	1	IV	1	0	1a	SL1-4315	17344547
Script	CBG13568.1	1	IV	1	0	1a	SL1-412	17409913
Script	CBG13579.1	1	IV	1	0	1a	SL1-4683	17441349
Script	CBG13582b.1	1	IV	1	0	1a	SL1-2504	17453522
Script	CBG13602.1	1	I	1	0	1a	SL1-5487	11553271
Script	CBG13604.1	1	I	1	0	1a	SL1-1265	11558259
Script	CBG13605.1	1	I	1	0	1a	SL1-1243	11562161
Script	CBG13606.1	1	I	1	0	1a	SL1-2103	11562678
Script	CBG13613.1	1	I	1	0	1a	SL1-1949	11586496
Script	CBG13621.1	1	I	1	0	1a	SL1-1484	11650930
Script	CBG13639.1	1	I	1	0	1a	SL1-1802	11734337
Script	CBG13640.1	1	I	1	0	1a	SL1-1374	11734870
Script	CBG13664.1	1	IV	1	0	1a	SL1-2269	650143
Script	CBG13687.1	1	IV	1	0	1a	SL1-3543	832439
Script	CBG13694.1	1	IV	1	0	1a	SL1-1867	894828
Script	CBG13710.1	1	IV	1	0	1a	SL1-4326	1037022
Script	CBG13712.1	1	IV	1	0	1a	SL1-1946	1043745
Script	CBG13726.1	1	IV	1	0	1a	SL1-4627	1155900
Script	CBG13773.1	1	IV	1	0	1a	SL1-1788	1397429
Script	CBG13812.1	1	IV	1	0	1a	SL1-3475	1559876
Script	CBG13827a.1	1	IV	1	0	1a	SL1-2888	1572565
Script	CBG13879.1	1	IV	1	0	1a	SL1-3161	16308509
Script	CBG13880.1	1	IV	1	0	1a	SL1-2126	16306979
Script	CBG13882a.1	1	IV	1	0	1a	SL1-276	16293443
Script	CBG13885.1	1	IV	1	0	1a	SL1-1407	16272419
Script	CBG13891.1	1	IV	1	0	1a	SL1-2864	16243204
Script	CBG13900.1	1	IV	1	0	1a	SL1-1779	16194244
Script	CBG13909.1	1	IV	1	0	1a	SL1-2428	16137163
Script	CBG13944a.1	1	IV	1	0	1a	SL1-273	15910636
Script	CBG13945.1	1	IV	1	0	1a	SL1-1907	15909449
Script	CBG13946.1	1	IV	1	0	1a	SL1-1925	15898481
Script	CBG13948.1	1	IV	1	0	1a	SL1-1344	15886834
Script	CBG13985a.1	1	IV	1	0	1a	SL1-598	15702871
Script	CBG14055.1	1	X	1	0	1a	SL1-1995	7830010
Script	CBG14072.1	1	X	1	0	1a	SL1-392	7895595
Script	CBG14085.1	1	X	1	0	1a	SL1-2922	7947003
Script	CBG14100.1	1	X	1	0	1a	SL1-1542	8000367
Script	CBG14132.1	1	X	1	0	1a	SL1-4098	8149492
Script	CBG14133.1	1	X	1	0	1a	SL1-4661	8153196
Script	CBG14138.1	1	X	1	0	1a	SL1-1480	8166827
Script	CBG14140.1	1	X	1	0	1a	SL1-2446	8190766
Script	CBG14146.1	1	X	1	0	1a	SL1-3725	8217468
Script	CBG14163.1	1	X	1	0	1a	SL1-2760	8312240
Script	CBG14199.1	1	X	1	0	1a	SL1-1440	8465369
Script	CBG14204.1	1	X	1	0	1a	SL1-1331	8490056
Script	CBG14205.1	1	X	1	0	1a	SL1-2236	8492757
Script	CBG14237.1	1	X	1	0	1a	SL1-286	8701113
Script	CBG14239.1	1	X	1	0	1a	SL1-2201	8719071
Script	CBG14240.1	1	X	1	0	1a	SL1-4293	8722499
Script	CBG14269a.1	1	X	1	0	1a	SL1-2098	8833194
Script	CBG14326.1	1	X	1	0	1a	SL1-182	9137258
Script	CBG14345.1	1	X	1	0	1a	SL1-575	9220643
Script	CBG14372b.1	1	X	1	0	1a	SL1-1007	9344315
Script	CBG14378.1	1	X	1	0	1a	SL1-482	9359925
Script	CBG14380.1	1	X	1	0	1a	SL1-4216	9365726
Script	CBG14389.1	1	X	1	0	1a	SL1-1415	9402494
Script	CBG14467.1	1	X	1	0	1a	SL1-2046	9735137
Script	CBG14471.1	1	X	1	0	1a	SL1-461	9750654
Script	CBG14483a.1	1	X	1	0	1a	SL1-4656	9816609
Script	CBG14499.1	1	X	1	0	1a	SL1-2891	9893790
Script	CBG14500.1	1	X	1	0	1a	SL1-3193	9896362
Script	CBG14515a.1	1	X	1	0	1a	SL1-1445	9992953
Script	CBG14520.1	1	X	1	0	1a	SL1-2945	10018181
Script	CBG14523.1	1	X	1	0	1a	SL1-1185	10030693
Script	CBG14534.1	1	X	1	0	1a	SL1-2427	10084286
Script	CBG14550.1	1	X	1	0	1a	SL1-1672	10151669
Script	CBG14564b.1	1	X	1	0	1a	SL1-4010	10240012
Script	CBG14581a.1	1	X	1	0	1a	SL1-1341	10337404
Script	CBG14601.1	1	X	1	0	1a	SL1-945	10393045
Script	CBG14609.1	1	X	1	0	1a	SL1-2262	10434817
Script	CBG14643.1	1	X	1	0	1a	SL1-3643	10579066
Script	CBG14650a.1	1	X	1	0	1a	SL1-3039	10630885
Script	CBG14665.1	1	X	1	0	1a	SL1-4570	10694216
Script	CBG14667.1	1	X	1	0	1a	SL1-5874	10699602
Script	CBG14711.1	1	X	1	0	1a	SL1-549	10929910
Script	CBG14715.1	1	X	1	0	1a	SL1-444	10939884
Script	CBG14749.1	1	X	1	0	1a	SL1-3518	11110295
Script	CBG14753.1	1	X	1	0	1a	SL1-4271	11134795
Script	CBG14771.1	1	X	1	0	1a	SL1-2030	11224671
Script	CBG14791.1	1	X	1	0	1a	SL1-4495	11319816
Script	CBG14820.1	1	X	1	0	1a	SL1-2777	11470576
Script	CBG14829.1	1	X	1	0	1a	SL1-3952	11507061
Script	CBG14834.1	1	X	1	0	1a	SL1-3704	11524848
Script	CBG14863.1	1	X	1	0	1a	SL1-2956	11633683
Script	CBG14873.1	1	I	1	0	1a	SL1-383	3336279
Script	CBG14892.1	1	I	1	0	1a	SL1-4405	3432851
Script	CBG14905.1	1	I	1	0	1a	SL1-4759	3470697
Script	CBG14913.1	1	I	1	0	1a	SL1-178	3512244
Script	CBG14935.1	1	I	1	0	1a	SL1-1403	3596169
Script	CBG14936b.1	1	I	1	0	1a	SL1-3435	3597068
Script	CBG14938a.1	1	I	1	0	1a	SL1-2389	3608159
Script	CBG14945.1	1	I	1	0	1a	SL1-2340	3641863
Script	CBG14947.1	1	I	1	0	1a	SL1-4141	3647664
Script	CBG14957.1	1	I	1	0	1a	SL1-1505	3691735
Script	CBG14960a.1	1	I	1	0	1a	SL1-4324	3701205
Script	CBG14979.1	1	I	1	0	1a	SL1-3008	3768225
Script	CBG14983.1	1	I	1	0	1a	SL1-3852	3785238
Script	CBG14987.1	1	I	1	0	1a	SL1-2091	3802819
Script	CBG15000a.1	1	IV	1	0	1a	SL1-338	3747072
Script	CBG15011.1	1	IV	1	0	1a	SL1-2654	3837294
Script	CBG15027.1	1	IV	1	0	1a	SL1-3567	3942665
Script	CBG15029.1	1	IV	1	0	1a	SL1-2742	3945502
Script	CBG15048.1	1	IV	1	0	1a	SL1-2183	4024466
Script	CBG15055.1	1	IV	1	0	1a	SL1-2498	4048290
Script	CBG15064.1	1	IV	1	0	1a	SL1-4061	4076417
Script	CBG15066.1	1	IV	1	0	1a	SL1-3122	4085575
Script	CBG15109.1	1	III	1	0	1a	SL1-3985	844123
Script	CBG15170a.1	1	III	1	0	1a	SL1-1933	521822
Script	CBG15174.1	1	III	1	0	1a	SL1-2685	503549
Script	CBG15175.1	1	III	1	0	1a	SL1-1303	501980
Script	CBG15181.1	1	III	1	0	1a	SL1-2801	471182
Script	CBG15189.1	1	III	1	0	1a	SL1-429	451972
Script	CBG15190.1	1	III	1	0	1a	SL1-2716	451609
Script	CBG15202.1	1	III	1	0	1a	SL1-4103	364401
Script	CBG15205.1	1	III	1	0	1a	SL1-3305	356556
Script	CBG15215.1	1	III	1	0	1a	SL1-1079	309925
Script	CBG15223.1	1	III	1	0	1a	SL1-3845	292502
Script	CBG15224.1	1	III	1	0	1a	SL1-476	291267
Script	CBG15229.1	1	III	1	0	1a	SL1-3988	270813
Script	CBG15242.1	1	III	1	0	1a	SL1-4038	204011
Script	CBG15249.1	1	III	1	0	1a	SL1-137	173327
Script	CBG15252.1	1	III	1	0	1a	SL1-3009	168685
Script	CBG15260.1	1	III	1	0	1a	SL1-2602	143661
Script	CBG15263.1	1	III	1	0	1a	SL1-3059	135409
Script	CBG15265.1	1	III	1	0	1a	SL1-1562	130435
Script	CBG15273.1	1	III	1	0	1a	SL1-2459	88116
Script	CBG15297a.1	1	III	1	0	1a	SL1-4166	14265580
Script	CBG15313.1	1	III	1	0	1a	SL1-3473	14330285
Script	CBG15314.1	1	III	1	0	1a	SL1-1862	14336044
Script	CBG15316.1	1	III	1	0	1a	SL1-2238	14345994
Script	CBG15320.1	1	III	1	0	1a	SL1-3915	14366178
Script	CBG15330.1	1	III	1	0	1a	SL1-2471	14417989
Script	CBG15339.1	1	III	1	0	1a	SL1-2911	14462327
Script	CBG15340.1	1	III	1	0	1a	SL1-3707	14469623
Script	CBG15407.1	1	X	1	0	1a	SL1-2699	16066869
Script	CBG15414.1	1	X	1	0	1a	SL1-3961	16052022
Script	CBG15447.1	1	X	1	0	1a	SL1-2584	15881009
Script	CBG15465.1	1	X	1	0	1a	SL1-1242	15790857
Script	CBG15471.1	1	X	1	0	1a	SL1-2346	15768770
Script	CBG15559.1	1	X	1	0	1a	SL1-1399	15385433
Script	CBG15594.1	1	IV	1	0	1a	SL1-3574	14750616
Script	CBG15632.1	1	IV	1	0	1a	SL1-4407	13936107
Script	CBG15658.1	1	III	1	0	1a	SL1-1325	930186
Script	CBG15675a.1	1	III	1	0	1a	SL1-4527	1008027
Script	CBG15683.1	1	III	1	0	1a	SL1-1915	1040522
Script	CBG15706b.1	1	III	1	0	1a	SL1-2442	1177439
Script	CBG15710.1	1	III	1	0	1a	SL1-3479	1188626
Script	CBG15727.1	1	III	1	0	1a	SL1-1863	1251821
Script	CBG15759.1	1	III	1	0	1a	SL1-1892	1480861
Script	CBG15767.1	1	III	1	0	1a	SL1-2064	1519545
Script	CBG15773.1	1	III	1	0	1a	SL1-1726	1551823
Script	CBG15774.1	1	III	1	0	1a	SL1-1398	1552656
Script	CBG15785.1	1	III	1	0	1a	SL1-1866	1597395
Script	CBG15848a.1	1	I	1	0	1a	SL1-212	13175812
Script	CBG15935b.1	1	X	1	0	1a	SL1-2068	2972825
Script	CBG15936.1	1	X	1	0	1a	SL1-786	2968706
Script	CBG15940.1	1	X	1	0	1a	SL1-2579	2946468
Script	CBG15944.1	1	X	1	0	1a	SL1-1253	2913456
Script	CBG15945.1	1	X	1	0	1a	SL1-3596	2911426
Script	CBG15954a.1	1	X	1	0	1a	SL1-3934	2858163
Script	CBG15956.1	1	X	1	0	1a	SL1-351	2850733
Script	CBG15957.1	1	X	1	0	1a	SL1-4064	2842905
Script	CBG15975.1	1	X	1	0	1a	SL1-2605	2746887
Script	CBG15980b.1	1	X	1	0	1a	SL1-3823	2713214
Script	CBG15997.1	1	X	1	0	1a	SL1-640	2607546
Script	CBG16000.1	1	X	1	0	1a	SL1-456	2591153
Script	CBG16021.1	1	II	1	0	1a	SL1-315	15257440
Script	CBG16029.1	1	II	1	0	1a	SL1-155	15285734
Script	CBG16084.1	1	X	1	0	1a	SL1-2679	2298507
Script	CBG16158.1	1	X	1	0	1a	SL1-3047	1956436
Script	CBG16171.1	1	X	1	0	1a	SL1-1792	1896522
Script	CBG16205.1	1	X	1	0	1a	SL1-850	1735593
Script	CBG16216.1	1	X	1	0	1a	SL1-38	1674677
Script	CBG16221.1	1	X	1	0	1a	SL1-2299	1657402
Script	CBG16244.1	1	X	1	0	1a	SL1-4013	1582737
Script	CBG16310.1	1	X	1	0	1a	SL1-164	1299700
Script	CBG16338.1	1	X	1	0	1a	SL1-1300	1164024
Script	CBG16354.1	1	X	1	0	1a	SL1-2146	1087576
Script	CBG16364a.1	1	X	1	0	1a	SL1-756	1031205
Script	CBG16401.1	1	X	1	0	1a	SL1-720	830677
Script	CBG16421.1	1	X	1	0	1a	SL1-4969	761947
Script	CBG16423.1	1	X	1	0	1a	SL1-2981	744396
Script	CBG16441.1	1	IV	1	0	1a	SL1-143	14538283
Script	CBG16454.1	1	IV	1	0	1a	SL1-1475	14614350
Script	CBG16478.1	1	III	1	0	1a	SL1-4130	7351849
Script	CBG16487.1	1	III	1	0	1a	SL1-631	7391416
Script	CBG16491.1	1	III	1	0	1a	SL1-363	7404787
Script	CBG16497.1	1	III	1	0	1a	SL1-3477	7431526
Script	CBG16525a.1	1	III	1	0	1a	SL1-1881	7526541
Script	CBG16526b.1	1	III	1	0	1a	SL1-4305	7527395
Script	CBG16529.1	1	III	1	0	1a	SL1-2714	7543899
Script	CBG16534.1	1	III	1	0	1a	SL1-3063	7569957
Script	CBG16539.1	1	III	1	0	1a	SL1-2830	7592454
Script	CBG16541.1	1	III	1	0	1a	SL1-3146	7597633
Script	CBG16544.1	1	III	1	0	1a	SL1-4102	7607360
Script	CBG16545.1	1	III	1	0	1a	SL1-2747	7612393
Script	CBG16568b.1	1	III	1	0	1a	SL1-3332	7741056
Script	CBG16573.1	1	III	1	0	1a	SL1-247	7759097
Script	CBG16597b.1	1	III	1	0	1a	SL1-473	7873591
Script	CBG16607.1	1	III	1	0	1a	SL1-3038	7910443
Script	CBG16611.1	1	III	1	0	1a	SL1-1998	7920312
Script	CBG16621a.1	1	III	1	0	1a	SL1-2379	7945942
Script	CBG16652.1	1	III	1	0	1a	SL1-1583	8045602
Script	CBG16675b.1	1	III	1	0	1a	SL1-2819	8154230
Script	CBG16690.1	1	X	1	0	1a	SL1-1564	12962814
Script	CBG16697.1	1	X	1	0	1a	SL1-903	13001355
Script	CBG16716.1	1	X	1	0	1a	SL1-3282	13083903
Script	CBG16718.1	1	X	1	0	1a	SL1-3745	13091648
Script	CBG16719.1	1	X	1	0	1a	SL1-4819	13096415
Script	CBG16730.1	1	X	1	0	1a	SL1-1857	13126009
Script	CBG16747.1	1	X	1	0	1a	SL1-2392	13211525
Script	CBG16816.1	1	IV	1	0	1a	SL1-1579	16527240
Script	CBG16825.1	1	IV	1	0	1a	SL1-1864	16565393
Script	CBG16826.1	1	IV	1	0	1a	SL1-2869	16566168
Script	CBG16856.1	1	X	1	0	1a	SL1-3191	13679002
Script	CBG16864.1	1	X	1	0	1a	SL1-1225	13740924
Script	CBG16886.1	1	X	1	0	1a	SL1-452	13825168
Script	CBG16896.1	1	X	1	0	1a	SL1-1569	13867192
Script	CBG16897.1	1	X	1	0	1a	SL1-1274	13869992
Script	CBG16918.1	1	X	1	0	1a	SL1-2566	13969984
Script	CBG16924a.1	1	X	1	0	1a	SL1-3064	14010192
Script	CBG17045.1	1	II	1	0	1a	SL1-2899	15168425
Script	CBG17073.1	1	V	1	0	1a	SL1-772	16126720
Script	CBG17083.1	1	V	1	0	1a	SL1-1847	16169218
Script	CBG17170.1	1	X	1	0	1a	SL1-370	7123738
Script	CBG17177a.1	1	X	1	0	1a	SL1-3665	7097651
Script	CBG17183.1	1	X	1	0	1a	SL1-3607	7068181
Script	CBG17187.1	1	X	1	0	1a	SL1-3807	7051797
Script	CBG17208.1	1	X	1	0	1a	SL1-2108	6934067
Script	CBG17209.1	1	X	1	0	1a	SL1-4282	6922285
Script	CBG17303.1	1	X	1	0	1a	SL1-4543	4933968
Script	CBG17325.1	1	X	1	0	1a	SL1-3056	5057728
Script	CBG17349.1	1	X	1	0	1a	SL1-3627	5179020
Script	CBG17351.1	1	X	1	0	1a	SL1-3131	5198252
Script	CBG17398.1	1	X	1	0	1a	SL1-1829	5411377
Script	CBG17399.1	1	X	1	0	1a	SL1-2838	5418069
Script	CBG17438.1	1	X	1	0	1a	SL1-495	5629672
Script	CBG17459.1	1	III	1	0	1a	SL1-1107	3625237
Script	CBG17460.1	1	III	1	0	1a	SL1-3175	3618548
Script	CBG17485.1	1	III	1	0	1a	SL1-1899	3522072
Script	CBG17511.1	1	X	1	0	1a	SL1-2628	5730429
Script	CBG17518.1	1	X	1	0	1a	SL1-3599	5776748
Script	CBG17545.1	1	X	1	0	1a	SL1-226	5894237
Script	CBG17559.1	1	X	1	0	1a	SL1-3605	5974451
Script	CBG17577.1	1	X	1	0	1a	SL1-301	6053103
Script	CBG17594.1	1	X	1	0	1a	SL1-2445	6126563
Script	CBG17604.1	1	X	1	0	1a	SL1-3301	6196476
Script	CBG17617.1	1	IV	1	0	1a	SL1-2769	11921457
Script	CBG17639.1	1	IV	1	0	1a	SL1-616	11820747
Script	CBG17647a.1	1	IV	1	0	1a	SL1-2887	11791809
Script	CBG17649.1	1	IV	1	0	1a	SL1-3334	11783091
Script	CBG17669.1	1	IV	1	0	1a	SL1-1852	11723152
Script	CBG17673a.1	1	IV	1	0	1a	SL1-2721	11712633
Script	CBG17679b.1	1	IV	1	0	1a	SL1-3980	11698197
Script	CBG17682a.1	1	IV	1	0	1a	SL1-1724	11687291
Script	CBG17684a.1	1	IV	1	0	1a	SL1-3179	11679817
Script	CBG17687a.1	1	IV	1	0	1a	SL1-1459	11671679
Script	CBG17688.1	1	IV	1	0	1a	SL1-2925	11670727
Script	CBG17689.1	1	IV	1	0	1a	SL1-3713	11667040
Script	CBG17722.1	1	IV	1	0	1a	SL1-2397	11520700
Script	CBG17737.1	1	IV	1	0	1a	SL1-1352	11472840
Script	CBG17763.1	1	II	1	0	1a	SL1-1204	13338366
Script	CBG17837.1	1	V	1	0	1a	SL1-747	17778726
Script	CBG17899.1	1	V	1	0	1a	SL1-5352	5766880
Script	CBG17901a.1	1	V	1	0	1a	SL1-470	5777962
Script	CBG17948a.1	1	III	1	0	1a	SL1-2290	7305612
Script	CBG17949.1	1	III	1	0	1a	SL1-435	7305282
Script	CBG17956.1	1	III	1	0	1a	SL1-167	7289753
Script	CBG17957.1	1	III	1	0	1a	SL1-1237	7284891
Script	CBG17965.1	1	III	1	0	1a	SL1-3196	7267835
Script	CBG17983a.1	1	III	1	0	1a	SL1-3229	7207652
Script	CBG17986.1	1	III	1	0	1a	SL1-2630	7192658
Script	CBG17997.1	1	III	1	0	1a	SL1-3945	7151288
Script	CBG18001.1	1	III	1	0	1a	SL1-486	7131368
Script	CBG18003.1	1	III	1	0	1a	SL1-4428	7120219
Script	CBG18007.1	1	III	1	0	1a	SL1-3697	7113282
Script	CBG18012.1	1	III	1	0	1a	SL1-1884	7102837
Script	CBG18025a.1	1	III	1	0	1a	SL1-1607	7051624
Script	CBG18034.1	1	III	1	0	1a	SL1-1725	7005050
Script	CBG18039.1	1	III	1	0	1a	SL1-5031	6991808
Script	CBG18040.1	1	III	1	0	1a	SL1-2657	6984449
Script	CBG18043a.1	1	III	1	0	1a	SL1-1249	6967558
Script	CBG18045.1	1	III	1	0	1a	SL1-2468	6958764
Script	CBG18046.1	1	III	1	0	1a	SL1-163	6958459
Script	CBG18052.1	1	III	1	0	1a	SL1-1910	6920148
Script	CBG18058.1	1	III	1	0	1a	SL1-2047	6883288
Script	CBG18077.1	1	III	1	0	1a	SL1-1504	6827091
Script	CBG18096.1	1	III	1	0	1a	SL1-2966	6755278
Script	CBG18132.1	1	III	1	0	1a	SL1-1186	6583963
Script	CBG18134.1	1	III	1	0	1a	SL1-21	6579905
Script	CBG18145.1	1	III	1	0	1a	SL1-2548	6529560
Script	CBG18152.1	1	III	1	0	1a	SL1-2092	6512374
Script	CBG18162.1	1	III	1	0	1a	SL1-1649	6473011
Script	CBG18187.1	1	III	1	0	1a	SL1-371	5729930
Script	CBG18195a.1	1	III	1	0	1a	SL1-1632	5704719
Script	CBG18209a.1	1	III	1	0	1a	SL1-2239	5657281
Script	CBG18226.1	1	III	1	0	1a	SL1-4434	5615579
Script	CBG18231.1	1	III	1	0	1a	SL1-3973	5598887
Script	CBG18245.1	1	III	1	0	1a	SL1-4048	5544896
Script	CBG18252.1	1	III	1	0	1a	SL1-107	5525566
Script	CBG18253.1	1	III	1	0	1a	SL1-2193	5524158
Script	CBG18255.1	1	III	1	0	1a	SL1-2492	5514914
Script	CBG18256.1	1	III	1	0	1a	SL1-3013	5511700
Script	CBG18262a.1	1	III	1	0	1a	SL1-1315	5481698
Script	CBG18265b.1	1	III	1	0	1a	SL1-3452	5477407
Script	CBG18266.1	1	III	1	0	1a	SL1-1641	5470411
Script	CBG18308.1	1	III	1	0	1a	SL1-2255	5263303
Script	CBG18314.1	1	III	1	0	1a	SL1-3503	5233563
Script	CBG18334.1	1	III	1	0	1a	SL1-3005	5167871
Script	CBG18335.1	1	III	1	0	1a	SL1-4264	5167319
Script	CBG18373.1	1	III	1	0	1a	SL1-1887	5030736
Script	CBG18384.1	1	III	1	0	1a	SL1-1577	4976571
Script	CBG18392.1	1	III	1	0	1a	SL1-5095	4949517
Script	CBG18401.1	1	II	1	0	1a	SL1-3623	1569842
Script	CBG18441b.1	1	II	1	0	1a	SL1-477	1765687
Script	CBG18455.1	1	II	1	0	1a	SL1-134	1905179
Script	CBG18471.1	1	IV	1	0	1a	SL1-4607	13711960
Script	CBG18472.1	1	IV	1	0	1a	SL1-410	13713587
Script	CBG18478.1	1	IV	1	0	1a	SL1-1464	13759335
Script	CBG18488.1	1	IV	1	0	1a	SL1-1392	13812926
Script	CBG18537.1	1	Un	1	0	1a	SL1-2095	82639
Script	CBG18539.1	1	I	1	0	1a	SL1-3927	1118786
Script	CBG18548.1	1	I	1	0	1a	SL1-1897	1169825
Script	CBG18578.1	1	V	1	0	1a	SL1-1181	17529320
Script	CBG18586.1	1	V	1	0	1a	SL1-1846	17456676
Script	CBG18597.1	1	V	1	0	1a	SL1-1269	17403057
Script	CBG18599.1	1	V	1	0	1a	SL1-3667	17395267
Script	CBG18603.1	1	V	1	0	1a	SL1-372	17368110
Script	CBG18613.1	1	V	1	0	1a	SL1-3874	17334929
Script	CBG18682.1	1	I	1	0	1a	SL1-4265	11915309
Script	CBG18691.1	1	I	1	0	1a	SL1-3190	11892343
Script	CBG18693.1	1	I	1	0	1a	SL1-2247	11890493
Script	CBG18761.1	1	IV	1	0	1a	SL1-4542	2562192
Script	CBG18765a.1	1	IV	1	0	1a	SL1-294	2584818
Script	CBG18802.1	1	I	1	0	1a	SL1-4353	12639596
Script	CBG18804.1	1	I	1	0	1a	SL1-414	12659107
Script	CBG18870.1	1	I	1	0	1a	SL1-1896	12991787
Script	CBG18893.1	1	V	1	0	1a	SL1-2689	11971727
Script	CBG18897a.1	1	V	1	0	1a	SL1-1674	12003565
Script	CBG18933.1	1	V	1	0	1a	SL1-308	12157402
Script	CBG18949.1	1	V	1	0	1a	SL1-2117	12225298
Script	CBG18950.1	1	V	1	0	1a	SL1-2332	12227514
Script	CBG18952.1	1	V	1	0	1a	SL1-2470	12232208
Script	CBG18956.1	1	V	1	0	1a	SL1-2402	12240131
Script	CBG18976.1	1	V	1	0	1a	SL1-2889	12301250
Script	CBG18992.1	1	V	1	0	1a	SL1-4601	12369360
Script	CBG18997.1	1	V	1	0	1a	SL1-2433	12387761
Script	CBG19017.1	1	V	1	0	1a	SL1-377	12462752
Script	CBG19035.1	1	V	1	0	1a	SL1-1671	12508388
Script	CBG19061.1	1	V	1	0	1a	SL1-1327	12636822
Script	CBG19071.1	1	V	1	0	1a	SL1-2062	12655958
Script	CBG19072a.1	1	V	1	0	1a	SL1-1822	12656586
Script	CBG19074.1	1	V	1	0	1a	SL1-2170	12660207
Script	CBG19077a.1	1	V	1	0	1a	SL1-4743	12676102
Script	CBG19097a.1	1	V	1	0	1a	SL1-1533	12744976
Script	CBG19100.1	1	V	1	0	1a	SL1-1358	12758839
Script	CBG19101.1	1	V	1	0	1a	SL1-1700	12759910
Script	CBG19118.1	1	V	1	0	1a	SL1-3998	12814826
Script	CBG19142.1	1	V	1	0	1a	SL1-3049	12929164
Script	CBG19147.1	1	V	1	0	1a	SL1-1560	12940351
Script	CBG19149a.1	1	V	1	0	1a	SL1-2988	12945056
Script	CBG19177.1	1	V	1	0	1a	SL1-642	13030794
Script	CBG19181.1	1	V	1	0	1a	SL1-4045	13046342
Script	CBG19194a.1	1	V	1	0	1a	SL1-797	13083138
Script	CBG19218.1	1	V	1	0	1a	SL1-4660	13171009
Script	CBG19220a.1	1	V	1	0	1a	SL1-3482	13178206
Script	CBG19240.1	1	V	1	0	1a	SL1-3849	13262755
Script	CBG19243.1	1	V	1	0	1a	SL1-4583	13275718
Script	CBG19253.1	1	V	1	0	1a	SL1-2743	13349480
Script	CBG19281.1	1	V	1	0	1a	SL1-4362	13479735
Script	CBG19285.1	1	V	1	0	1a	SL1-2454	13498893
Script	CBG19287.1	1	V	1	0	1a	SL1-1233	13505798
Script	CBG19292.1	1	V	1	0	1a	SL1-221	13519400
Script	CBG19294.1	1	V	1	0	1a	SL1-4509	13521877
Script	CBG19297.1	1	V	1	0	1a	SL1-719	13533553
Script	CBG19311.1	1	V	1	0	1a	SL1-1820	13577626
Script	CBG19313.1	1	V	1	0	1a	SL1-1366	13592118
Script	CBG19326.1	1	V	1	0	1a	SL1-1378	13645913
Script	CBG19343.1	1	V	1	0	1a	SL1-2048	13712392
Script	CBG19359a.1	1	V	1	0	1a	SL1-1824	13765002
Script	CBG19363.1	1	V	1	0	1a	SL1-4943	13780216
Script	CBG19364a.1	1	V	1	0	1a	SL1-1769	13785099
Script	CBG19367.1	1	V	1	0	1a	SL1-1177	13795181
Script	CBG19374.1	1	V	1	0	1a	SL1-1525	13823109
Script	CBG19415.1	1	V	1	0	1a	SL1-2536	13986682
Script	CBG19420.1	1	V	1	0	1a	SL1-4715	13994028
Script	CBG19435.1	1	V	1	0	1a	SL1-3520	14049002
Script	CBG19438.1	1	I	1	0	1a	SL1-4789	664625
Script	CBG19469.1	1	I	1	0	1a	SL1-1173	841055
Script	CBG19501.1	1	II	1	0	1a	SL1-1898	13042800
Script	CBG19516a.1	1	II	1	0	1a	SL1-2345	12992831
Script	CBG19519.1	1	II	1	0	1a	SL1-342	12986735
Script	CBG19524.1	1	II	1	0	1a	SL1-528	12970403
Script	CBG19553a.1	1	II	1	0	1a	SL1-3968	12824696
Script	CBG19592.1	1	II	1	0	1a	SL1-2984	12669731
Script	CBG19604.1	1	II	1	0	1a	SL1-202	12610176
Script	CBG19627.1	1	II	1	0	1a	SL1-1414	12508929
Script	CBG19634.1	1	II	1	0	1a	SL1-3169	12485182
Script	CBG19637.1	1	II	1	0	1a	SL1-4274	12475343
Script	CBG19664.1	1	III	1	0	1a	SL1-3811	3805231
Script	CBG19672.1	1	III	1	0	1a	SL1-430	3775658
Script	CBG19679.1	1	III	1	0	1a	SL1-2979	3756331
Script	CBG19683.1	1	III	1	0	1a	SL1-2709	3745173
Script	CBG19693.1	1	III	1	0	1a	SL1-3512	3714835
Script	CBG19704.1	1	I	1	0	1a	SL1-589	14617221
Script	CBG19742.1	1	I	1	0	1a	SL1-3608	14830063
Script	CBG19746.1	1	I	1	0	1a	SL1-4569	14852353
Script	CBG19756.1	1	I	1	0	1a	SL1-1944	14912656
Script	CBG19778.1	1	I	1	0	1a	SL1-1356	15026484
Script	CBG19803.1	1	I	1	0	1a	SL1-2834	15141847
Script	CBG19806.1	1	I	1	0	1a	SL1-2855	15156323
Script	CBG19827.1	1	IV	1	0	1a	SL1-4272	6437209
Script	CBG19843.1	1	IV	1	0	1a	SL1-2959	6381096
Script	CBG19844.1	1	IV	1	0	1a	SL1-1843	6377734
Script	CBG19879.1	1	IV	1	0	1a	SL1-3112	6201190
Script	CBG19885.1	1	IV	1	0	1a	SL1-4773	6184477
Script	CBG19910.1	1	IV	1	0	1a	SL1-283	6105126
Script	CBG19923c.1	1	IV	1	0	1a	SL1-1333	6008384
Script	CBG19924.1	1	IV	1	0	1a	SL1-2793	6007784
Script	CBG19950.1	1	IV	1	0	1a	SL1-3032	5862048
Script	CBG19970.1	1	IV	1	0	1a	SL1-2627	5768509
Script	CBG19980.1	1	IV	1	0	1a	SL1-2994	5697428
Script	CBG20000.1	1	IV	1	0	1a	SL1-1483	5585053
Script	CBG20001.1	1	IV	1	0	1a	SL1-1311	5584783
Script	CBG20009.1	1	IV	1	0	1a	SL1-1696	5546612
Script	CBG20014.1	1	IV	1	0	1a	SL1-3051	5532650
Script	CBG20018.1	1	IV	1	0	1a	SL1-2343	5518240
Script	CBG20021.1	1	IV	1	0	1a	SL1-2226	5507224
Script	CBG20030a.1	1	IV	1	0	1a	SL1-2570	5473222
Script	CBG20050.1	1	IV	1	0	1a	SL1-3265	5372727
Script	CBG20066.1	1	IV	1	0	1a	SL1-984	5311238
Script	CBG20071.1	1	IV	1	0	1a	SL1-1922	5289810
Script	CBG20111.1	1	IV	1	0	1a	SL1-3136	5124975
Script	CBG20155.1	1	III	1	0	1a	SL1-694	11649435
Script	CBG20159.1	1	III	1	0	1a	SL1-1223	11634120
Script	CBG20164a.1	1	III	1	0	1a	SL1-3896	11621812
Script	CBG20173.1	1	III	1	0	1a	SL1-2631	11570170
Script	CBG20174.1	1	III	1	0	1a	SL1-2652	11568731
Script	CBG20214.1	1	III	1	0	1a	SL1-2892	11353147
Script	CBG20259.1	1	I	1	0	1a	SL1-3516	11014930
Script	CBG20268.1	1	I	1	0	1a	SL1-2119	10993475
Script	CBG20282.1	1	I	1	0	1a	SL1-3142	10954478
Script	CBG20301.1	1	III	1	0	1a	SL1-3571	3010518
Script	CBG20309b.1	1	III	1	0	1a	SL1-1775	2952009
Script	CBG20321.1	1	V	1	0	1a	SL1-2909	18122558
Script	CBG20323.1	1	V	1	0	1a	SL1-3955	18151424
Script	CBG20332.1	1	V	1	0	1a	SL1-4424	18193773
Script	CBG20343.1	1	I	1	0	1a	SL1-214	12084101
Script	CBG20347.1	1	I	1	0	1a	SL1-197	12109204
Script	CBG20405.1	1	I	1	0	1a	SL1-1748	12379285
Script	CBG20435.1	1	I	1	0	1a	SL1-4616	12522712
Script	CBG20480a.1	1	I	1	0	1a	SL1-4641	6733414
Script	CBG20495a.1	1	I	1	0	1a	SL1-1420	6665860
Script	CBG20527.1	1	V	1	0	1a	SL1-1390	17940938
Script	CBG20528.1	1	V	1	0	1a	SL1-2250	17950461
Script	CBG20530.1	1	V	1	0	1a	SL1-1670	17960815
Script	CBG20539.1	1	V	1	0	1a	SL1-3566	18010202
Script	CBG20540b.1	1	V	1	0	1a	SL1-4205	18016411
Script	CBG20553a.1	1	V	1	0	1a	SL1-2843	2066179
Script	CBG20581.1	1	V	1	0	1a	SL1-2811	2169293
Script	CBG20591a.1	1	V	1	0	1a	SL1-4650	2206931
Script	CBG20603.1	1	II	1	0	1a	SL1-779	10811876
Script	CBG20604.1	1	II	1	0	1a	SL1-771	10813639
Script	CBG20612.1	1	II	1	0	1a	SL1-748	10861039
Script	CBG20615.1	1	II	1	0	1a	SL1-3316	10868752
Script	CBG20616a.1	1	II	1	0	1a	SL1-419	10871211
Script	CBG20622.1	1	II	1	0	1a	SL1-1338	10885960
Script	CBG20625.1	1	II	1	0	1a	SL1-505	10893008
Script	CBG20636.1	1	II	1	0	1a	SL1-4562	10921308
Script	CBG20647.1	1	II	1	0	1a	SL1-1285	10954853
Script	CBG20662.1	1	II	1	0	1a	SL1-381	11033456
Script	CBG20665.1	1	II	1	0	1a	SL1-877	11047802
Script	CBG20668.1	1	II	1	0	1a	SL1-1329	11059346
Script	CBG20682.1	1	II	1	0	1a	SL1-1905	11098523
Script	CBG20683.1	1	II	1	0	1a	SL1-4203	11106906
Script	CBG20693.1	1	II	1	0	1a	SL1-1735	11161624
Script	CBG20699.1	1	V	1	0	1a	SL1-4579	18511481
Script	CBG20740a.1	1	II	1	0	1a	SL1-3464	11224117
Script	CBG20743a.1	1	II	1	0	1a	SL1-1471	11231624
Script	CBG20758.1	1	II	1	0	1a	SL1-1597	11286251
Script	CBG20784.1	1	II	1	0	1a	SL1-3794	11372233
Script	CBG20803a.1	1	II	1	0	1a	SL1-5101	11462832
Script	CBG20807.1	1	II	1	0	1a	SL1-3847	11475649
Script	CBG20808.1	1	II	1	0	1a	SL1-384	11481154
Script	CBG20827.1	1	II	1	0	1a	SL1-2403	11529235
Script	CBG20829.1	1	II	1	0	1a	SL1-3573	11536873
Script	CBG20834.1	1	II	1	0	1a	SL1-3066	11581060
Script	CBG20836.1	1	II	1	0	1a	SL1-4100	11584111
Script	CBG20854.1	1	II	1	0	1a	SL1-378	11644778
Script	CBG20858.1	1	II	1	0	1a	SL1-2081	11662501
Script	CBG20862.1	1	II	1	0	1a	SL1-4114	11688064
Script	CBG20903.1	1	II	1	0	1a	SL1-1983	11878059
Script	CBG20906.1	1	II	1	0	1a	SL1-3920	11888166
Script	CBG20911.1	1	II	1	0	1a	SL1-2313	11912817
Script	CBG20921a.1	1	II	1	0	1a	SL1-2576	11957313
Script	CBG20924.1	1	II	1	0	1a	SL1-2740	11967134
Script	CBG20929.1	1	II	1	0	1a	SL1-309	11983159
Script	CBG20954.1	1	II	1	0	1a	SL1-151	12118304
Script	CBG20955.1	1	II	1	0	1a	SL1-794	12126705
Script	CBG20956.1	1	II	1	0	1a	SL1-4072	12131305
Script	CBG20994.1	1	II	1	0	1a	SL1-1936	12263364
Script	CBG21009a.1	1	II	1	0	1a	SL1-105	12318924
Script	CBG21017.1	1	II	1	0	1a	SL1-1747	12344605
Script	CBG21026.1	1	II	1	0	1a	SL1-1955	12392404
Script	CBG21051.1	1	IV	1	0	1a	SL1-1442	15302184
Script	CBG21053.1	1	IV	1	0	1a	SL1-1871	15289200
Script	CBG21098.1	1	III	1	0	1a	SL1-1813	3201716
Script	CBG21099.1	1	III	1	0	1a	SL1-1975	3204526
Script	CBG21101.1	1	III	1	0	1a	SL1-1556	3214604
Script	CBG21170.1	1	III	1	0	1a	SL1-393	13201064
Script	CBG21192b.1	1	III	1	0	1a	SL1-2160	13073225
Script	CBG21240.1	1	III	1	0	1a	SL1-2209	12811609
Script	CBG21242b.1	1	III	1	0	1a	SL1-1821	12794582
Script	CBG21266.1	1	IV	1	0	1a	SL1-1669	13565865
Script	CBG21272.1	1	IV	1	0	1a	SL1-898	13605046
Script	CBG21324.1	1	IV	1	0	1a	SL1-1469	13466645
Script	CBG21325.1	1	IV	1	0	1a	SL1-499	13467198
Script	CBG21344.1	1	I	1	0	1a	SL1-2804	7936938
Script	CBG21349a.1	1	I	1	0	1a	SL1-3045	7917513
Script	CBG21358.1	1	II	1	0	1a	SL1-815	13383833
Script	CBG21421.1	1	II	1	0	1a	SL1-3796	13659991
Script	CBG21442.1	1	II	1	0	1a	SL1-4247	14808711
Script	CBG21465.1	1	II	1	0	1a	SL1-2153	14924240
Script	CBG21509.1	1	IV	1	0	1a	SL1-1631	1809159
Script	CBG21517.1	1	IV	1	0	1a	SL1-2435	1833209
Script	CBG21555.1	1	IV	1	0	1a	SL1-1885	2002084
Script	CBG21569.1	1	IV	1	0	1a	SL1-2429	2036906
Script	CBG21577.1	1	IV	1	0	1a	SL1-1845	2093922
Script	CBG21582.1	1	IV	1	0	1a	SL1-2179	2119651
Script	CBG21596.1	1	IV	1	0	1a	SL1-397	2153843
Script	CBG21597.1	1	IV	1	0	1a	SL1-3264	2156140
Script	CBG21606.1	1	IV	1	0	1a	SL1-3744	2196666
Script	CBG21626.1	1	IV	1	0	1a	SL1-147	2287155
Script	CBG21630a.1	1	IV	1	0	1a	SL1-1730	2318233
Script	CBG21666.1	1	IV	1	0	1a	SL1-2224	5013043
Script	CBG21676.1	1	IV	1	0	1a	SL1-1875	5072214
Script	CBG21703.1	1	IV	1	0	1a	SL1-2408	4812019
Script	CBG21709.1	1	IV	1	0	1a	SL1-1637	4794418
Script	CBG21733.1	1	IV	1	0	1a	SL1-373	4646480
Script	CBG21741.1	1	IV	1	0	1a	SL1-1816	4586103
Script	CBG21767.1	1	IV	1	0	1a	SL1-3488	4419543
Script	CBG21779a.1	1	IV	1	0	1a	SL1-4161	4361500
Script	CBG21781.1	1	IV	1	0	1a	SL1-1797	4330959
Script	CBG21797.1	1	IV	1	0	1a	SL1-4121	4253769
Script	CBG21806.1	1	V	1	0	1a	SL1-4522	2492713
Script	CBG21818a.1	1	V	1	0	1a	SL1-1499	2571978
Script	CBG21856.1	1	V	1	0	1a	SL1-144	2734418
Script	CBG21941.1	1	I	1	0	1a	SL1-2690	7017245
Script	CBG21952.1	1	II	1	0	1a	SL1-5376	2179685
Script	CBG21978a.1	1	II	1	0	1a	SL1-1278	2024079
Script	CBG22031.1	1	I	1	0	1a	SL1-1491	1893777
Script	CBG22054.1	1	I	1	0	1a	SL1-1290	1999778
Script	CBG22060.1	1	I	1	0	1a	SL1-121	2064799
Script	CBG22089.1	1	I	1	0	1a	SL1-2641	2248568
Script	CBG22145.1	1	I	1	0	1a	SL1-3982	2552027
Script	CBG22151.1	1	I	1	0	1a	SL1-4638	2574899
Script	CBG22153a.1	1	I	1	0	1a	SL1-615	2584839
Script	CBG22158.1	1	I	1	0	1a	SL1-117	2609328
Script	CBG22159.1	1	I	1	0	1a	SL1-706	2612624
Script	CBG22164.1	1	I	1	0	1a	SL1-1617	2630239
Script	CBG22169.1	1	I	1	0	1a	SL1-210	2655563
Script	CBG22170.1	1	I	1	0	1a	SL1-1549	2657902
Script	CBG22173a.1	1	I	1	0	1a	SL1-1452	2670213
Script	CBG22190.1	1	I	1	0	1a	SL1-1851	2746575
Script	CBG22194.1	1	I	1	0	1a	SL1-1540	2781838
Script	CBG22210.1	1	I	1	0	1a	SL1-4381	2816564
Script	CBG22211.1	1	I	1	0	1a	SL1-5022	2823002
Script	CBG22213.1	1	I	1	0	1a	SL1-1495	2826845
Script	CBG22228.1	1	I	1	0	1a	SL1-2633	2896156
Script	CBG22232.1	1	I	1	0	1a	SL1-4394	2915545
Script	CBG22233.1	1	I	1	0	1a	SL1-1481	2918129
Script	CBG22234.1	1	I	1	0	1a	SL1-2527	2921120
Script	CBG22235a.1	1	I	1	0	1a	SL1-1663	2921666
Script	CBG22240.1	1	I	1	0	1a	SL1-1914	2935003
Script	CBG22248.1	1	I	1	0	1a	SL1-4935	2980864
Script	CBG22270.1	1	I	1	0	1a	SL1-1467	3062705
Script	CBG22273.1	1	I	1	0	1a	SL1-1844	3074873
Script	CBG22274a.1	1	I	1	0	1a	SL1-1711	3075694
Script	CBG22281.1	1	I	1	0	1a	SL1-2273	3098917
Script	CBG22293.1	1	I	1	0	1a	SL1-4062	3167153
Script	CBG22296.1	1	I	1	0	1a	SL1-2104	3180708
Script	CBG22312.1	1	IV	1	0	1a	SL1-4111	10223532
Script	CBG22379.1	1	IV	1	0	1a	SL1-1479	3012997
Script	CBG22381.1	1	IV	1	0	1a	SL1-3548	3019442
Script	CBG22405.1	1	V	1	0	1a	SL1-139	2798940
Script	CBG22413.1	1	V	1	0	1a	SL1-2134	2850536
Script	CBG22465a.1	1	III	1	0	1a	SL1-3514	2746250
Script	CBG22500.1	1	IV	1	0	1a	SL1-1289	16922666
Script	CBG22501a.1	1	IV	1	0	1a	SL1-2938	16923288
Script	CBG22508.1	1	IV	1	0	1a	SL1-1375	16961652
Script	CBG22549.1	1	IV	1	0	1a	SL1-1891	16844679
Script	CBG22646.1	1	V	1	0	1a	SL1-3075	16068580
Script	CBG22663.1	1	IV	1	0	1a	SL1-2613	3518109
Script	CBG22739.1	1	X	1	0	1a	SL1-3711	16558704
Script	CBG22753.1	1	X	1	0	1a	SL1-3	16501622
Script	CBG22795.1	1	X	1	0	1a	SL1-3690	16308562
Script	CBG22870.1	1	V	1	0	1a	SL1-4364	16904128
Script	CBG22923b.1	1	III	1	0	1a	SL1-2972	14147100
Script	CBG22943.1	1	III	1	0	1a	SL1-3645	14075341
Script	CBG22957.1	1	III	1	0	1a	SL1-3118	13997668
Script	CBG22959.1	1	III	1	0	1a	SL1-667	13980166
Script	CBG22999b.1	1	III	1	0	1a	SL1-2140	13767755
Script	CBG23001a.1	1	III	1	0	1a	SL1-4211	13733996
Script	CBG23018.1	1	III	1	0	1a	SL1-1485	13607728
Script	CBG23020.1	1	III	1	0	1a	SL1-831	13593826
Script	CBG23021.1	1	III	1	0	1a	SL1-2992	13590648
Script	CBG23022.1	1	III	1	0	1a	SL1-1239	13589651
Script	CBG23023.1	1	III	1	0	1a	SL1-2120	13585628
Script	CBG23029.1	1	III	1	0	1a	SL1-561	13558336
Script	CBG23050.1	1	III	1	0	1a	SL1-1230	13449007
Script	CBG23065.1	1	V	1	0	1a	SL1-3046	10081277
Script	CBG23092.1	1	V	1	0	1a	SL1-1421	9971841
Script	CBG23093.1	1	V	1	0	1a	SL1-4143	9967758
Script	CBG23095.1	1	V	1	0	1a	SL1-1753	9961928
Script	CBG23109.1	1	V	1	0	1a	SL1-150	9930065
Script	CBG23115.1	1	V	1	0	1a	SL1-1354	9920751
Script	CBG23116.1	1	V	1	0	1a	SL1-1622	9914223
Script	CBG23126.1	1	V	1	0	1a	SL1-3274	9879071
Script	CBG23127.1	1	V	1	0	1a	SL1-3062	9873213
Script	CBG23128.1	1	V	1	0	1a	SL1-4322	9865011
Script	CBG23132.1	1	V	1	0	1a	SL1-2816	9850668
Script	CBG23138.1	1	V	1	0	1a	SL1-4435	9818551
Script	CBG23140.1	1	V	1	0	1a	SL1-559	9811280
Script	CBG23145.1	1	V	1	0	1a	SL1-2257	9794401
Script	CBG23146a.1	1	V	1	0	1a	SL1-936	9789247
Script	CBG23168.1	1	V	1	0	1a	SL1-4510	9719212
Script	CBG23175.1	1	V	1	0	1a	SL1-1934	9692846
Script	CBG23183b.1	1	V	1	0	1a	SL1-1699	9656348
Script	CBG23184.1	1	V	1	0	1a	SL1-1567	9649746
Script	CBG23191.1	1	V	1	0	1a	SL1-2513	9632805
Script	CBG23222.1	1	V	1	0	1a	SL1-1572	9544987
Script	CBG23226a.1	1	V	1	0	1a	SL1-2982	9529753
Script	CBG23227.1	1	V	1	0	1a	SL1-1234	9525053
Script	CBG23248a.1	1	V	1	0	1a	SL1-1592	9430924
Script	CBG23260a.1	1	V	1	0	1a	SL1-166	9397174
Script	CBG23267a.1	1	V	1	0	1a	SL1-3250	9356764
Script	CBG23281.1	1	V	1	0	1a	SL1-4382	9286334
Script	CBG23302.1	1	V	1	0	1a	SL1-1388	9186017
Script	CBG23309.1	1	V	1	0	1a	SL1-1474	9170865
Script	CBG23318.1	1	V	1	0	1a	SL1-508	9145531
Script	CBG23348.1	1	V	1	0	1a	SL1-4230	9015762
Script	CBG23373.1	1	V	1	0	1a	SL1-2510	8923048
Script	CBG23385.1	1	V	1	0	1a	SL1-4604	8888433
Script	CBG23393.1	1	V	1	0	1a	SL1-3339	8855404
Script	CBG23398.1	1	V	1	0	1a	SL1-1679	8833928
Script	CBG23403.1	1	V	1	0	1a	SL1-4576	8812996
Script	CBG23414.1	1	V	1	0	1a	SL1-2348	8768678
Script	CBG23415.1	1	V	1	0	1a	SL1-3195	8768328
Script	CBG23416.1	1	V	1	0	1a	SL1-2775	8756573
Script	CBG23428.1	1	V	1	0	1a	SL1-3333	8722591
Script	CBG23435.1	1	V	1	0	1a	SL1-2370	8700942
Script	CBG23457.1	1	V	1	0	1a	SL1-1557	8638282
Script	CBG23464.1	1	V	1	0	1a	SL1-3172	8618309
Script	CBG23483.1	1	V	1	0	1a	SL1-4513	8565316
Script	CBG23510b.1	1	V	1	0	1a	SL1-1531	8476179
Script	CBG23512.1	1	V	1	0	1a	SL1-4241	8469031
Script	CBG23515.1	1	V	1	0	1a	SL1-4191	8463678
Script	CBG23530b.1	1	V	1	0	1a	SL1-2367	8388395
Script	CBG23568.1	1	II	1	0	1a	SL1-3897	15487661
Script	CBG23623b.1	1	V	1	0	1a	SL1-2319	2458721
Script	CBG23699.1	1	V	1	0	1a	SL1-4273	19455908
Script	CBG23702.1	1	V	1	0	1a	SL1-2031	19470911
Script	CBG23728.1	1	I	1	0	1a	SL1-3710	5853729
Script	CBG23735.1	1	I	1	0	1a	SL1-630	5872842
Script	CBG23744.1	1	I	1	0	1a	SL1-1924	5908133
Script	CBG23745.1	1	I	1	0	1a	SL1-3192	5908471
Script	CBG23746.1	1	I	1	0	1a	SL1-4240	5912517
Script	CBG23747.1	1	I	1	0	1a	SL1-4183	5917872
Script	CBG23904.1	1	IV	1	0	1a	SL1-1740	15596562
Script	CBG23927.1	1	I	1	0	1a	SL1-3557	7992492
Script	CBG23933.1	1	I	1	0	1a	SL1-2700	8009928
Script	CBG23963.1	1	III	1	0	1a	SL1-5076	13429819
Script	CBG23981.1	1	V	1	0	1a	SL1-1257	16449748
Script	CBG24054a.1	1	IV	1	0	1a	SL1-3454	15010634
Script	CBG24097.1	1	V	1	0	1a	SL1-4232	16377447
Script	CBG24142.1	1	III	1	0	1a	SL1-4875	14536476
Script	CBG24161.1	1	III	1	0	1a	SL1-3610	3078981
Script	CBG24173.1	1	I	1	0	1a	SL1-638	13029389
Script	CBG24218.1	1	II	1	0	1a	SL1-3438	15446328
Script	CBG24239.1	1	IV	1	0	1a	SL1-5638	15069510
Script	CBG24287.1	1	III	1	0	1a	SL1-2664	13395464
Script	CBG24290.1	1	II	1	0	1a	SL1-4179	15336706
Script	CBG24293.1	1	II	1	0	1a	SL1-1590	15361159
Script	CBG24316.1	1	II	1	0	1a	SL1-3683	14619323
Script	CBG24492.1	1	I	1	0	1a	SL1-4185	5801354
Script	CBG24494.1	1	I	1	0	1a	SL1-1513	5808193
Script	CBG24495.1	1	I	1	0	1a	SL1-1551	5809250
Script	CBG24496.1	1	I	1	0	1a	SL1-2974	5812387
Script	CBG24499.1	1	I	1	0	1a	SL1-104	5820696
Script	CBG24501.1	1	I	1	0	1a	SL1-4685	5828418
Script	CBG24512.1	1	X	1	0	1a	SL1-3441	698641
Script	CBG24514.1	1	X	1	0	1a	SL1-2998	706364
Script	CBG24578a.1	1	V	1	0	1a	SL1-1658	2279898
Script	CBG24580.1	1	V	1	0	1a	SL1-4541	2294614
Script	CBG24582.1	1	V	1	0	1a	SL1-661	2305839
Script	CBG24608.1	1	III	1	0	1a	SL1-1367	4867705
Script	CBG24638a.1	1	V	1	0	1a	SL1-1512	18283209
Script	CBG24679.1	1	III	1	0	1a	SL1-3159	4755244
Script	CBG24683.1	1	III	1	0	1a	SL1-223	4761623
Script	CBG24746.1	1	II	1	0	1a	SL1-2221	5747685
Script	CBG24887.1	1	II	1	0	1a	SL1-1954	1955210
Script	CBG24897.1	1	I	1	0	1a	SL1-1448	5775709
Script	CBG25141.1	1	V	1	0	1a	SL1-189	4446819
Script	CBG25187.1	1	I	1	0	1a	SL1-2065	2827542
Script	CBG25193.1	1	I	1	0	1a	SL1-4876	3205078
Script	CBG25212.1	1	I	1	0	1a	SL1-1364	3706731
Script	CBG25223.1	1	I	1	0	1a	SL1-733	5712855
Script	CBG25225.1	1	I	1	0	1a	SL1-3399	5569420
Script	CBG25243.1	1	I	1	0	1a	SL1-3336	4733171
Script	CBG25378.1	1	I	1	0	1a	SL1-387	10678289
Script	CBG25379.1	1	I	1	0	1a	SL1-1071	10684047
Script	CBG25414.1	1	I	1	0	1a	SL1-525	13178316
Script	CBG25415.1	1	I	1	0	1a	SL1-4516	13211076
Script	CBG25418.1	1	I	1	0	1a	SL1-1749	13350801
Script	CBG25451.1	1	II	1	0	1a	SL1-2087	294606
Script	CBG25471.1	1	II	1	0	1a	SL1-1923	2356098
Script	CBG25483a.1	1	II	1	0	1a	SL1-3692	2807966
Script	CBG25532.1	1	II	1	0	1a	SL1-67	5714722
Script	CBG25585.1	1	II	1	0	1a	SL1-2573	8349878
Script	CBG25648.1	1	II	1	0	1a	SL1-3509	10518795
Script	CBG25659.1	1	II	1	0	1a	SL1-4846	10915445
Script	CBG25674.1	1	V	1	0	1a	SL1-2623	18620945
Script	CBG25691.1	1	II	1	0	1a	SL1-1859	12433704
Script	CBG25712.1	1	II	1	0	1a	SL1-2800	13904272
Script	CBG25715.1	1	II	1	0	1a	SL1-1900	13985676
Script	CBG25719.1	1	II	1	0	1a	SL1-4991	14023002
Script	CBG25734b.1	1	X	1	0	1a	SL1-5052	20830285
Script	CBG25736.1	1	X	1	0	1a	SL1-3178	20721619
Script	CBG25741.1	1	X	1	0	1a	SL1-2128	20675790
Script	CBG25764b.1	1	II	1	0	1a	SL1-1228	15084855
Script	CBG25775.1	1	II	1	0	1a	SL1-4544	15726822
Script	CBG25808.1	1	III	1	0	1a	SL1-233	1071551
Script	CBG25850.1	1	III	1	0	1a	SL1-704	4513038
Script	CBG25879.1	1	III	1	0	1a	SL1-1714	8629676
Script	CBG25922.1	1	III	1	0	1a	SL1-37	7489393
Script	CBG25998.1	1	III	1	0	1a	SL1-4802	5311586
Script	CBG26009.1	1	III	1	0	1a	SL1-2563	10555766
Script	CBG26016.1	1	III	1	0	1a	SL1-2662	10270962
Script	CBG26026.1	1	III	1	0	1a	SL1-1410	11550306
Script	CBG26028.1	1	III	1	0	1a	SL1-1952	11596262
Script	CBG26107.1	1	III	1	0	1a	SL1-1932	14342968
Script	CBG26118.1	1	III	1	0	1a	SL1-4566	10792382
Script	CBG26140.1	1	II	1	0	1a	SL1-4317	4558707
Script	CBG26150.1	1	II	1	0	1a	SL1-365	5885807
Script	CBG26183.1	1	II	1	0	1a	SL1-4295	13469344
Script	CBG26229.1	1	IV	1	0	1a	SL1-3614	1105174
Script	CBG26233.1	1	IV	1	0	1a	SL1-3951	1278363
Script	CBG26235.1	1	IV	1	0	1a	SL1-2900	1512892
Script	CBG26248.1	1	IV	1	0	1a	SL1-1599	2162536
Script	CBG26283.1	1	IV	1	0	1a	SL1-3924	4282640
Script	CBG26288.1	1	IV	1	0	1a	SL1-662	4655186
Script	CBG26379.1	1	IV	1	0	1a	SL1-211	6684535
Script	CBG26405.1	1	IV	1	0	1a	SL1-2035	6342699
Script	CBG26414a.1	1	IV	1	0	1a	SL1-1524	5894101
Script	CBG26445.1	1	IV	1	0	1a	SL1-317	11005875
Script	CBG26452.1	1	IV	1	0	1a	SL1-362	11477440
Script	CBG26611.1	1	I	1	0	1a	SL1-4268	12896466
Script	CBG26690a.1	1	III	1	0	1a	SL1-2797	3113879
Script	CBG26731.1	1	V	1	0	1a	SL1-4073	16501666
Script	CBG26826.1	1	IV	1	0	1a	SL1-2656	14870445
Script	CBG26884.1	1	V	1	0	1a	SL1-90	726447
Script	CBG26901.1	1	V	1	0	1a	SL1-4992	979743
Script	CBG26999.1	1	V	1	0	1a	SL1-4762	5323566
Script	CBG27085.1	1	V	1	0	1a	SL1-654	10996912
Script	CBG27160.1	1	V	1	0	1a	SL1-4698	12632292
Script	CBG27243.1	1	V	1	0	1a	SL1-3947	15318323
Script	CBG27244.1	1	V	1	0	1a	SL1-783	15330600
Script	CBG27273.1	1	V	1	0	1a	SL1-4042	16141809
Script	CBG27329.1	1	V	1	0	1a	SL1-3551	19094752
Script	CBG27331.1	1	V	1	0	1a	SL1-440	19124537
Script	CBG27357.1	1	V	1	0	1a	SL1-2582	6745484
Script	CBG27358.1	1	V	1	0	1a	SL1-1081	6749425
Script	CBG27407.1	1	X	1	0	1a	SL1-3680	1270709
Script	CBG27442.1	1	X	1	0	1a	SL1-4202	1916587
Script	CBG27463.1	1	X	1	0	1a	SL1-1712	2757523
Script	CBG27483.1	1	X	1	0	1a	SL1-2546	3591333
Script	CBG27566.1	1	X	1	0	1a	SL1-2406	6162620
Script	CBG27586.1	1	X	1	0	1a	SL1-1074	6717450
Script	CBG27620.1	1	X	1	0	1a	SL1-61	8011252
Script	CBG27651b.1	1	X	1	0	1a	SL1-3709	8783503
Script	CBG27751.1	1	X	1	0	1a	SL1-2550	11113265
Script	CBG27762.1	1	X	1	0	1a	SL1-3624	11882245
Script	CBG27766.1	1	X	1	0	1a	SL1-4511	12116226
Script	CBG27767.1	1	X	1	0	1a	SL1-883	12118964
Script	CBG27769.1	1	X	1	0	1a	SL1-564	12246378
Script	CBG27792.1	1	X	1	0	1a	SL1-2001	12804132
Script	CBG27829.1	1	IV	1	0	1a	SL1-3522	16453092
Script	CBG27830.1	1	IV	1	0	1a	SL1-1795	16503925
Script	CBG27894.1	1	X	1	0	1a	SL1-4054	14536006
Script	CBG27914.1	1	X	1	0	1a	SL1-2086	15047321
Script	CBG27932.1	1	X	1	0	1a	SL1-947	15407687
Script	CBG27933.1	1	X	1	0	1a	SL1-2572	15411259
Script	CBG27987.1	1	X	1	0	1a	SL1-4893	16102801
Script	CBG28008.1	1	X	1	0	1a	SL1-3670	16899446
Script	CBG28009.1	1	X	1	0	1a	SL1-3138	16904199
Script	CBG28020.1	1	X	1	0	1a	SL1-1411	17194839
Script	CBG28075.1	1	X	1	0	1a	SL1-3050	19136201
Script	CBG28076.1	1	X	1	0	1a	SL1-1625	19162840
Script	CBG28083.1	1	X	1	0	1a	SL1-1660	19389245
Script	CBG28089.1	1	X	1	0	1a	SL1-1874	19696275
Script	CBG29112.1	1	V	1	0	1a	SL1-3538	11042832
Script	CBG29121.1	1	V	1	0	1a	SL1-3474	9303288
Script	CBG29833.1	1	I	1	0	1a	SL1-2905	5582409
Script	CBG29883.1	1	I	1	0	1a	SL1-757	11635459
Script	CBG29894.1	1	I	1	0	1a	SL1-2650	12898447
Script	CBG29944.1	1	I	1	0	1a	SL1-1971	12120645
Script	CBG29959.1	1	I	1	0	1a	SL1-4887	2177040
Script	CBG29961.1	1	I	1	0	1a	SL1-469	14482579
Script	CBG29972.1	1	I	1	0	1a	SL1-3691	13352047
Script	CBG30062.1	1	II	1	0	1a	SL1-3902	12197972
Script	CBG30094.1	1	II	1	0	1a	SL1-6	14105123
Script	CBG30099.1	1	II	1	0	1a	SL1-3157	7839963
Script	CBG30110.1	1	II	1	0	1a	SL1-2264	4595640
Script	CBG30113.1	1	II	1	0	1a	SL1-3900	1678445
Script	CBG30114.1	1	II	1	0	1a	SL1-4	2871265
Script	CBG30121.1	1	II	1	0	1a	SL1-3795	10214861
Script	CBG30127.1	1	II	1	0	1a	SL1-2672	248640
Script	CBG30135.1	1	II	1	0	1a	SL1-1259	10355022
Script	CBG30142.1	1	II	1	0	1a	SL1-2702	6399337
Script	CBG30160.1	1	II	1	0	1a	SL1-4948	9811756
Script	CBG30161.1	1	II	1	0	1a	SL1-1630	13464419
Script	CBG30183.1	1	III	1	0	1a	SL1-2233	1105411
Script	CBG30185.1	1	III	1	0	1a	SL1-3428	1422856
Script	CBG30187.1	1	III	1	0	1a	SL1-3870	1931411
Script	CBG30251.1	1	III	1	0	1a	SL1-2324	13200140
Script	CBG30265.1	1	III	1	0	1a	SL1-2508	5707764
Script	CBG30269.1	1	III	1	0	1a	SL1-241	12666289
Script	CBG30317.1	1	IV	1	0	1a	SL1-7411	85626
Script	CBG30329.1	1	IV	1	0	1a	SL1-621	1795251
Script	CBG30344.1	1	IV	1	0	1a	SL1-1016	6343989
Script	CBG30424.1	1	IV	1	0	1a	SL1-4738	3332901
Script	CBG30482.1	1	V	1	0	1a	SL1-4856	32412
Script	CBG30538.1	1	V	1	0	1a	SL1-3923	12403903
Script	CBG30567.1	1	V	1	0	1a	SL1-606	17384320
Script	CBG30573.1	1	V	1	0	1a	SL1-3400	18625789
Script	CBG30579.1	1	V	1	0	1a	SL1-174	19487169
Script	CBG30583.1	1	V	1	0	1a	SL1-3883	9340467
Script	CBG30588a.1	1	V	1	0	1a	SL1-3701	17337507
Script	CBG30616.1	1	V	1	0	1a	SL1-1279	10608105
Script	CBG30632.1	1	V	1	0	1a	SL1-1947	10163095
Script	CBG30641.1	1	V	1	0	1a	SL1-683	11462257
Script	CBG30694.1	1	X	1	0	1a	SL1-2686	627228
Script	CBG30734.1	1	X	1	0	1a	SL1-4084	9513798
Script	CBG30743.1	1	X	1	0	1a	SL1-3293	10022349
Script	CBG30783.1	1	X	1	0	1a	SL1-4692	10352966
Script	CBG30789.1	1	X	1	0	1a	SL1-4507	13319432
Script	CBG30798.1	1	X	1	0	1a	SL1-3289	8497710
Script	CBG30799.1	1	X	1	0	1a	SL1-3180	6638829
Script	CBG30810.1	1	X	1	0	1a	SL1-3308	6497588
Script	CBG30811.1	1	X	1	0	1a	SL1-1371	17660327
Script	CBG30852.1	1	V	1	0	1a	SL1-1353	5106229
Script	CBG30910.1	1	II	1	0	1a	SL1-5365	12590933
Script	CBG30962.1	1	II	1	0	1a	SL1-673	13228168
Script	CBG31029.1	1	II	1	0	1a	SL1-3983	7655725
Script	CBG31034.1	1	II	1	0	1a	SL1-3906	15300852
Script	CBG31068.1	1	IV	1	0	1a	SL1-4798	8238837
Script	CBG31077.1	1	X	1	0	1a	SL1-3604	19344721
Script	CBG31080.1	1	X	1	0	1a	SL1-4774	17693621
Script	CBG31129.1	1	I	1	0	1a	SL1-2581	8839976
Script	CBG31152.1	1	IV	1	0	1a	SL1-1800	7627614
Script	CBG31160.1	1	V	1	0	1a	SL1-2000	11420262
Script	CBG31161.1	1	II	1	0	1a	SL1-882	5280565
Script	CBG31165.1	1	V	1	0	1a	SL1-73	2099257
Script	CBG31168.1	1	III	1	0	1a	SL1-2434	13187519
Script	CBG31247.1	1	IV	1	0	1a	SL1-3871	2128069
Script	CBG31305.1	1	X	1	0	1a	SL1-915	12670283
Script	CBG31316.1	1	V	1	0	1a	SL1-3817	17323211
Script	CBG31318.1	1	Un	1	0	1a	SL1-4119	40744
Script	CBG31342.1	1	V	1	0	1a	SL1-327	3888206
Script	CBG31366.1	1	I	1	0	1a	SL1-4592	4115710
Script	CBG31371.1	1	V	1	0	1a	SL1-4063	14863242
Script	CBG31372.1	1	V	1	0	1a	SL1-782	15321361
Script	CBG31374.1	1	V	1	0	1a	SL1-4133	15329224
Script	CBG31378.1	1	X	1	0	1a	SL1-4380	11807007
Script	CBG31380.1	1	X	1	0	1a	SL1-3679	17074909
Script	CBG31446.1	1	I	1	0	1a	SL1-4766	7842163
Script	CBG31447.1	1	I	1	0	1a	SL1-2349	9075486
Script	CBG31459.1	1	III	1	0	1a	SL1-304	7873312
Script	CBG31490.1	1	III	1	0	1a	SL1-707	1902017
Script	CBG00006.1	2	III	1	0	1a	SL1-3781	12118632	1a	SL1-4266	12118632
Script	CBG00124.1	2	X	1	0	1a	SL1-1211	14502676	1a	SL1-1486	14502676
Script	CBG00405.1	2	IV	1	0	1a	SL1-3027	367613	1a	SL1-3034	367613
Script	CBG00436.1	2	IV	1	0	1a	SL1-1196	438125	1a	SL1-1614	438125
Script	CBG00674.1	2	II	1	0	1a	SL1-2555	3732140	1a	SL1-2587	3732140
Script	CBG00710.1	2	II	1	0	1a	SL1-4625	3527976	1a	SL1-4628	3527976
Script	CBG00891.1	2	II	1	0	1a	SL1-2746	887114	1a	SL1-468	887114
Script	CBG00920a.1	2	II	1	0	1a	SL1-4213	674392	1a	SL1-4253	674392
Script	CBG00927.1	2	II	1	0	1a	SL1-3497	642598	1a	SL1-3613	642598
Script	CBG00986.1	2	II	1	0	1a	SL1-2293	297075	1a	SL1-2344	297075
Script	CBG00994.1	2	II	1	0	1a	SL1-1680	261218	1a	SL1-1761	261218
Script	CBG01048.1	2	II	1	0	1a	SL1-2242	53679	1a	SL1-337	53679
Script	CBG01635.1	2	IV	1	0	1a	SL1-2539	11027322	1a	SL1-2585	11027322
Script	CBG01660.1	2	IV	1	0	1a	SL1-1342	10910810	1a	SL1-157	10910810
Script	CBG01691a.1	2	IV	1	0	1a	SL1-2289	10792080	1a	SL1-2321	10792080
Script	CBG02198.1	2	I	1	0	1a	SL1-2036	8217818	1a	SL1-2078	8217818
Script	CBG02242a.1	2	I	1	0	1a	SL1-2440	8095477	1a	SL1-2451	8095477
Script	CBG02269.1	2	II	1	0	1a	SL1-4772	10790304	1a	SL1-4775	10790304
Script	CBG02284.1	2	II	1	0	1a	SL1-1639	10728963	1a	SL1-1733	10728963
Script	CBG02379.1	2	II	1	0	1a	SL1-2297	10342241	1a	SL1-3318	10342241
Script	CBG02493a.1	2	II	1	0	1a	SL1-4761	9968364	1a	SL1-4763	9968364
Script	CBG02539.1	2	II	1	0	1a	SL1-4284	9800364	1a	SL1-4298	9800364
Script	CBG02568a.1	2	II	1	0	1a	SL1-3742	9669119	1a	SL1-4320	9669119
Script	CBG02600.1	2	II	1	0	1a	SL1-4149	9501516	1a	SL1-738	9501516
Script	CBG02618.1	2	II	1	0	1a	SL1-3174	9446494	1a	SL1-3176	9446494
Script	CBG02637.1	2	II	1	0	1a	SL1-4708	9378025	1a	SL1-516	9378025
Script	CBG02677.1	2	II	1	0	1a	SL1-2305	9225453	1a	SL1-2356	9225453
Script	CBG02756.1	2	II	1	0	1a	SL1-4598	8828437	1a	SL1-4608	8828437
Script	CBG02826b.1	2	II	1	0	1a	SL1-3449	8543030	1a	SL1-3580	8543030
Script	CBG02850.1	2	II	1	0	1a	SL1-2784	8425118	1a	SL1-2803	8425118
Script	CBG02871.1	2	II	1	0	1a	SL1-2886	8359841	1a	SL1-2894	8359841
Script	CBG02890.1	2	II	1	0	1a	SL1-2458	8315543	1a	SL1-2496	8315543
Script	CBG02958b.1	2	II	1	0	1a	SL1-2482	8012370	1a	SL1-2487	8012370
Script	CBG03058.1	2	II	1	0	1a	SL1-3502	7602064	1a	SL1-3873	7602064
Script	CBG03063.1	2	II	1	0	1a	SL1-1183	7586055	1a	SL1-1759	7586055
Script	CBG03212.1	2	II	1	0	1a	SL1-4624	6991047	1a	SL1-4635	6991047
Script	CBG03285.1	2	II	1	0	1a	SL1-2312	6707048	1a	SL1-2362	6707048
Script	CBG03385.1	2	IV	1	0	1a	SL1-2832	9621346	1a	SL1-2848	9621346
Script	CBG03600.1	2	III	1	0	1a	SL1-2125	11050936	1a	SL1-2129	11050936
Script	CBG03714.1	2	I	1	0	1a	SL1-2049	5656566	1a	SL1-2097	5656566
Script	CBG03797.1	2	I	1	0	1a	SL1-3578	5451250	1a	SL1-3862	5451250
Script	CBG03956a.1	2	I	1	0	1a	SL1-2810	4773307	1a	SL1-2824	4773307
Script	CBG04176a.1	2	I	1	0	1a	SL1-1848	4132439	1a	SL1-216	4132439
Script	CBG04281.1	2	II	1	0	1a	SL1-2635	5002515	1a	SL1-395	5002515
Script	CBG04319.1	2	II	1	0	1a	SL1-2093	5148853	1a	SL1-2184	5148853
Script	CBG04439.1	2	IV	1	0	1a	SL1-3140	12200644	1a	SL1-3141	12200644
Script	CBG04584.1	2	V	1	0	1a	SL1-3222	14565158	1a	SL1-3223	14565158
Script	CBG04612.1	2	V	1	0	1a	SL1-3007	14645617	1a	SL1-3012	14645617
Script	CBG04633.1	2	V	1	0	1a	SL1-2842	14746306	1a	SL1-2847	14746306
Script	CBG04747.1	2	V	1	0	1a	SL1-3651	15071684	1a	SL1-3726	15071684
Script	CBG04752.1	2	V	1	0	1a	SL1-3167	15087050	1a	SL1-3168	15087050
Script	CBG04794.1	2	V	1	0	1a	SL1-1347	15313884	1a	SL1-5366	15313884
Script	CBG05144.1	2	I	1	0	1a	SL1-314	1322537	1a	SL1-316	1322537
Script	CBG05145.1	2	I	1	0	1a	SL1-3559	1321579	1a	SL1-3564	1321579
Script	CBG05409.1	2	IV	1	0	1a	SL1-2320	7074409	1a	SL1-3278	7074409
Script	CBG05495.1	2	IV	1	0	1a	SL1-2759	6762595	1a	SL1-2770	6762595
Script	CBG05593.1	2	V	1	0	1a	SL1-3266	19002266	1a	SL1-3267	19002266
Script	CBG05912.1	2	IV	1	0	1a	SL1-3527	7622369	1a	SL1-3841	7622369
Script	CBG05989.1	2	IV	1	0	1a	SL1-2059	7356970	1a	SL1-2141	7356970
Script	CBG05990.1	2	IV	1	0	1a	SL1-2609	7355579	1a	SL1-2632	7355579
Script	CBG06011.1	2	IV	1	0	1a	SL1-2019	7298777	1a	SL1-2138	7298777
Script	CBG06020.1	2	IV	1	0	1a	SL1-2457	7269283	1a	SL1-2479	7269283
Script	CBG06147a.1	2	IV	1	0	1a	SL1-3671	8756811	1a	SL1-3778	8756811
Script	CBG06190.1	2	IV	1	0	1a	SL1-2112	8949089	1a	SL1-2178	8949089
Script	CBG06199.1	2	IV	1	0	1a	SL1-1604	8980391	1a	SL1-1746	8980391
Script	CBG06212.1	2	IV	1	0	1a	SL1-2052	9054040	1a	SL1-2150	9054040
Script	CBG06236.1	2	IV	1	0	1a	SL1-4037	9138977	1a	SL1-4099	9138977
Script	CBG06370.1	2	V	1	0	1a	SL1-494	6188574	1a	SL1-543	6188574
Script	CBG06620.1	2	V	1	0	1a	SL1-4557	7061009	1a	SL1-4561	7061009
Script	CBG06678.1	2	V	1	0	1a	SL1-2673	7312167	1a	SL1-5413	7312167
Script	CBG06763.1	2	V	1	0	1a	SL1-3280	7604105	1a	SL1-458	7604105
Script	CBG07011.1	2	II	1	0	1a	SL1-1478	16439765	1a	SL1-1627	16439765
Script	CBG07035.1	2	II	1	0	1a	SL1-2254	16375513	1a	SL1-2284	16375513
Script	CBG07050.1	2	II	1	0	1a	SL1-1878	16331295	1a	SL1-1945	16331295
Script	CBG07579a.1	2	X	1	0	1a	SL1-2862	18544463	1a	SL1-3000	18544463
Script	CBG07585.1	2	X	1	0	1a	SL1-3584	18524863	1a	SL1-3835	18524863
Script	CBG07733.1	2	X	1	0	1a	SL1-3549	17713088	1a	SL1-3597	17713088
Script	CBG07767.1	2	X	1	0	1a	SL1-4699	17567739	1a	SL1-4701	17567739
Script	CBG07987.1	2	I	1	0	1a	SL1-231	14293859	1a	SL1-235	14293859
Script	CBG08082.1	2	X	1	0	1a	SL1-4223	194704	1a	SL1-4252	194704
Script	CBG08654.1	2	V	1	0	1a	SL1-3255	7875722	1a	SL1-404	7875722
Script	CBG08797.1	2	V	1	0	1a	SL1-4490	1736241	1a	SL1-4500	1736241
Script	CBG08806.1	2	V	1	0	1a	SL1-2902	1770086	1a	SL1-2906	1770086
Script	CBG09044.1	2	III	1	0	1a	SL1-3224	4142108	1a	SL1-3225	4142108
Script	CBG09046.1	2	III	1	0	1a	SL1-2460	4128185	1a	SL1-2924	4128185
Script	CBG09126.1	2	III	1	0	1a	SL1-127	11719555	1a	SL1-4316	11719555
Script	CBG09204.1	2	III	1	0	1a	SL1-4025	8330357	1a	SL1-4060	8330357
Script	CBG09261.1	2	V	1	0	1a	SL1-3130	11824998	1a	SL1-3134	11824998
Script	CBG09267.1	2	V	1	0	1a	SL1-1169	11804263	1a	SL1-1601	11804263
Script	CBG09472.1	2	IV	1	0	1a	SL1-4681	6571850	1a	SL1-4682	6571850
Script	CBG09538.1	2	V	1	0	1a	SL1-4642	10836142	1a	SL1-4643	10836142
Script	CBG09565a.1	2	V	1	0	1a	SL1-1526	10774247	1a	SL1-5399	10774247
Script	CBG09586.1	2	V	1	0	1a	SL1-2758	10690926	1a	SL1-2781	10690926
Script	CBG09624.1	2	V	1	0	1a	SL1-585	10538312	1a	SL1-586	10538312
Script	CBG09676.1	2	V	1	0	1a	SL1-1501	10354136	1a	SL1-1603	10354136
Script	CBG09750.1	2	III	1	0	1a	SL1-4780	8361017	1a	SL1-4782	8361017
Script	CBG09822.1	2	III	1	0	1a	SL1-1538	8658288	1a	SL1-1619	8658288
Script	CBG09836.1	2	III	1	0	1a	SL1-3938	8718042	1a	SL1-3976	8718042
Script	CBG10076.1	2	III	1	0	1a	SL1-2249	9562817	1a	SL1-2272	9562817
Script	CBG10084.1	2	III	1	0	1a	SL1-4288	9595965	1a	SL1-4653	9595965
Script	CBG10086.1	2	III	1	0	1a	SL1-1309	9598267	1a	SL1-1588	9598267
Script	CBG10119.1	2	III	1	0	1a	SL1-1584	9755858	1a	SL1-1643	9755858
Script	CBG10279.1	2	X	1	0	1a	SL1-1	20841206	1a	SL1-23	20841206
Script	CBG10808.1	2	I	1	0	1a	SL1-3511	6533671	1a	SL1-3793	6533671
Script	CBG10813.1	2	I	1	0	1a	SL1-2533	6548613	1a	SL1-2565	6548613
Script	CBG11004a.1	2	X	1	0	1a	SL1-2071	12713280	1a	SL1-2143	12713280
Script	CBG11160.1	2	II	1	0	1a	SL1-2145	5428072	1a	SL1-287	5428072
Script	CBG11184a.1	2	II	1	0	1a	SL1-2194	5560550	1a	SL1-2196	5560550
Script	CBG11208.1	2	II	1	0	1a	SL1-1193	5693157	1a	SL1-1587	5693157
Script	CBG11232.1	2	II	1	0	1a	SL1-3989	5273589	1a	SL1-4014	5273589
Script	CBG11297.1	2	V	1	0	1a	SL1-4596	846999	1a	SL1-4600	846999
Script	CBG11305.1	2	V	1	0	1a	SL1-1286	814595	1a	SL1-1623	814595
Script	CBG11321.1	2	V	1	0	1a	SL1-425	746629	1a	SL1-426	746629
Script	CBG11325.1	2	V	1	0	1a	SL1-3944	730394	1a	SL1-3991	730394
Script	CBG11539.1	2	V	1	0	1a	SL1-1335	10385	1a	SL1-1517	10385
[truncated: 2,256 more rows]

## Sheet: Single transcripts
Jhaveri and van den Berg et al., Genome annotation of Caenorhabditis briggsae by TEC-RED identifies new exons, paralogs, conserved and novel operons.
This sheet contains genes with single transcripts identified by TEC-RED.
						Tag match 1			Tag match 2			Tag match 3			Tag match 4			Tag match 5			Tag match 6			Tag match 7			Tag match 8
Identification method	Gene name	total tags	Chr	SL1	SL2	Category	tag ID	Location	Category	tag ID	Location	Category	tag ID	Location	Category	tag ID	Location	Category	tag ID	Location	Category	tag ID	Location	Category	tag ID	Location	Category	tag ID	Location
Script	CBG00030.1	1	III	1	0	1a	SL1-1804	12284341
Script	CBG00076.1	1	X	1	0	1a	SL1-1582	14225925
Script	CBG00131.1	1	X	1	0	1a	SL1-1543	14538437
Script	CBG00136.1	1	X	1	0	1a	SL1-2674	14574671
Script	CBG00142.1	1	X	1	0	1a	SL1-1647	14596228
Script	CBG00172.1	1	X	1	0	1a	SL1-4686	14682711
Script	CBG00201.1	1	X	1	0	1a	SL1-4751	14836604
Script	CBG00231.1	1	X	1	0	1a	SL1-1203	14948499
Script	CBG00232.1	1	X	1	0	1a	SL1-3210	14953608
Script	CBG00233.1	1	X	1	0	1a	SL1-2973	14958391
Script	CBG00242a.1	1	X	1	0	1a	SL1-845	15019243
Script	CBG00246.1	1	X	1	0	1a	SL1-2441	15040836
Script	CBG00253a.1	1	X	1	0	1a	SL1-3517	15092975
Script	CBG00257.1	1	X	1	0	1a	SL1-2294	15107962
Script	CBG00274.1	1	X	1	0	1a	SL1-3803	15219859
Script	CBG00291.1	1	I	1	0	1a	SL1-1620	558121
Script	CBG00325.1	1	IV	1	0	1a	SL1-3695	6845
Script	CBG00335.1	1	IV	1	0	1a	SL1-402	38950
Script	CBG00370.1	1	IV	1	0	1a	SL1-4370	229619
Script	CBG00376.1	1	IV	1	0	1a	SL1-3594	251139
Script	CBG00379.1	1	IV	1	0	1a	SL1-1858	260656
Script	CBG00387.1	1	IV	1	0	1a	SL1-2015	297865
Script	CBG00404.1	1	IV	1	0	1a	SL1-1422	367209
Script	CBG00418.1	1	IV	1	0	1a	SL1-1609	394521
Script	CBG00424.1	1	IV	1	0	1a	SL1-2525	407269
Script	CBG00427.1	1	IV	1	0	1a	SL1-2195	412302
Script	CBG00431.1	1	IV	1	0	1a	SL1-4030	424873
Script	CBG00440.1	1	IV	1	0	1a	SL1-2056	445051
Script	CBG00443.1	1	IV	1	0	1a	SL1-4567	452471
Script	CBG00449.1	1	IV	1	0	1a	SL1-4318	484027
Script	CBG00465.1	1	III	1	0	1a	SL1-2105	1676805
Script	CBG00466.1	1	III	1	0	1a	SL1-2651	1681951
Script	CBG00474.1	1	III	1	0	1a	SL1-2837	1725415
Script	CBG00491.1	1	III	1	0	1a	SL1-4051	1793548
Script	CBG00514.1	1	II	1	0	1a	SL1-2329	4023455
Script	CBG00522.1	1	II	1	0	1a	SL1-3638	4073855
Script	CBG00546.1	1	II	1	0	1a	SL1-4588	4179583
Script	CBG00558.1	1	II	1	0	1a	SL1-511	4222196
Script	CBG00563.1	1	II	1	0	1a	SL1-2601	4232996
Script	CBG00591.1	1	III	1	0	1a	SL1-2393	14205400
Script	CBG00605.1	1	III	1	0	1a	SL1-2491	14245428
Script	CBG00616.1	1	II	1	0	1a	SL1-3524	3931882
Script	CBG00621.1	1	II	1	0	1a	SL1-1653	3914314
Script	CBG00623.1	1	II	1	0	1a	SL1-114	3910237
Script	CBG00625.1	1	II	1	0	1a	SL1-3656	3904660
Script	CBG00635.1	1	II	1	0	1a	SL1-129	3874545
Script	CBG00648.1	1	II	1	0	1a	SL1-3655	3813629
Script	CBG00662.1	1	II	1	0	1a	SL1-4337	3770890
Script	CBG00663.1	1	II	1	0	1a	SL1-3244	3768314
Script	CBG00666.1	1	II	1	0	1a	SL1-1207	3755156
Script	CBG00671.1	1	II	1	0	1a	SL1-1886	3737380
Script	CBG00680.1	1	II	1	0	1a	SL1-2928	3709756
Script	CBG00683a.1	1	II	1	0	1a	SL1-2243	3684579
Script	CBG00684.1	1	II	1	0	1a	SL1-1576	3678028
Script	CBG00700a.1	1	II	1	0	1a	SL1-2456	3593835
Script	CBG00712.1	1	II	1	0	1a	SL1-60	3524442
Script	CBG00721.1	1	II	1	0	1a	SL1-3276	3478981
Script	CBG00722b.1	1	II	1	0	1a	SL1-3999	3478534
Script	CBG00731.1	1	II	1	0	1a	SL1-2554	3431529
Script	CBG00736.1	1	II	1	0	1a	SL1-2287	3395491
Script	CBG00775.1	1	V	1	0	1a	SL1-1482	1436339
Script	CBG00781.1	1	V	1	0	1a	SL1-746	1456337
Script	CBG00819.1	1	V	1	0	1a	SL1-2322	1554194
Script	CBG00825a.1	1	V	1	0	1a	SL1-1994	1573487
Script	CBG00852.1	1	II	1	0	1a	SL1-4031	1161146
Script	CBG00863.1	1	II	1	0	1a	SL1-1529	1082731
Script	CBG00872.1	1	II	1	0	1a	SL1-1332	1006918
Script	CBG00888.1	1	II	1	0	1a	SL1-4352	901728
Script	CBG00924.1	1	II	1	0	1a	SL1-1920	656636
Script	CBG00938.1	1	II	1	0	1a	SL1-4155	574257
Script	CBG00964.1	1	II	1	0	1a	SL1-2543	423982
Script	CBG00965.1	1	II	1	0	1a	SL1-1568	423529
Script	CBG00970.1	1	II	1	0	1a	SL1-1697	403058
Script	CBG00980a.1	1	II	1	0	1a	SL1-1830	344137
Script	CBG00996.1	1	II	1	0	1a	SL1-4659	251264
Script	CBG01004.1	1	II	1	0	1a	SL1-297	209800
Script	CBG01022.1	1	II	1	0	1a	SL1-2499	156499
Script	CBG01032.1	1	II	1	0	1a	SL1-320	127809
Script	CBG01055.1	1	II	1	0	1a	SL1-331	32061
Script	CBG01061.1	1	II	1	0	1a	SL1-1468	15061
Script	CBG01087.1	1	V	1	0	1a	SL1-1888	5101762
Script	CBG01095.1	1	V	1	0	1a	SL1-2462	5075977
Script	CBG01097.1	1	V	1	0	1a	SL1-1441	5067099
Script	CBG01232.1	1	V	1	0	1a	SL1-1313	4576177
Script	CBG01235.1	1	V	1	0	1a	SL1-4817	4569280
Script	CBG01240.1	1	V	1	0	1a	SL1-3788	4556983
Script	CBG01308.1	1	V	1	0	1a	SL1-3036	4358589
Script	CBG01315.1	1	V	1	0	1a	SL1-350	4338174
Script	CBG01331.1	1	V	1	0	1a	SL1-1205	4288340
Script	CBG01355.1	1	V	1	0	1a	SL1-2575	4206581
Script	CBG01359a.1	1	V	1	0	1a	SL1-3226	4193983
Script	CBG01367.1	1	V	1	0	1a	SL1-4071	4166104
Script	CBG01382.1	1	V	1	0	1a	SL1-2629	4102094
Script	CBG01427.1	1	V	1	0	1a	SL1-4007	3933617
Script	CBG01431.1	1	V	1	0	1a	SL1-4279	3913536
Script	CBG01448.1	1	V	1	0	1a	SL1-4420	3840914
Script	CBG01468.1	1	V	1	0	1a	SL1-101	1125839
Script	CBG01469.1	1	V	1	0	1a	SL1-1869	1130559
Script	CBG01473.1	1	V	1	0	1a	SL1-2960	1143176
Script	CBG01474a.1	1	V	1	0	1a	SL1-1776	1154626
Script	CBG01476.1	1	V	1	0	1a	SL1-318	1156135
Script	CBG01478.1	1	V	1	0	1a	SL1-2306	1160440
Script	CBG01486.1	1	V	1	0	1a	SL1-2868	1184642
Script	CBG01489.1	1	V	1	0	1a	SL1-2560	1202150
Script	CBG01519.1	1	V	1	0	1a	SL1-360	1303561
Script	CBG01523.1	1	V	1	0	1a	SL1-3335	1310701
Script	CBG01544.1	1	IV	1	0	1a	SL1-1638	11374505
Script	CBG01548.1	1	IV	1	0	1a	SL1-2003	11365004
Script	CBG01567.1	1	IV	1	0	1a	SL1-3619	11291786
Script	CBG01575.1	1	IV	1	0	1a	SL1-3829	11248299
Script	CBG01579.1	1	IV	1	0	1a	SL1-3251	11235572
Script	CBG01603.1	1	IV	1	0	1a	SL1-4582	11159748
Script	CBG01614.1	1	IV	1	0	1a	SL1-1940	11107651
Script	CBG01615.1	1	IV	1	0	1a	SL1-4246	11106346
Script	CBG01629.1	1	IV	1	0	1a	SL1-1365	11054380
Script	CBG01654.1	1	IV	1	0	1a	SL1-2551	10929122
Script	CBG01662a.1	1	IV	1	0	1a	SL1-3440	10903952
Script	CBG01676.1	1	IV	1	0	1a	SL1-1646	10852713
Script	CBG01701.1	1	IV	1	0	1a	SL1-1218	10765112
Script	CBG01727.1	1	IV	1	0	1a	SL1-2374	10661775
Script	CBG01746.1	1	IV	1	0	1a	SL1-4629	10609179
Script	CBG01759a.1	1	IV	1	0	1a	SL1-2483	10551590
Script	CBG01765.1	1	IV	1	0	1a	SL1-1062	10532916
Script	CBG01778.1	1	IV	1	0	1a	SL1-3110	10498797
Script	CBG01791.1	1	IV	1	0	1a	SL1-2449	10460132
Script	CBG01805.1	1	IV	1	0	1a	SL1-413	10421373
Script	CBG01816b.1	1	IV	1	0	1a	SL1-2342	10382254
Script	CBG01828.1	1	IV	1	0	1a	SL1-3705	10334750
Script	CBG01851.1	1	IV	1	0	1a	SL1-201	10264986
Script	CBG01889.1	1	X	1	0	1a	SL1-2719	3244068
Script	CBG01897.1	1	X	1	0	1a	SL1-688	3285584
Script	CBG01922.1	1	X	1	0	1a	SL1-2330	3416201
Script	CBG01935.1	1	X	1	0	1a	SL1-718	3451030
Script	CBG01946.1	1	X	1	0	1a	SL1-2074	3508980
Script	CBG01947a.1	1	X	1	0	1a	SL1-5155	3511126
Script	CBG02020.1	1	X	1	0	1a	SL1-2519	3855268
Script	CBG02021.1	1	X	1	0	1a	SL1-3231	3860057
Script	CBG02028.1	1	X	1	0	1a	SL1-2930	3900766
Script	CBG02030a.1	1	X	1	0	1a	SL1-983	3910917
Script	CBG02063.1	1	X	1	0	1a	SL1-1574	4101077
Script	CBG02064.1	1	X	1	0	1a	SL1-2814	4102602
Script	CBG02076.1	1	X	1	0	1a	SL1-2871	4187207
Script	CBG02085.1	1	X	1	0	1a	SL1-512	4225587
Script	CBG02139.1	1	X	1	0	1a	SL1-643	4485569
Script	CBG02149b.1	1	X	1	0	1a	SL1-3491	4549216
Script	CBG02175.1	1	X	1	0	1a	SL1-2839	4650280
Script	CBG02194.1	1	I	1	0	1a	SL1-4430	8244394
Script	CBG02202.1	1	I	1	0	1a	SL1-1295	8203419
Script	CBG02214.1	1	I	1	0	1a	SL1-448	8170652
Script	CBG02220.1	1	I	1	0	1a	SL1-3215	8158453
Script	CBG02224.1	1	I	1	0	1a	SL1-367	8143524
Script	CBG02238.1	1	I	1	0	1a	SL1-1395	8109158
Script	CBG02240b.1	1	I	1	0	1a	SL1-2133	8103556
Script	CBG02252.1	1	I	1	0	1a	SL1-4021	8060490
Script	CBG02260.1	1	I	1	0	1a	SL1-2115	8042072
Script	CBG02261.1	1	I	1	0	1a	SL1-4632	8040187
Script	CBG02274.1	1	II	1	0	1a	SL1-2113	10777572
Script	CBG02349.1	1	II	1	0	1a	SL1-741	10494054
Script	CBG02355.1	1	II	1	0	1a	SL1-4181	10466974
Script	CBG02356.1	1	II	1	0	1a	SL1-1662	10463090
Script	CBG02358.1	1	II	1	0	1a	SL1-2799	10456305
Script	CBG02365.1	1	II	1	0	1a	SL1-1324	10416675
Script	CBG02373.1	1	II	1	0	1a	SL1-2705	10362975
Script	CBG02387.1	1	II	1	0	1a	SL1-2407	10316429
Script	CBG02394.1	1	II	1	0	1a	SL1-4432	10298736
Script	CBG02395.1	1	II	1	0	1a	SL1-1502	10296163
Script	CBG02397a.1	1	II	1	0	1a	SL1-1461	10292510
Script	CBG02402.1	1	II	1	0	1a	SL1-3095	10273293
Script	CBG02417.1	1	II	1	0	1a	SL1-3855	10220353
Script	CBG02434a.1	1	II	1	0	1a	SL1-2040	10175949
Script	CBG02435.1	1	II	1	0	1a	SL1-2683	10167376
Script	CBG02484.1	1	II	1	0	1a	SL1-724	10003177
Script	CBG02488.1	1	II	1	0	1a	SL1-2147	9994142
Script	CBG02492.1	1	II	1	0	1a	SL1-2547	9974264
Script	CBG02500.1	1	II	1	0	1a	SL1-2303	9929547
Script	CBG02502.1	1	II	1	0	1a	SL1-2137	9921946
Script	CBG02514.1	1	II	1	0	1a	SL1-4704	9890632
Script	CBG02523.1	1	II	1	0	1a	SL1-3089	9869308
Script	CBG02551a.1	1	II	1	0	1a	SL1-4716	9731271
Script	CBG02566.1	1	II	1	0	1a	SL1-2745	9673473
Script	CBG02570.1	1	II	1	0	1a	SL1-3298	9665852
Script	CBG02573.1	1	II	1	0	1a	SL1-375	9650544
Script	CBG02574a.1	1	II	1	0	1a	SL1-3712	9648332
Script	CBG02585.1	1	II	1	0	1a	SL1-3808	9570992
Script	CBG02597.1	1	II	1	0	1a	SL1-2571	9517553
Script	CBG02602a.1	1	II	1	0	1a	SL1-785	9492515
Script	CBG02605.1	1	II	1	0	1a	SL1-2697	9486866
Script	CBG02627.1	1	II	1	0	1a	SL1-3150	9418387
Script	CBG02635.1	1	II	1	0	1a	SL1-4267	9383487
Script	CBG02640a.1	1	II	1	0	1a	SL1-3025	9367733
Script	CBG02643.1	1	II	1	0	1a	SL1-2166	9347635
Script	CBG02651.1	1	II	1	0	1a	SL1-3992	9323586
Script	CBG02663.1	1	II	1	0	1a	SL1-415	9276113
Script	CBG02671.1	1	II	1	0	1a	SL1-485	9249540
Script	CBG02673.1	1	II	1	0	1a	SL1-249	9246365
Script	CBG02683.1	1	II	1	0	1a	SL1-4190	9203907
Script	CBG02703.1	1	II	1	0	1a	SL1-1894	9096126
Script	CBG02705.1	1	II	1	0	1a	SL1-4170	9083989
Script	CBG02730.1	1	II	1	0	1a	SL1-2600	8976313
Script	CBG02732.1	1	II	1	0	1a	SL1-1793	8972128
Script	CBG02748.1	1	II	1	0	1a	SL1-1508	8887602
Script	CBG02760.1	1	II	1	0	1a	SL1-2599	8817978
Script	CBG02771.1	1	II	1	0	1a	SL1-2151	8751400
Script	CBG02772.1	1	II	1	0	1a	SL1-3148	8749067
Script	CBG02773.1	1	II	1	0	1a	SL1-1766	8742550
Script	CBG02783.1	1	II	1	0	1a	SL1-3277	8716745
Script	CBG02810.1	1	II	1	0	1a	SL1-3074	8623792
Script	CBG02814.1	1	II	1	0	1a	SL1-62	8599034
Script	CBG02815.1	1	II	1	0	1a	SL1-4032	8596004
Script	CBG02821.1	1	II	1	0	1a	SL1-2604	8562304
Script	CBG02837.1	1	II	1	0	1a	SL1-3456	8489658
Script	CBG02840.1	1	II	1	0	1a	SL1-1349	8480134
Script	CBG02849.1	1	II	1	0	1a	SL1-364	8429499
Script	CBG02859a.1	1	II	1	0	1a	SL1-2399	8395852
Script	CBG02891.1	1	II	1	0	1a	SL1-2526	8314515
Script	CBG02894.1	1	II	1	0	1a	SL1-2455	8306454
Script	CBG02932.1	1	II	1	0	1a	SL1-497	8154093
Script	CBG02933a.1	1	II	1	0	1a	SL1-1928	8150335
Script	CBG02942.1	1	II	1	0	1a	SL1-2939	8098506
Script	CBG02952.1	1	II	1	0	1a	SL1-2568	8049005
Script	CBG02963.1	1	II	1	0	1a	SL1-4044	8002507
Script	CBG02966.1	1	II	1	0	1a	SL1-1872	7989112
Script	CBG02970.1	1	II	1	0	1a	SL1-2377	7980083
Script	CBG02981.1	1	II	1	0	1a	SL1-3054	7929340
Script	CBG02997.1	1	II	1	0	1a	SL1-2514	7847620
Script	CBG03000.1	1	II	1	0	1a	SL1-3734	7836167
Script	CBG03009.1	1	II	1	0	1a	SL1-2561	7807815
Script	CBG03018.1	1	II	1	0	1a	SL1-4797	7747734
Script	CBG03041.1	1	II	1	0	1a	SL1-1330	7651703
Script	CBG03045.1	1	II	1	0	1a	SL1-1635	7642027
Script	CBG03047.1	1	II	1	0	1a	SL1-2589	7634682
Script	CBG03064.1	1	II	1	0	1a	SL1-2315	7584937
Script	CBG03104.1	1	II	1	0	1a	SL1-4109	7440620
Script	CBG03106.1	1	II	1	0	1a	SL1-3912	7432248
Script	CBG03107.1	1	II	1	0	1a	SL1-4094	7417328
Script	CBG03115.1	1	II	1	0	1a	SL1-422	7378854
Script	CBG03118.1	1	II	1	0	1a	SL1-3558	7356341
Script	CBG03145.1	1	II	1	0	1a	SL1-3194	7246336
Script	CBG03148a.1	1	II	1	0	1a	SL1-2251	7236981
Script	CBG03152.1	1	II	1	0	1a	SL1-1908	7218706
Script	CBG03160a.1	1	II	1	0	1a	SL1-1527	7189126
Script	CBG03161.1	1	II	1	0	1a	SL1-3099	7188578
Script	CBG03163.1	1	II	1	0	1a	SL1-4401	7181661
Script	CBG03180.1	1	II	1	0	1a	SL1-2271	7111526
Script	CBG03197.1	1	II	1	0	1a	SL1-2314	7065121
Script	CBG03200a.1	1	II	1	0	1a	SL1-4165	7043310
Script	CBG03228.1	1	II	1	0	1a	SL1-200	6927578
Script	CBG03235.1	1	II	1	0	1a	SL1-2002	6911731
Script	CBG03244.1	1	II	1	0	1a	SL1-2123	6874889
Script	CBG03253.1	1	II	1	0	1a	SL1-3303	6847267
Script	CBG03260.1	1	II	1	0	1a	SL1-1336	6815824
Script	CBG03263.1	1	II	1	0	1a	SL1-686	6803549
Script	CBG03301.1	1	II	1	0	1a	SL1-3052	6629937
Script	CBG03302.1	1	II	1	0	1a	SL1-4028	6624355
Script	CBG03319.1	1	IV	1	0	1a	SL1-3090	9335349
Script	CBG03324.1	1	IV	1	0	1a	SL1-4532	9351948
Script	CBG03340.1	1	IV	1	0	1a	SL1-1600	9416838
Script	CBG03342b.1	1	IV	1	0	1a	SL1-2354	9420544
Script	CBG03361.1	1	IV	1	0	1a	SL1-1350	9493812
Script	CBG03383.1	1	IV	1	0	1a	SL1-1827	9613446
Script	CBG03384.1	1	IV	1	0	1a	SL1-126	9618496
Script	CBG03391a.1	1	IV	1	0	1a	SL1-1179	9640088
Script	CBG03407.1	1	IV	1	0	1a	SL1-2308	9709071
Script	CBG03409a.1	1	IV	1	0	1a	SL1-846	9714528
Script	CBG03415.1	1	IV	1	0	1a	SL1-368	9732231
Script	CBG03416.1	1	IV	1	0	1a	SL1-2253	9732667
Script	CBG03429.1	1	IV	1	0	1a	SL1-2398	9777367
Script	CBG03430.1	1	IV	1	0	1a	SL1-865	9783005
Script	CBG03435.1	1	IV	1	0	1a	SL1-2915	9803366
Script	CBG03443.1	1	IV	1	0	1a	SL1-2970	9830214
Script	CBG03455.1	1	IV	1	0	1a	SL1-2923	9877492
Script	CBG03456d.1	1	IV	1	0	1a	SL1-4117	9881895
Script	CBG03458.1	1	IV	1	0	1a	SL1-1055	9894194
Script	CBG03460.1	1	IV	1	0	1a	SL1-2037	9907911
Script	CBG03476.1	1	IV	1	0	1a	SL1-4795	9964406
Script	CBG03527.1	1	IV	1	0	1a	SL1-2073	14140924
Script	CBG03543.1	1	III	1	0	1a	SL1-2637	10797797
Script	CBG03561.1	1	III	1	0	1a	SL1-1165	10895930
Script	CBG03573.1	1	III	1	0	1a	SL1-1706	10947279
Script	CBG03581a.1	1	III	1	0	1a	SL1-1267	10985370
Script	CBG03601.1	1	III	1	0	1a	SL1-3868	11055057
Script	CBG03603.1	1	III	1	0	1a	SL1-154	11065693
Script	CBG03613.1	1	III	1	0	1a	SL1-2215	11128386
Script	CBG03615.1	1	III	1	0	1a	SL1-1514	11138680
Script	CBG03632.1	1	III	1	0	1a	SL1-3762	11226806
Script	CBG03649.1	1	III	1	0	1a	SL1-3919	11342282
Script	CBG03655.1	1	II	1	0	1a	SL1-4012	2264958
Script	CBG03683.1	1	II	1	0	1a	SL1-1454	2457088
Script	CBG03706.1	1	I	1	0	1a	SL1-2776	5633110
Script	CBG03709.1	1	I	1	0	1a	SL1-2678	5643146
Script	CBG03722.1	1	I	1	0	1a	SL1-4848	5678548
Script	CBG03725.1	1	I	1	0	1a	SL1-2164	5683325
Script	CBG03752.1	1	I	1	0	1a	SL1-5156	5761573
Script	CBG03758.1	1	I	1	0	1a	SL1-119	5605045
Script	CBG03766a.1	1	I	1	0	1a	SL1-4525	5584515
Script	CBG03769.1	1	I	1	0	1a	SL1-156	5574328
Script	CBG03773.1	1	I	1	0	1a	SL1-1578	5562860
Script	CBG03796.1	1	I	1	0	1a	SL1-2008	5453902
Script	CBG03802a.1	1	I	1	0	1a	SL1-2850	5438454
Script	CBG03806.1	1	I	1	0	1a	SL1-2825	5422773
Script	CBG03808.1	1	I	1	0	1a	SL1-2621	5407369
Script	CBG03814.1	1	I	1	0	1a	SL1-5126	5386366
Script	CBG03825.1	1	I	1	0	1a	SL1-2785	5353252
Script	CBG03834.1	1	I	1	0	1a	SL1-4187	5324416
Script	CBG03839.1	1	I	1	0	1a	SL1-1621	5308937
Script	CBG03868.1	1	I	1	0	1a	SL1-4593	5191138
Script	CBG03884.1	1	I	1	0	1a	SL1-2027	5122241
Script	CBG03934.1	1	I	1	0	1a	SL1-2502	4907850
Script	CBG03948.1	1	I	1	0	1a	SL1-3568	4811440
Script	CBG03960.1	1	I	1	0	1a	SL1-3552	4760411
Script	CBG03965.1	1	I	1	0	1a	SL1-4311	4739039
Script	CBG03983.1	1	I	1	0	1a	SL1-1384	4676584
Script	CBG03984.1	1	I	1	0	1a	SL1-4402	4675119
Script	CBG03985.1	1	I	1	0	1a	SL1-3270	4670770
Script	CBG03986.1	1	I	1	0	1a	SL1-3259	4666389
Script	CBG03991.1	1	I	1	0	1a	SL1-2926	4653655
Script	CBG04004.1	1	I	1	0	1a	SL1-1509	4606277
Script	CBG04015a.1	1	I	1	0	1a	SL1-2072	4545208
Script	CBG04016.1	1	I	1	0	1a	SL1-1428	4538950
Script	CBG04017.1	1	I	1	0	1a	SL1-2787	4535865
Script	CBG04030.1	1	I	1	0	1a	SL1-2041	4487148
Script	CBG04037.1	1	I	1	0	1a	SL1-3891	4462851
Script	CBG04042.1	1	I	1	0	1a	SL1-3177	4448230
Script	CBG04046a.1	1	I	1	0	1a	SL1-2090	4433147
Script	CBG04056.1	1	I	1	0	1a	SL1-460	4411994
Script	CBG04058.1	1	I	1	0	1a	SL1-2386	4404427
Script	CBG04066.1	1	I	1	0	1a	SL1-1690	4372699
Script	CBG04067.1	1	I	1	0	1a	SL1-2310	4370934
Script	CBG04073.1	1	I	1	0	1a	SL1-5173	4354230
Script	CBG04076.1	1	I	1	0	1a	SL1-2851	4332919
Script	CBG04086b.1	1	I	1	0	1a	SL1-3006	4284761
Script	CBG04087.1	1	I	1	0	1a	SL1-2955	4283235
Script	CBG04096.1	1	I	1	0	1a	SL1-1930	4256129
Script	CBG04122a.1	1	I	1	0	1a	SL1-3771	3935960
Script	CBG04125.1	1	I	1	0	1a	SL1-1261	3942519
Script	CBG04133a.1	1	X	1	0	1a	SL1-2230	14618
Script	CBG04192.1	1	I	1	0	1a	SL1-2363	4103786
Script	CBG04195.1	1	I	1	0	1a	SL1-2181	4097128
Script	CBG04199.1	1	I	1	0	1a	SL1-2771	4081701
Script	CBG04203.1	1	I	1	0	1a	SL1-2812	4068802
Script	CBG04207.1	1	I	1	0	1a	SL1-2452	4054728
Script	CBG04221a.1	1	I	1	0	1a	SL1-4603	4002529
Script	CBG04230b.1	1	I	1	0	1a	SL1-4323	3980994
Script	CBG04232a.1	1	I	1	0	1a	SL1-4928	3974747
Script	CBG04240a.1	1	II	1	0	1a	SL1-3957	4771699
Script	CBG04274.1	1	II	1	0	1a	SL1-3769	4973908
Script	CBG04275.1	1	II	1	0	1a	SL1-3227	4974922
Script	CBG04305.1	1	II	1	0	1a	SL1-5051	5093106
Script	CBG04311.1	1	II	1	0	1a	SL1-4175	5109503
Script	CBG04320.1	1	II	1	0	1a	SL1-2997	5149995
Script	CBG04341.1	1	II	1	0	1a	SL1-4505	13158224
Script	CBG04389.1	1	IV	1	0	1a	SL1-4499	11961639
Script	CBG04405.1	1	IV	1	0	1a	SL1-4108	12026757
Script	CBG04415a.1	1	IV	1	0	1a	SL1-4178	12064144
Script	CBG04437.1	1	IV	1	0	1a	SL1-4291	12188396
Script	CBG04454.1	1	IV	1	0	1a	SL1-2288	12232397
Script	CBG04460.1	1	IV	1	0	1a	SL1-313	12254804
Script	CBG04492.1	1	X	1	0	1a	SL1-1652	6513112
Script	CBG04511.1	1	X	1	0	1a	SL1-4091	6404056
Script	CBG04561a.1	1	V	1	0	1a	SL1-3459	14414422
Script	CBG04569.1	1	V	1	0	1a	SL1-437	14456318
Script	CBG04576.1	1	V	1	0	1a	SL1-646	14486258
Script	CBG04581.1	1	V	1	0	1a	SL1-3476	14517417
Script	CBG04583.1	1	V	1	0	1a	SL1-334	14545891
Script	CBG04587.1	1	V	1	0	1a	SL1-302	14568983
Script	CBG04588.1	1	V	1	0	1a	SL1-1463	14572578
Script	CBG04600.1	1	V	1	0	1a	SL1-755	14622403
Script	CBG04611.1	1	V	1	0	1a	SL1-3018	14645156
Script	CBG04630.1	1	V	1	0	1a	SL1-2212	14739006
Script	CBG04632a.1	1	V	1	0	1a	SL1-4281	14743481
Script	CBG04652.1	1	V	1	0	1a	SL1-2841	14798243
Script	CBG04724.1	1	V	1	0	1a	SL1-1500	14973892
Script	CBG04748.1	1	V	1	0	1a	SL1-2302	15071964
Script	CBG04751.1	1	V	1	0	1a	SL1-4486	15084142
Script	CBG04764.1	1	V	1	0	1a	SL1-5474	15179315
Script	CBG04772.1	1	V	1	0	1a	SL1-1771	15223746
Script	CBG04784.1	1	V	1	0	1a	SL1-2235	15273135
Script	CBG04796.1	1	V	1	0	1a	SL1-1610	15320165
Script	CBG04797.1	1	V	1	0	1a	SL1-125	15324256
Script	CBG04798.1	1	V	1	0	1a	SL1-2038	15327293
Script	CBG04807.1	1	V	1	0	1a	SL1-228	15339127
Script	CBG04810.1	1	V	1	0	1a	SL1-695	15344757
Script	CBG04811.1	1	V	1	0	1a	SL1-595	15346419
Script	CBG04843.1	1	V	1	0	1a	SL1-1262	15468465
Script	CBG04888.1	1	V	1	0	1a	SL1-2011	15612237
Script	CBG04922.1	1	V	1	0	1a	SL1-1973	15695015
Script	CBG05011.1	1	X	1	0	1a	SL1-1200	11672466
Script	CBG05052.1	1	X	1	0	1a	SL1-2291	11844012
Script	CBG05057.1	1	X	1	0	1a	SL1-4066	11870990
Script	CBG05061.1	1	X	1	0	1a	SL1-4496	11887898
Script	CBG05065.1	1	X	1	0	1a	SL1-737	11907250
Script	CBG05116.1	1	I	1	0	1a	SL1-1826	1517461
Script	CBG05129.1	1	I	1	0	1a	SL1-3622	1439950
Script	CBG05165.1	1	III	1	0	1a	SL1-3784	4701235
Script	CBG05175.1	1	III	1	0	1a	SL1-1876	4656618
Script	CBG05203.1	1	III	1	0	1a	SL1-2646	4568170
Script	CBG05204.1	1	III	1	0	1a	SL1-97	4567895
Script	CBG05210a.1	1	III	1	0	1a	SL1-4112	4545757
Script	CBG05260.1	1	X	1	0	1a	SL1-263	17054481
Script	CBG05261.1	1	X	1	0	1a	SL1-2750	17056388
Script	CBG05270.1	1	X	1	0	1a	SL1-870	17094359
Script	CBG05292.1	1	X	1	0	1a	SL1-1544	17173557
Script	CBG05324.1	1	X	1	0	1a	SL1-3935	17334768
Script	CBG05337.1	1	X	1	0	1a	SL1-3040	17387504
Script	CBG05367.1	1	IV	1	0	1a	SL1-4034	7217965
Script	CBG05376.1	1	IV	1	0	1a	SL1-749	7192326
Script	CBG05381a.1	1	IV	1	0	1a	SL1-4142	7167087
Script	CBG05397.1	1	IV	1	0	1a	SL1-1368	7104244
Script	CBG05406.1	1	IV	1	0	1a	SL1-3271	7079136
Script	CBG05413.1	1	IV	1	0	1a	SL1-1360	7061809
Script	CBG05414.1	1	IV	1	0	1a	SL1-4259	7053776
Script	CBG05437.1	1	IV	1	0	1a	SL1-1979	6961711
Script	CBG05449.1	1	IV	1	0	1a	SL1-172	6910945
Script	CBG05464.1	1	IV	1	0	1a	SL1-3121	6856732
Script	CBG05467.1	1	IV	1	0	1a	SL1-196	6847551
Script	CBG05470.1	1	IV	1	0	1a	SL1-2795	6832215
Script	CBG05502.1	1	IV	1	0	1a	SL1-2860	6744610
Script	CBG05511a.1	1	IV	1	0	1a	SL1-3703	6694840
Script	CBG05519a.1	1	IV	1	0	1a	SL1-1836	6648979
Script	CBG05521.1	1	IV	1	0	1a	SL1-3496	6643921
Script	CBG05540.1	1	V	1	0	1a	SL1-1640	18741153
Script	CBG05548.1	1	V	1	0	1a	SL1-2976	18769267
Script	CBG05554.1	1	V	1	0	1a	SL1-1883	18788407
Script	CBG05595.1	1	V	1	0	1a	SL1-1507	19008684
Script	CBG05606.1	1	V	1	0	1a	SL1-1656	19050660
Script	CBG05618.1	1	V	1	0	1a	SL1-3735	19089035
Script	CBG05648.1	1	V	1	0	1a	SL1-1553	19245126
Script	CBG05649.1	1	V	1	0	1a	SL1-2241	19247006
Script	CBG05654.1	1	V	1	0	1a	SL1-1034	19262304
Script	CBG05678.1	1	V	1	0	1a	SL1-568	19368301
Script	CBG05683.1	1	V	1	0	1a	SL1-2300	19392251
Script	CBG05694.1	1	V	1	0	1a	SL1-1361	19430225
Script	CBG05695.1	1	V	1	0	1a	SL1-4057	19430445
Script	CBG05704.1	1	IV	1	0	1a	SL1-3480	8336960
Script	CBG05717.1	1	IV	1	0	1a	SL1-1666	8261516
Script	CBG05719.1	1	IV	1	0	1a	SL1-3436	8255457
Script	CBG05753a.1	1	IV	1	0	1a	SL1-2779	8117267
Script	CBG05767a.1	1	IV	1	0	1a	SL1-1989	8067533
Script	CBG05777.1	1	IV	1	0	1a	SL1-1745	8041685
Script	CBG05782.1	1	IV	1	0	1a	SL1-3931	8021609
Script	CBG05790.1	1	IV	1	0	1a	SL1-4254	8004192
Script	CBG05812.1	1	IV	1	0	1a	SL1-2229	7930272
Script	CBG05815.1	1	IV	1	0	1a	SL1-3756	7923736
Script	CBG05816.1	1	IV	1	0	1a	SL1-2854	7921076
Script	CBG05849.1	1	IV	1	0	1a	SL1-2208	7802009
Script	CBG05931.1	1	IV	1	0	1a	SL1-3340	7539587
Script	CBG05942.1	1	IV	1	0	1a	SL1-2176	7490610
Script	CBG05943.1	1	IV	1	0	1a	SL1-2050	7490286
Script	CBG05945b.1	1	IV	1	0	1a	SL1-1708	7483224
Script	CBG05946.1	1	IV	1	0	1a	SL1-4239	7478768
Script	CBG05961.1	1	IV	1	0	1a	SL1-2121	7438008
Script	CBG05962.1	1	IV	1	0	1a	SL1-4549	7435525
Script	CBG05964.1	1	IV	1	0	1a	SL1-2606	7430968
Script	CBG05969.1	1	IV	1	0	1a	SL1-3003	7410374
Script	CBG05978.1	1	IV	1	0	1a	SL1-2908	7381752
Script	CBG05981.1	1	IV	1	0	1a	SL1-1615	7373605
Script	CBG05984.1	1	IV	1	0	1a	SL1-2274	7370014
Script	CBG05991.1	1	IV	1	0	1a	SL1-3689	7351366
Script	CBG06001.1	1	IV	1	0	1a	SL1-1394	7322508
Script	CBG06003.1	1	IV	1	0	1a	SL1-3228	7315102
Script	CBG06005.1	1	IV	1	0	1a	SL1-2618	7313164
Script	CBG06016.1	1	IV	1	0	1a	SL1-4741	7284400
Script	CBG06018.1	1	IV	1	0	1a	SL1-3104	7273817
Script	CBG06043.1	1	IV	1	0	1a	SL1-2174	8398941
Script	CBG06063.1	1	IV	1	0	1a	SL1-141	8464400
Script	CBG06070.1	1	IV	1	0	1a	SL1-1363	8482008
Script	CBG06079.1	1	IV	1	0	1a	SL1-4414	8530621
Script	CBG06092.1	1	IV	1	0	1a	SL1-2774	8584398
Script	CBG06096.1	1	IV	1	0	1a	SL1-2880	8604504
Script	CBG06107.1	1	IV	1	0	1a	SL1-1435	8629868
Script	CBG06116.1	1	IV	1	0	1a	SL1-2118	8650740
Script	CBG06117.1	1	IV	1	0	1a	SL1-280	8651230
Script	CBG06142.1	1	IV	1	0	1a	SL1-1806	8744249
Script	CBG06178a.1	1	IV	1	0	1a	SL1-1718	8898221
Script	CBG06179.1	1	IV	1	0	1a	SL1-2039	8900354
Script	CBG06186.1	1	IV	1	0	1a	SL1-4056	8927034
Script	CBG06187.1	1	IV	1	0	1a	SL1-3300	8934663
Script	CBG06192.1	1	IV	1	0	1a	SL1-4313	8956798
Script	CBG06201.1	1	IV	1	0	1a	SL1-4740	8988130
Script	CBG06210.1	1	IV	1	0	1a	SL1-744	9052133
Script	CBG06215.1	1	IV	1	0	1a	SL1-4360	9065958
Script	CBG06218.1	1	IV	1	0	1a	SL1-1377	9074496
Script	CBG06221.1	1	IV	1	0	1a	SL1-2082	9093136
Script	CBG06233.1	1	IV	1	0	1a	SL1-307	9129985
Script	CBG06249.1	1	IV	1	0	1a	SL1-3135	9205123
Script	CBG06250.1	1	IV	1	0	1a	SL1-1693	9212074
Script	CBG06252.1	1	IV	1	0	1a	SL1-2376	9218595
Script	CBG06266.1	1	IV	1	0	1a	SL1-3616	9257853
Script	CBG06269.1	1	IV	1	0	1a	SL1-1729	9262053
Script	CBG06284a.1	1	V	1	0	1a	SL1-3913	5903209
Script	CBG06285.1	1	V	1	0	1a	SL1-4070	5904596
Script	CBG06326.1	1	V	1	0	1a	SL1-2515	6040874
Script	CBG06352.1	1	V	1	0	1a	SL1-1160	6138094
Script	CBG06377.1	1	V	1	0	1a	SL1-4422	6222505
Script	CBG06384.1	1	V	1	0	1a	SL1-2820	6239938
Script	CBG06385.1	1	V	1	0	1a	SL1-2969	6242544
Script	CBG06418.1	1	V	1	0	1a	SL1-2494	6364758
Script	CBG06431c.1	1	V	1	0	1a	SL1-4122	6450789
Script	CBG06439.1	1	V	1	0	1a	SL1-1220	6482351
Script	CBG06453.1	1	V	1	0	1a	SL1-1346	6543182
Script	CBG06570.1	1	V	1	0	1a	SL1-1477	6874881
Script	CBG06636a.1	1	V	1	0	1a	SL1-3668	7144485
Script	CBG06641.1	1	V	1	0	1a	SL1-4952	7157727
Script	CBG06643.1	1	V	1	0	1a	SL1-1650	7173707
Script	CBG06644.1	1	V	1	0	1a	SL1-1291	7174140
Script	CBG06670.1	1	V	1	0	1a	SL1-3737	7283824
Script	CBG06677.1	1	V	1	0	1a	SL1-2014	7308284
Script	CBG06689.1	1	V	1	0	1a	SL1-1849	7357708
Script	CBG06777.1	1	V	1	0	1a	SL1-3882	7659575
Script	CBG06800.1	1	III	1	0	1a	SL1-1976	10624011
Script	CBG06811.1	1	III	1	0	1a	SL1-2075	10545332
Script	CBG06814.1	1	III	1	0	1a	SL1-1918	10536230
Script	CBG06825.1	1	III	1	0	1a	SL1-162	10486414
Script	CBG06840.1	1	III	1	0	1a	SL1-1770	10412540
Script	CBG06842.1	1	III	1	0	1a	SL1-2564	10408731
Script	CBG06858a.1	1	III	1	0	1a	SL1-3143	10350279
Script	CBG06862.1	1	III	1	0	1a	SL1-1789	10314497
Script	CBG06885.1	1	III	1	0	1a	SL1-2556	10250574
Script	CBG06892.1	1	III	1	0	1a	SL1-1393	10214043
Script	CBG06904.1	1	III	1	0	1a	SL1-2865	10181126
Script	CBG06912.1	1	III	1	0	1a	SL1-2885	10135088
Script	CBG06915.1	1	III	1	0	1a	SL1-2355	10129133
Script	CBG06916.1	1	III	1	0	1a	SL1-1921	10122059
Script	CBG06959.1	1	II	1	0	1a	SL1-1705	16598683
Script	CBG06972.1	1	II	1	0	1a	SL1-1397	16551597
Script	CBG06987.1	1	II	1	0	1a	SL1-2940	16503294
Script	CBG06988.1	1	II	1	0	1a	SL1-1423	16502914
Script	CBG07006.1	1	II	1	0	1a	SL1-2921	16450392
Script	CBG07018.1	1	II	1	0	1a	SL1-1400	16425438
Script	CBG07025.1	1	II	1	0	1a	SL1-2532	16413325
Script	CBG07059.1	1	II	1	0	1a	SL1-1552	16282159
Script	CBG07062.1	1	II	1	0	1a	SL1-3002	16270817
Script	CBG07082.1	1	II	1	0	1a	SL1-2780	16203455
Script	CBG07084a.1	1	II	1	0	1a	SL1-1937	16172357
Script	CBG07091.1	1	II	1	0	1a	SL1-2085	16153534
Script	CBG07107a.1	1	II	1	0	1a	SL1-2827	16029278
Script	CBG07110.1	1	II	1	0	1a	SL1-1426	16020349
Script	CBG07137.1	1	II	1	0	1a	SL1-1547	15924015
Script	CBG07170.1	1	II	1	0	1a	SL1-3702	15803240
Script	CBG07175.1	1	II	1	0	1a	SL1-1412	15786113
Script	CBG07203.1	1	II	1	0	1a	SL1-3774	15653092
Script	CBG07219.1	1	II	1	0	1a	SL1-2655	15565416
Script	CBG07224.1	1	II	1	0	1a	SL1-1489	15546886
Script	CBG07250.1	1	X	1	0	1a	SL1-4413	20235751
Script	CBG07310.1	1	X	1	0	1a	SL1-1404	19936299
Script	CBG07321.1	1	X	1	0	1a	SL1-3661	19866961
Script	CBG07324.1	1	X	1	0	1a	SL1-1523	19852897
Script	CBG07325.1	1	X	1	0	1a	SL1-1277	19852175
Script	CBG07347.1	1	X	1	0	1a	SL1-854	19731598
Script	CBG07363a.1	1	X	1	0	1a	SL1-2413	19633383
Script	CBG07367.1	1	X	1	0	1a	SL1-2495	19620283
Script	CBG07390a.1	1	X	1	0	1a	SL1-2823	19439099
Script	CBG07395.1	1	X	1	0	1a	SL1-2942	19408834
Script	CBG07405.1	1	X	1	0	1a	SL1-4193	19359744
Script	CBG07410.1	1	X	1	0	1a	SL1-1299	19329881
Script	CBG07426b.1	1	X	1	0	1a	SL1-1432	19263854
Script	CBG07432.1	1	X	1	0	1a	SL1-266	19237075
Script	CBG07454.1	1	X	1	0	1a	SL1-4872	19138280
Script	CBG07481.1	1	X	1	0	1a	SL1-3453	19008103
Script	CBG07482.1	1	X	1	0	1a	SL1-1916	19005846
Script	CBG07558.1	1	X	1	0	1a	SL1-2796	18690090
Script	CBG07571.1	1	X	1	0	1a	SL1-2815	18586679
Script	CBG07591a.1	1	X	1	0	1a	SL1-3987	18487671
Script	CBG07600a.1	1	X	1	0	1a	SL1-3156	18429925
Script	CBG07617.1	1	X	1	0	1a	SL1-4737	18355351
Script	CBG07630.1	1	X	1	0	1a	SL1-2844	18300969
Script	CBG07654.1	1	X	1	0	1a	SL1-2622	18204278
Script	CBG07680.1	1	X	1	0	1a	SL1-1904	18029106
Script	CBG07687a.1	1	X	1	0	1a	SL1-1145	17990158
Script	CBG07696.1	1	X	1	0	1a	SL1-3455	17916109
Script	CBG07704.1	1	X	1	0	1a	SL1-4883	17879535
Script	CBG07712.1	1	X	1	0	1a	SL1-3589	17834626
Script	CBG07759a.1	1	X	1	0	1a	SL1-4105	17604377
Script	CBG07765.1	1	X	1	0	1a	SL1-4537	17574873
Script	CBG07777.1	1	X	1	0	1a	SL1-4369	17511257
Script	CBG07781.1	1	X	1	0	1a	SL1-2497	17492949
Script	CBG07784.1	1	X	1	0	1a	SL1-1317	17477303
Script	CBG07786.1	1	X	1	0	1a	SL1-628	17452439
Script	CBG07887.1	1	II	1	0	1a	SL1-1950	14052345
Script	CBG07892.1	1	II	1	0	1a	SL1-2339	14067870
Script	CBG07913.1	1	II	1	0	1a	SL1-3462	14152117
Script	CBG07935.1	1	I	1	0	1a	SL1-4552	13981830
Script	CBG07938.1	1	I	1	0	1a	SL1-254	13988075
Script	CBG07939.1	1	I	1	0	1a	SL1-4011	13990387
Script	CBG07957.1	1	I	1	0	1a	SL1-3676	14072546
Script	CBG07968.1	1	I	1	0	1a	SL1-1535	14185754
Script	CBG07981.1	1	I	1	0	1a	SL1-1380	14275673
Script	CBG07996.1	1	I	1	0	1a	SL1-391	14340992
Script	CBG08014.1	1	I	1	0	1a	SL1-2615	14427312
Script	CBG08020.1	1	I	1	0	1a	SL1-3115	14462418
Script	CBG08051.1	1	X	1	0	1a	SL1-4304	77649
Script	CBG08063.1	1	X	1	0	1a	SL1-1283	126269
Script	CBG08064.1	1	X	1	0	1a	SL1-4998	129517
Script	CBG08066a.1	1	X	1	0	1a	SL1-4158	133888
Script	CBG08070.1	1	X	1	0	1a	SL1-353	145013
Script	CBG08099.1	1	X	1	0	1a	SL1-2552	253736
Script	CBG08105.1	1	X	1	0	1a	SL1-3149	274558
Script	CBG08106.1	1	X	1	0	1a	SL1-2484	277639
Script	CBG08116a.1	1	X	1	0	1a	SL1-4331	323605
Script	CBG08119.1	1	X	1	0	1a	SL1-3848	329914
Script	CBG08120.1	1	X	1	0	1a	SL1-2248	330470
Script	CBG08133.1	1	X	1	0	1a	SL1-1532	399041
Script	CBG08140a.1	1	X	1	0	1a	SL1-2055	426021
Script	CBG08146a.1	1	X	1	0	1a	SL1-2929	458205
Script	CBG08151.1	1	X	1	0	1a	SL1-3714	478517
Script	CBG08162.1	1	X	1	0	1a	SL1-4174	528607
Script	CBG08165.1	1	X	1	0	1a	SL1-4286	547304
Script	CBG08188.1	1	X	1	0	1a	SL1-498	656691
Script	CBG08214.1	1	I	1	0	1a	SL1-4574	6001424
Script	CBG08220.1	1	I	1	0	1a	SL1-2578	6012770
Script	CBG08249.1	1	I	1	0	1a	SL1-2437	6145710
Script	CBG08264.1	1	I	1	0	1a	SL1-3537	6215736
Script	CBG08277.1	1	I	1	0	1a	SL1-4234	6272200
Script	CBG08292.1	1	IV	1	0	1a	SL1-2619	12854936
Script	CBG08298.1	1	IV	1	0	1a	SL1-1488	12830301
Script	CBG08309.1	1	IV	1	0	1a	SL1-1539	12783429
Script	CBG08316.1	1	IV	1	0	1a	SL1-1744	12762060
Script	CBG08324.1	1	IV	1	0	1a	SL1-3221	12718815
Script	CBG08339.1	1	IV	1	0	1a	SL1-3015	12672595
Script	CBG08351.1	1	IV	1	0	1a	SL1-2127	12624182
Script	CBG08373.1	1	IV	1	0	1a	SL1-1605	12527310
Script	CBG08374.1	1	IV	1	0	1a	SL1-1628	12517504
Script	CBG08380.1	1	IV	1	0	1a	SL1-5006	12488711
Script	CBG08396.1	1	IV	1	0	1a	SL1-2135	12438973
Script	CBG08414.1	1	IV	1	0	1a	SL1-192	12330723
Script	CBG08424.1	1	IV	1	0	1a	SL1-2478	12311223
Script	CBG08428.1	1	I	1	0	1a	SL1-3943	11520931
Script	CBG08478.1	1	I	1	0	1a	SL1-2537	11337536
Script	CBG08534.1	1	V	1	0	1a	SL1-2953	8285736
Script	CBG08556a.1	1	V	1	0	1a	SL1-2744	8180818
Script	CBG08575.1	1	V	1	0	1a	SL1-4560	8133690
Script	CBG08605.1	1	V	1	0	1a	SL1-3028	8034475
Script	CBG08646.1	1	V	1	0	1a	SL1-3775	7888996
Script	CBG08648.1	1	V	1	0	1a	SL1-1314	7885332
Script	CBG08664b.1	1	V	1	0	1a	SL1-2394	7841385
Script	CBG08666.1	1	V	1	0	1a	SL1-3026	7838031
Script	CBG08670.1	1	V	1	0	1a	SL1-2961	7821235
Script	CBG08682.1	1	V	1	0	1a	SL1-1443	7785912
Script	CBG08694.1	1	V	1	0	1a	SL1-4769	7739831
Script	CBG08712.1	1	I	1	0	1a	SL1-2701	15289643
Script	CBG08716b.1	1	I	1	0	1a	SL1-3268	15298136
Script	CBG08721a.1	1	I	1	0	1a	SL1-4053	15311650
Script	CBG08727.1	1	I	1	0	1a	SL1-181	15332021
Script	CBG08733.1	1	I	1	0	1a	SL1-2211	15341887
Script	CBG08740b.1	1	I	1	0	1a	SL1-2991	15358132
Script	CBG08741.1	1	I	1	0	1a	SL1-4344	15361353
Script	CBG08745.1	1	I	1	0	1a	SL1-3324	15369554
Script	CBG08748.1	1	I	1	0	1a	SL1-2325	15379021
Script	CBG08752.1	1	I	1	0	1a	SL1-2802	15399458
Script	CBG08755.1	1	I	1	0	1a	SL1-2336	15402387
Script	CBG08759.1	1	I	1	0	1a	SL1-2624	15452883
Script	CBG08772.1	1	V	1	0	1a	SL1-1518	1661259
Script	CBG08794.1	1	V	1	0	1a	SL1-3814	1730637
Script	CBG08803.1	1	V	1	0	1a	SL1-3262	1763070
Script	CBG08804a.1	1	V	1	0	1a	SL1-4431	1768818
Script	CBG08826.1	1	V	1	0	1a	SL1-2109	1837860
Script	CBG08827.1	1	V	1	0	1a	SL1-4421	1838366
Script	CBG08862.1	1	V	1	0	1a	SL1-2390	1964006
Script	CBG08912.1	1	X	1	0	1a	SL1-4118	21019366
Script	CBG08970.1	1	III	1	0	1a	SL1-1612	4429949
Script	CBG08976.1	1	III	1	0	1a	SL1-1825	4412816
Script	CBG08983a.1	1	III	1	0	1a	SL1-4515	4389179
Script	CBG08998.1	1	III	1	0	1a	SL1-1281	4347424
Script	CBG09055.1	1	III	1	0	1a	SL1-2817	4097622
Script	CBG09058.1	1	III	1	0	1a	SL1-515	4089969
Script	CBG09067.1	1	III	1	0	1a	SL1-1182	4072294
Script	CBG09068.1	1	III	1	0	1a	SL1-1801	4071331
Script	CBG09070.1	1	III	1	0	1a	SL1-1296	4065011
Script	CBG09073.1	1	III	1	0	1a	SL1-3561	4061787
Script	CBG09101.1	1	III	1	0	1a	SL1-2228	3907836
Script	CBG09115.1	1	III	1	0	1a	SL1-3260	3841985
Script	CBG09148.1	1	III	1	0	1a	SL1-2636	11848847
Script	CBG09152.1	1	III	1	0	1a	SL1-1436	11864107
Script	CBG09156.1	1	III	1	0	1a	SL1-2063	11874596
Script	CBG09176.1	1	III	1	0	1a	SL1-1879	11985890
Script	CBG09190.1	1	III	1	0	1a	SL1-1216	12034333
Script	CBG09203.1	1	III	1	0	1a	SL1-4005	8331208
Script	CBG09206.1	1	III	1	0	1a	SL1-3914	8326463
Script	CBG09209.1	1	III	1	0	1a	SL1-529	8318090
Script	CBG09212.1	1	III	1	0	1a	SL1-4427	8304384
Script	CBG09229.1	1	III	1	0	1a	SL1-3772	8229409
Script	CBG09233.1	1	III	1	0	1a	SL1-3098	8211248
Script	CBG09250.1	1	V	1	0	1a	SL1-2927	11854682
Script	CBG09258.1	1	V	1	0	1a	SL1-1213	11838813
Script	CBG09263.1	1	V	1	0	1a	SL1-2214	11818928
Script	CBG09266.1	1	V	1	0	1a	SL1-2222	11804567
Script	CBG09275.1	1	V	1	0	1a	SL1-3632	11775399
Script	CBG09277.1	1	V	1	0	1a	SL1-2739	11761103
Script	CBG09280.1	1	V	1	0	1a	SL1-3797	11750011
Script	CBG09281.1	1	V	1	0	1a	SL1-3269	11746660
Script	CBG09347.1	1	V	1	0	1a	SL1-4132	11505875
Script	CBG09353.1	1	V	1	0	1a	SL1-1758	11487064
Script	CBG09355.1	1	V	1	0	1a	SL1-3286	11479572
Script	CBG09369.1	1	V	1	0	1a	SL1-1280	11442537
Script	CBG09379.1	1	V	1	0	1a	SL1-2574	11403478
Script	CBG09405a.1	1	V	1	0	1a	SL1-1041	11299025
Script	CBG09409.1	1	V	1	0	1a	SL1-1667	11278166
Script	CBG09427a.1	1	V	1	0	1a	SL1-4397	11183737
Script	CBG09443.1	1	V	1	0	1a	SL1-2783	11115914
Script	CBG09449.1	1	V	1	0	1a	SL1-1573	11090978
Script	CBG09484.1	1	V	1	0	1a	SL1-1246	11023005
Script	CBG09491.1	1	V	1	0	1a	SL1-2660	11002856
Script	CBG09496.1	1	V	1	0	1a	SL1-3858	10991957
Script	CBG09501.1	1	V	1	0	1a	SL1-4487	10978222
Script	CBG09513.1	1	V	1	0	1a	SL1-4262	10925205
Script	CBG09516.1	1	V	1	0	1a	SL1-1434	10912318
Script	CBG09527.1	1	V	1	0	1a	SL1-3733	10871602
Script	CBG09540.1	1	V	1	0	1a	SL1-3916	10827209
Script	CBG09553.1	1	V	1	0	1a	SL1-1765	10794093
Script	CBG09572.1	1	V	1	0	1a	SL1-1772	10747075
Script	CBG09581.1	1	V	1	0	1a	SL1-3126	10714337
Script	CBG09583.1	1	V	1	0	1a	SL1-2818	10708877
Script	CBG09587.1	1	V	1	0	1a	SL1-3160	10690117
Script	CBG09593.1	1	V	1	0	1a	SL1-2826	10665168
Script	CBG09596.1	1	V	1	0	1a	SL1-1917	10652015
Script	CBG09610a.1	1	V	1	0	1a	SL1-2155	10595100
Script	CBG09619.1	1	V	1	0	1a	SL1-6920	10556225
Script	CBG09621.1	1	V	1	0	1a	SL1-655	10545714
Script	CBG09639.1	1	V	1	0	1a	SL1-1566	10482108
Script	CBG09642.1	1	V	1	0	1a	SL1-230	10473041
Script	CBG09652.1	1	V	1	0	1a	SL1-3646	10440851
Script	CBG09654.1	1	V	1	0	1a	SL1-3001	10437454
Script	CBG09680.1	1	V	1	0	1a	SL1-3353	10316381
Script	CBG09688.1	1	V	1	0	1a	SL1-4087	10300575
Script	CBG09695.1	1	V	1	0	1a	SL1-3233	10283851
Script	CBG09714.1	1	V	1	0	1a	SL1-4391	10240014
Script	CBG09715.1	1	V	1	0	1a	SL1-2765	10238381
Script	CBG09724.1	1	V	1	0	1a	SL1-3653	10178310
Script	CBG09731.1	1	V	1	0	1a	SL1-664	10159324
Script	CBG09733.1	1	V	1	0	1a	SL1-1545	10153602
Script	CBG09756.1	1	III	1	0	1a	SL1-1943	8387515
Script	CBG09769.1	1	III	1	0	1a	SL1-1546	8461173
Script	CBG09785a.1	1	III	1	0	1a	SL1-4219	8514415
Script	CBG09793.1	1	III	1	0	1a	SL1-3625	8545012
Script	CBG09795.1	1	III	1	0	1a	SL1-2240	8549163
Script	CBG09811.1	1	III	1	0	1a	SL1-1425	8621590
Script	CBG09816.1	1	III	1	0	1a	SL1-1379	8645059
Script	CBG09817.1	1	III	1	0	1a	SL1-2463	8646012
Script	CBG09825.1	1	III	1	0	1a	SL1-2695	8659094
Script	CBG09827.1	1	III	1	0	1a	SL1-4343	8665342
Script	CBG09840.1	1	III	1	0	1a	SL1-2989	8732296
Script	CBG09858.1	1	III	1	0	1a	SL1-1351	8836899
Script	CBG09864.1	1	III	1	0	1a	SL1-1839	8850776
Script	CBG09876b.1	1	III	1	0	1a	SL1-2044	8898200
Script	CBG09880a.1	1	III	1	0	1a	SL1-4691	8924827
Script	CBG09886a.1	1	III	1	0	1a	SL1-4365	8952115
Script	CBG09906.1	1	III	1	0	1a	SL1-1153	9011320
Script	CBG09921.1	1	III	1	0	1a	SL1-4482	9050501
Script	CBG09935.1	1	III	1	0	1a	SL1-3736	9094450
Script	CBG09936a.1	1	III	1	0	1a	SL1-1457	9103169
Script	CBG09939.1	1	III	1	0	1a	SL1-4410	9111125
Script	CBG09944.1	1	III	1	0	1a	SL1-206	9129582
Script	CBG09948.1	1	III	1	0	1a	SL1-2053	9135578
Script	CBG09956a.1	1	III	1	0	1a	SL1-3635	9176736
Script	CBG09959.1	1	III	1	0	1a	SL1-2553	9191777
Script	CBG09961.1	1	III	1	0	1a	SL1-3519	9194406
Script	CBG09966b.1	1	III	1	0	1a	SL1-603	9211310
Script	CBG09976.1	1	III	1	0	1a	SL1-2012	9241892
Script	CBG09987.1	1	III	1	0	1a	SL1-2659	9264579
Script	CBG09990.1	1	III	1	0	1a	SL1-1437	9272384
Script	CBG09994.1	1	III	1	0	1a	SL1-2881	9285156
Script	CBG10019.1	1	III	1	0	1a	SL1-717	9364354
Script	CBG10038a.1	1	III	1	0	1a	SL1-3755	9434020
Script	CBG10072a.1	1	III	1	0	1a	SL1-438	9548606
Script	CBG10075.1	1	III	1	0	1a	SL1-267	9562434
Script	CBG10077.1	1	III	1	0	1a	SL1-2384	9565833
Script	CBG10087a.1	1	III	1	0	1a	SL1-2088	9606850
Script	CBG10097.1	1	III	1	0	1a	SL1-394	9652276
Script	CBG10098a.1	1	III	1	0	1a	SL1-2388	9662227
Script	CBG10104.1	1	III	1	0	1a	SL1-2275	9690091
Script	CBG10120.1	1	III	1	0	1a	SL1-2732	9756987
Script	CBG10148.1	1	III	1	0	1a	SL1-158	9889912
Script	CBG10258.1	1	X	1	0	1a	SL1-4733	20743391
Script	CBG10269.1	1	X	1	0	1a	SL1-2167	20806483
Script	CBG10434a.1	1	V	1	0	1a	SL1-120	3532426
Script	CBG10477.1	1	V	1	0	1a	SL1-3722	3358654
Script	CBG10515.1	1	V	1	0	1a	SL1-4172	3256009
Script	CBG10522.1	1	V	1	0	1a	SL1-3881	3231155
Script	CBG10537.1	1	IV	1	0	1a	SL1-2978	16773572
Script	CBG10544.1	1	IV	1	0	1a	SL1-2993	16727837
Script	CBG10564.1	1	IV	1	0	1a	SL1-4159	16643326
Script	CBG10595.1	1	X	1	0	1a	SL1-4594	21463064
Script	CBG10596.1	1	X	1	0	1a	SL1-1704	21458314
Script	CBG10763a.1	1	I	1	0	1a	SL1-2488	6314945
Script	CBG10773.1	1	I	1	0	1a	SL1-1106	6353900
Script	CBG10777.1	1	I	1	0	1a	SL1-2766	6373492
Script	CBG10781.1	1	I	1	0	1a	SL1-1791	6387993
Script	CBG10846.1	1	X	1	0	1a	SL1-4275	12060030
Script	CBG10900.1	1	X	1	0	1a	SL1-2424	12288374
Script	CBG10906.1	1	X	1	0	1a	SL1-2366	12299999
Script	CBG10919.1	1	X	1	0	1a	SL1-3083	12344543
Script	CBG10923.1	1	X	1	0	1a	SL1-431	12351605
Script	CBG10956a.1	1	X	1	0	1a	SL1-1270	12488113
Script	CBG10976.1	1	X	1	0	1a	SL1-4611	12585912
Script	CBG10985a.1	1	X	1	0	1a	SL1-1433	12630855
Script	CBG10993.1	1	X	1	0	1a	SL1-1515	12658591
Script	CBG11007.1	1	X	1	0	1a	SL1-3586	12741292
Script	CBG11014.1	1	X	1	0	1a	SL1-1581	12787604
Script	CBG11015.1	1	X	1	0	1a	SL1-355	12791274
Script	CBG11023.1	1	X	1	0	1a	SL1-2947	12812458
Script	CBG11024.1	1	X	1	0	1a	SL1-2682	12815479
Script	CBG11027.1	1	X	1	0	1a	SL1-4539	12827046
Script	CBG11041.1	1	X	1	0	1a	SL1-609	12899201
Script	CBG11063.1	1	II	1	0	1a	SL1-2474	4376898
Script	CBG11091a.1	1	II	1	0	1a	SL1-2501	4543897
Script	CBG11099.1	1	II	1	0	1a	SL1-3739	4583659
Script	CBG11103.1	1	II	1	0	1a	SL1-1741	4596806
Script	CBG11149.1	1	II	1	0	1a	SL1-2562	5376955
Script	CBG11169.1	1	II	1	0	1a	SL1-1882	5493024
Script	CBG11183.1	1	II	1	0	1a	SL1-1616	5554971
Script	CBG11185.1	1	II	1	0	1a	SL1-3329	5564522
Script	CBG11210.1	1	II	1	0	1a	SL1-1636	5704576
Script	CBG11211.1	1	II	1	0	1a	SL1-2544	5705376
Script	CBG11248.1	1	V	1	0	1a	SL1-1376	1046067
Script	CBG11272a.1	1	V	1	0	1a	SL1-1602	945636
Script	CBG11298.1	1	V	1	0	1a	SL1-2748	844618
Script	CBG11300.1	1	V	1	0	1a	SL1-3181	827531
Script	CBG11312.1	1	V	1	0	1a	SL1-4263	796034
Script	CBG11315.1	1	V	1	0	1a	SL1-2594	783602
Script	CBG11323.1	1	V	1	0	1a	SL1-4651	743377
Script	CBG11327.1	1	V	1	0	1a	SL1-2401	721782
Script	CBG11346b.1	1	V	1	0	1a	SL1-3658	640269
Script	CBG11388a.1	1	V	1	0	1a	SL1-2567	476077
Script	CBG11417a.1	1	V	1	0	1a	SL1-2558	384558
Script	CBG11439a.1	1	V	1	0	1a	SL1-2813	332072
Script	CBG11483.1	1	V	1	0	1a	SL1-2640	197652
Script	CBG11493.1	1	V	1	0	1a	SL1-3123	171701
Script	CBG11529b.1	1	V	1	0	1a	SL1-6583	41156
Script	CBG11537.1	1	V	1	0	1a	SL1-2932	12770
Script	CBG11551.1	1	V	1	0	1a	SL1-2477	14089951
Script	CBG11571.1	1	V	1	0	1a	SL1-180	14141276
Script	CBG11576.1	1	V	1	0	1a	SL1-1245	14156670
Script	CBG11579.1	1	V	1	0	1a	SL1-4309	14161334
Script	CBG11588.1	1	V	1	0	1a	SL1-3097	14197013
Script	CBG11594.1	1	V	1	0	1a	SL1-2357	14207819
Script	CBG11596.1	1	V	1	0	1a	SL1-4778	14213266
Script	CBG11601.1	1	V	1	0	1a	SL1-650	14229589
Script	CBG11603.1	1	V	1	0	1a	SL1-4617	14247584
Script	CBG11621.1	1	V	1	0	1a	SL1-2903	14317574
Script	CBG11654.1	1	IV	1	0	1a	SL1-1785	3305097
Script	CBG11656.1	1	IV	1	0	1a	SL1-2475	3310921
Script	CBG11663a.1	1	IV	1	0	1a	SL1-406	3335752
Script	CBG11727.1	1	III	1	0	1a	SL1-3249	2263323
Script	CBG11735.1	1	III	1	0	1a	SL1-1554	2194989
Script	CBG11744.1	1	III	1	0	1a	SL1-2669	2147092
Script	CBG11750.1	1	III	1	0	1a	SL1-3706	2098464
Script	CBG11770.1	1	III	1	0	1a	SL1-1817	1984818
Script	CBG11771.1	1	III	1	0	1a	SL1-130	1982431
Script	CBG11774.1	1	III	1	0	1a	SL1-3572	1959626
Script	CBG11783.1	1	III	1	0	1a	SL1-1751	1918863
Script	CBG11787.1	1	III	1	0	1a	SL1-2177	1892984
Script	CBG11841.1	1	I	1	0	1a	SL1-4040	28770
Script	CBG11883.1	1	I	1	0	1a	SL1-1271	326519
Script	CBG11890.1	1	I	1	0	1a	SL1-709	375197
Script	CBG11892.1	1	I	1	0	1a	SL1-3621	380749
Script	CBG11896.1	1	I	1	0	1a	SL1-2505	391214
Script	CBG11905.1	1	I	1	0	1a	SL1-4419	7038850
Script	CBG11926.1	1	I	1	0	1a	SL1-2684	7119877
Script	CBG11957.1	1	I	1	0	1a	SL1-2706	7304823
Script	CBG11960.1	1	I	1	0	1a	SL1-2545	7312020
Script	CBG11963.1	1	I	1	0	1a	SL1-2472	7319885
Script	CBG11967.1	1	I	1	0	1a	SL1-256	7331881
Script	CBG11974.1	1	I	1	0	1a	SL1-3014	7358091
Script	CBG11979.1	1	I	1	0	1a	SL1-1264	7365420
Script	CBG12002.1	1	I	1	0	1a	SL1-2725	7454856
Script	CBG12004.1	1	I	1	0	1a	SL1-1226	7460518
Script	CBG12008.1	1	I	1	0	1a	SL1-4916	7472542
Script	CBG12022.1	1	I	1	0	1a	SL1-3831	7536919
Script	CBG12032.1	1	I	1	0	1a	SL1-2761	7570915
Script	CBG12033.1	1	I	1	0	1a	SL1-2225	7575343
Script	CBG12038.1	1	I	1	0	1a	SL1-2106	7588318
Script	CBG12052a.1	1	I	1	0	1a	SL1-1369	7650232
Script	CBG12053.1	1	I	1	0	1a	SL1-10161	7650674
Script	CBG12061.1	1	I	1	0	1a	SL1-3715	7668914
Script	CBG12062.1	1	I	1	0	1a	SL1-2338	7670273
Script	CBG12067.1	1	I	1	0	1a	SL1-2658	7689938
Script	CBG12098.1	1	I	1	0	1a	SL1-3686	7846760
Script	CBG12141.1	1	V	1	0	1a	SL1-1222	5362979
Script	CBG12142b.1	1	V	1	0	1a	SL1-5127	5372658
Script	CBG12150.1	1	V	1	0	1a	SL1-1815	5394745
Script	CBG12152.1	1	V	1	0	1a	SL1-1860	5401253
Script	CBG12157.1	1	V	1	0	1a	SL1-1919	5428399
Script	CBG12176.1	1	I	1	0	1a	SL1-4800	8513529
Script	CBG12212.1	1	I	1	0	1a	SL1-4052	8338380
Script	CBG12219.1	1	I	1	0	1a	SL1-428	8311721
Script	CBG12221.1	1	I	1	0	1a	SL1-3011	8306899
Script	CBG12223.1	1	I	1	0	1a	SL1-1439	8303551
Script	CBG12227.1	1	I	1	0	1a	SL1-3677	8289686
Script	CBG12231.1	1	I	1	0	1a	SL1-3328	8285910
Script	CBG12234a.1	1	I	1	0	1a	SL1-2206	8276921
Script	CBG12274a.1	1	III	1	0	1a	SL1-1777	12564041
Script	CBG12303.1	1	III	1	0	1a	SL1-138	12728556
Script	CBG12313.1	1	I	1	0	1a	SL1-1470	9125718
Script	CBG12327.1	1	I	1	0	1a	SL1-3212	9066253
Script	CBG12336.1	1	I	1	0	1a	SL1-1596	9033095
Script	CBG12338.1	1	I	1	0	1a	SL1-1738	9011621
Script	CBG12340.1	1	I	1	0	1a	SL1-1997	9006133
Script	CBG12344a.1	1	I	1	0	1a	SL1-2009	9002074
Script	CBG12349.1	1	I	1	0	1a	SL1-2453	8972892
Script	CBG12356.1	1	I	1	0	1a	SL1-2688	8956971
Script	CBG12363.1	1	I	1	0	1a	SL1-2301	8930835
Script	CBG12382b.1	1	I	1	0	1a	SL1-1227	8850536
Script	CBG12402.1	1	I	1	0	1a	SL1-257	8751221
Script	CBG12421a.1	1	I	1	0	1a	SL1-4633	8674155
Script	CBG12434.1	1	I	1	0	1a	SL1-2385	8629545
Script	CBG12437.1	1	I	1	0	1a	SL1-1212	8616365
Script	CBG12442.1	1	I	1	0	1a	SL1-3743	8599762
Script	CBG12451.1	1	I	1	0	1a	SL1-4415	8563654
Script	CBG12453.1	1	I	1	0	1a	SL1-3901	8556520
Script	CBG12459.1	1	I	1	0	1a	SL1-3207	8538995
Script	CBG12468.1	1	IV	1	0	1a	SL1-3082	14942353
Script	CBG12483.1	1	I	1	0	1a	SL1-691	9188723
Script	CBG12484.1	1	I	1	0	1a	SL1-4589	9191955
Script	CBG12485.1	1	I	1	0	1a	SL1-4341	9193540
Script	CBG12497.1	1	I	1	0	1a	SL1-1195	9230887
Script	CBG12498.1	1	I	1	0	1a	SL1-432	9235880
Script	CBG12500.1	1	I	1	0	1a	SL1-2983	9246094
Script	CBG12504.1	1	I	1	0	1a	SL1-3299	9252119
Script	CBG12513.1	1	I	1	0	1a	SL1-1348	9277132
Script	CBG12516.1	1	I	1	0	1a	SL1-4565	9286959
Script	CBG12517.1	1	I	1	0	1a	SL1-418	9292132
Script	CBG12530.1	1	I	1	0	1a	SL1-2350	9346597
Script	CBG12536.1	1	I	1	0	1a	SL1-4894	9375714
Script	CBG12598.1	1	I	1	0	1a	SL1-1282	9594083
Script	CBG12633.1	1	I	1	0	1a	SL1-1978	9716606
Script	CBG12636a.1	1	I	1	0	1a	SL1-305	9722074
Script	CBG12656.1	1	I	1	0	1a	SL1-3515	9795669
Script	CBG12659.1	1	I	1	0	1a	SL1-1224	9803264
Script	CBG12668.1	1	I	1	0	1a	SL1-455	9819852
Script	CBG12708.1	1	I	1	0	1a	SL1-1304	10032382
Script	CBG12712.1	1	I	1	0	1a	SL1-1460	10042494
Script	CBG12714.1	1	I	1	0	1a	SL1-2461	10053142
Script	CBG12721.1	1	I	1	0	1a	SL1-3995	10075894
Script	CBG12727.1	1	I	1	0	1a	SL1-1953	10099997
Script	CBG12737.1	1	I	1	0	1a	SL1-3641	10150774
Script	CBG12745.1	1	I	1	0	1a	SL1-270	10182926
Script	CBG12771.1	1	I	1	0	1a	SL1-22	10294394
Script	CBG12804.1	1	I	1	0	1a	SL1-3338	10413749
Script	CBG12805.1	1	I	1	0	1a	SL1-4519	10416481
Script	CBG12807a.1	1	I	1	0	1a	SL1-1681	10418263
Script	CBG12819.1	1	I	1	0	1a	SL1-4702	10476763
Script	CBG12820.1	1	I	1	0	1a	SL1-1275	10477191
Script	CBG12832.1	1	I	1	0	1a	SL1-3798	10541026
Script	CBG12886.1	1	I	1	0	1a	SL1-3072	10802657
Script	CBG12910.1	1	V	1	0	1a	SL1-2148	18329294
Script	CBG12912.1	1	V	1	0	1a	SL1-4535	18334399
Script	CBG12958.1	1	II	1	0	1a	SL1-2213	6528599
Script	CBG12968.1	1	II	1	0	1a	SL1-4727	6500451
Script	CBG13006a.1	1	II	1	0	1a	SL1-2712	6356387
Script	CBG13012.1	1	II	1	0	1a	SL1-3188	6338516
Script	CBG13013.1	1	II	1	0	1a	SL1-1287	6335807
Script	CBG13026.1	1	II	1	0	1a	SL1-2845	6278199
Script	CBG13035.1	1	II	1	0	1a	SL1-2136	6250705
Script	CBG13037.1	1	II	1	0	1a	SL1-4146	6245210
Script	CBG13045.1	1	II	1	0	1a	SL1-2957	6215133
Script	CBG13066.1	1	II	1	0	1a	SL1-4719	5757745
Script	CBG13068.1	1	II	1	0	1a	SL1-3631	5767163
Script	CBG13077a.1	1	II	1	0	1a	SL1-4563	5813798
Script	CBG13090.1	1	II	1	0	1a	SL1-10062	5862280
Script	CBG13115.1	1	II	1	0	1a	SL1-136	5950352
Script	CBG13116.1	1	II	1	0	1a	SL1-4336	5950681
Script	CBG13128.1	1	II	1	0	1a	SL1-4932	5999442
Script	CBG13142a.1	1	II	1	0	1a	SL1-4338	6056429
Script	CBG13145.1	1	II	1	0	1a	SL1-1890	6074400
Script	CBG13148.1	1	II	1	0	1a	SL1-2099	6085239
Script	CBG13153.1	1	II	1	0	1a	SL1-4550	6094031
Script	CBG13157.1	1	II	1	0	1a	SL1-239	6108943
Script	CBG13158.1	1	II	1	0	1a	SL1-3261	6114257
Script	CBG13163c.1	1	III	1	0	1a	SL1-65	5742760
Script	CBG13173.1	1	III	1	0	1a	SL1-841	5782448
Script	CBG13181.1	1	III	1	0	1a	SL1-1189	5814791
Script	CBG13201.1	1	III	1	0	1a	SL1-4233	5928383
Script	CBG13203.1	1	III	1	0	1a	SL1-1913	5942698
Script	CBG13217.1	1	III	1	0	1a	SL1-1720	5994103
Script	CBG13220.1	1	III	1	0	1a	SL1-2919	5999798
Script	CBG13224.1	1	III	1	0	1a	SL1-447	6006725
Script	CBG13227.1	1	III	1	0	1a	SL1-3113	6028282
Script	CBG13252.1	1	III	1	0	1a	SL1-727	6107695
Script	CBG13279.1	1	III	1	0	1a	SL1-656	6187910
Script	CBG13296.1	1	III	1	0	1a	SL1-4521	6296530
Script	CBG13328.1	1	III	1	0	1a	SL1-449	6389914
Script	CBG13342.1	1	II	1	0	1a	SL1-4986	3276747
Script	CBG13346.1	1	II	1	0	1a	SL1-1293	3253285
Script	CBG13350.1	1	II	1	0	1a	SL1-361	3244343
Script	CBG13354.1	1	II	1	0	1a	SL1-2828	3216666
Script	CBG13368b.1	1	II	1	0	1a	SL1-881	3141018
Script	CBG13369.1	1	II	1	0	1a	SL1-714	3127692
Script	CBG13375a.1	1	II	1	0	1a	SL1-1429	3092271
Script	CBG13385.1	1	II	1	0	1a	SL1-1870	3050774
Script	CBG13401.1	1	II	1	0	1a	SL1-3147	2988383
Script	CBG13402.1	1	II	1	0	1a	SL1-5739	2980779
Script	CBG13421.1	1	II	1	0	1a	SL1-140	2899268
Script	CBG13430.1	1	II	1	0	1a	SL1-2634	2842147
Script	CBG13441.1	1	II	1	0	1a	SL1-1589	2793674
Script	CBG13458.1	1	II	1	0	1a	SL1-1373	2691553
Script	CBG13468a.1	1	II	1	0	1a	SL1-1238	2636138
Script	CBG13471.1	1	II	1	0	1a	SL1-1498	2620506
Script	CBG13493.1	1	IV	1	0	1a	SL1-3685	17135819
Script	CBG13507.1	1	IV	1	0	1a	SL1-4009	17187139
Script	CBG13522.1	1	IV	1	0	1a	SL1-1192	17251750
Script	CBG13535.1	1	IV	1	0	1a	SL1-2877	17288091
Script	CBG13536.1	1	IV	1	0	1a	SL1-1677	17291825
Script	CBG13548.1	1	IV	1	0	1a	SL1-4315	17344547
Script	CBG13568.1	1	IV	1	0	1a	SL1-412	17409913
Script	CBG13579.1	1	IV	1	0	1a	SL1-4683	17441349
Script	CBG13582b.1	1	IV	1	0	1a	SL1-2504	17453522
Script	CBG13602.1	1	I	1	0	1a	SL1-5487	11553271
Script	CBG13604.1	1	I	1	0	1a	SL1-1265	11558259
Script	CBG13605.1	1	I	1	0	1a	SL1-1243	11562161
Script	CBG13606.1	1	I	1	0	1a	SL1-2103	11562678
Script	CBG13613.1	1	I	1	0	1a	SL1-1949	11586496
Script	CBG13621.1	1	I	1	0	1a	SL1-1484	11650930
Script	CBG13639.1	1	I	1	0	1a	SL1-1802	11734337
Script	CBG13640.1	1	I	1	0	1a	SL1-1374	11734870
Script	CBG13664.1	1	IV	1	0	1a	SL1-2269	650143
Script	CBG13687.1	1	IV	1	0	1a	SL1-3543	832439
Script	CBG13694.1	1	IV	1	0	1a	SL1-1867	894828
Script	CBG13710.1	1	IV	1	0	1a	SL1-4326	1037022
Script	CBG13712.1	1	IV	1	0	1a	SL1-1946	1043745
Script	CBG13726.1	1	IV	1	0	1a	SL1-4627	1155900
Script	CBG13773.1	1	IV	1	0	1a	SL1-1788	1397429
Script	CBG13812.1	1	IV	1	0	1a	SL1-3475	1559876
Script	CBG13827a.1	1	IV	1	0	1a	SL1-2888	1572565
Script	CBG13879.1	1	IV	1	0	1a	SL1-3161	16308509
Script	CBG13880.1	1	IV	1	0	1a	SL1-2126	16306979
Script	CBG13882a.1	1	IV	1	0	1a	SL1-276	16293443
Script	CBG13885.1	1	IV	1	0	1a	SL1-1407	16272419
Script	CBG13891.1	1	IV	1	0	1a	SL1-2864	16243204
Script	CBG13900.1	1	IV	1	0	1a	SL1-1779	16194244
Script	CBG13909.1	1	IV	1	0	1a	SL1-2428	16137163
Script	CBG13944a.1	1	IV	1	0	1a	SL1-273	15910636
Script	CBG13945.1	1	IV	1	0	1a	SL1-1907	15909449
Script	CBG13946.1	1	IV	1	0	1a	SL1-1925	15898481
Script	CBG13948.1	1	IV	1	0	1a	SL1-1344	15886834
Script	CBG13985a.1	1	IV	1	0	1a	SL1-598	15702871
Script	CBG14055.1	1	X	1	0	1a	SL1-1995	7830010
Script	CBG14072.1	1	X	1	0	1a	SL1-392	7895595
Script	CBG14085.1	1	X	1	0	1a	SL1-2922	7947003
Script	CBG14100.1	1	X	1	0	1a	SL1-1542	8000367
Script	CBG14132.1	1	X	1	0	1a	SL1-4098	8149492
Script	CBG14133.1	1	X	1	0	1a	SL1-4661	8153196
Script	CBG14138.1	1	X	1	0	1a	SL1-1480	8166827
Script	CBG14140.1	1	X	1	0	1a	SL1-2446	8190766
Script	CBG14146.1	1	X	1	0	1a	SL1-3725	8217468
Script	CBG14163.1	1	X	1	0	1a	SL1-2760	8312240
Script	CBG14199.1	1	X	1	0	1a	SL1-1440	8465369
Script	CBG14204.1	1	X	1	0	1a	SL1-1331	8490056
Script	CBG14205.1	1	X	1	0	1a	SL1-2236	8492757
Script	CBG14237.1	1	X	1	0	1a	SL1-286	8701113
Script	CBG14239.1	1	X	1	0	1a	SL1-2201	8719071
Script	CBG14240.1	1	X	1	0	1a	SL1-4293	8722499
Script	CBG14269a.1	1	X	1	0	1a	SL1-2098	8833194
Script	CBG14326.1	1	X	1	0	1a	SL1-182	9137258
Script	CBG14345.1	1	X	1	0	1a	SL1-575	9220643
Script	CBG14372b.1	1	X	1	0	1a	SL1-1007	9344315
Script	CBG14378.1	1	X	1	0	1a	SL1-482	9359925
Script	CBG14380.1	1	X	1	0	1a	SL1-4216	9365726
Script	CBG14389.1	1	X	1	0	1a	SL1-1415	9402494
Script	CBG14467.1	1	X	1	0	1a	SL1-2046	9735137
Script	CBG14471.1	1	X	1	0	1a	SL1-461	9750654
Script	CBG14483a.1	1	X	1	0	1a	SL1-4656	9816609
Script	CBG14499.1	1	X	1	0	1a	SL1-2891	9893790
Script	CBG14500.1	1	X	1	0	1a	SL1-3193	9896362
Script	CBG14515a.1	1	X	1	0	1a	SL1-1445	9992953
Script	CBG14520.1	1	X	1	0	1a	SL1-2945	10018181
Script	CBG14523.1	1	X	1	0	1a	SL1-1185	10030693
Script	CBG14534.1	1	X	1	0	1a	SL1-2427	10084286
Script	CBG14550.1	1	X	1	0	1a	SL1-1672	10151669
Script	CBG14564b.1	1	X	1	0	1a	SL1-4010	10240012
Script	CBG14581a.1	1	X	1	0	1a	SL1-1341	10337404
Script	CBG14601.1	1	X	1	0	1a	SL1-945	10393045
Script	CBG14609.1	1	X	1	0	1a	SL1-2262	10434817
Script	CBG14643.1	1	X	1	0	1a	SL1-3643	10579066
Script	CBG14650a.1	1	X	1	0	1a	SL1-3039	10630885
Script	CBG14665.1	1	X	1	0	1a	SL1-4570	10694216
Script	CBG14667.1	1	X	1	0	1a	SL1-5874	10699602
Script	CBG14711.1	1	X	1	0	1a	SL1-549	10929910
Script	CBG14715.1	1	X	1	0	1a	SL1-444	10939884
Script	CBG14749.1	1	X	1	0	1a	SL1-3518	11110295
Script	CBG14753.1	1	X	1	0	1a	SL1-4271	11134795
Script	CBG14771.1	1	X	1	0	1a	SL1-2030	11224671
Script	CBG14791.1	1	X	1	0	1a	SL1-4495	11319816
Script	CBG14820.1	1	X	1	0	1a	SL1-2777	11470576
Script	CBG14829.1	1	X	1	0	1a	SL1-3952	11507061
Script	CBG14834.1	1	X	1	0	1a	SL1-3704	11524848
Script	CBG14863.1	1	X	1	0	1a	SL1-2956	11633683
Script	CBG14873.1	1	I	1	0	1a	SL1-383	3336279
Script	CBG14892.1	1	I	1	0	1a	SL1-4405	3432851
Script	CBG14905.1	1	I	1	0	1a	SL1-4759	3470697
Script	CBG14913.1	1	I	1	0	1a	SL1-178	3512244
Script	CBG14935.1	1	I	1	0	1a	SL1-1403	3596169
Script	CBG14936b.1	1	I	1	0	1a	SL1-3435	3597068
Script	CBG14938a.1	1	I	1	0	1a	SL1-2389	3608159
Script	CBG14945.1	1	I	1	0	1a	SL1-2340	3641863
Script	CBG14947.1	1	I	1	0	1a	SL1-4141	3647664
Script	CBG14957.1	1	I	1	0	1a	SL1-1505	3691735
Script	CBG14960a.1	1	I	1	0	1a	SL1-4324	3701205
Script	CBG14979.1	1	I	1	0	1a	SL1-3008	3768225
Script	CBG14983.1	1	I	1	0	1a	SL1-3852	3785238
Script	CBG14987.1	1	I	1	0	1a	SL1-2091	3802819
Script	CBG15000a.1	1	IV	1	0	1a	SL1-338	3747072
Script	CBG15011.1	1	IV	1	0	1a	SL1-2654	3837294
Script	CBG15027.1	1	IV	1	0	1a	SL1-3567	3942665
Script	CBG15029.1	1	IV	1	0	1a	SL1-2742	3945502
Script	CBG15048.1	1	IV	1	0	1a	SL1-2183	4024466
Script	CBG15055.1	1	IV	1	0	1a	SL1-2498	4048290
Script	CBG15064.1	1	IV	1	0	1a	SL1-4061	4076417
Script	CBG15066.1	1	IV	1	0	1a	SL1-3122	4085575
Script	CBG15109.1	1	III	1	0	1a	SL1-3985	844123
Script	CBG15170a.1	1	III	1	0	1a	SL1-1933	521822
Script	CBG15174.1	1	III	1	0	1a	SL1-2685	503549
Script	CBG15175.1	1	III	1	0	1a	SL1-1303	501980
Script	CBG15181.1	1	III	1	0	1a	SL1-2801	471182
Script	CBG15189.1	1	III	1	0	1a	SL1-429	451972
Script	CBG15190.1	1	III	1	0	1a	SL1-2716	451609
Script	CBG15202.1	1	III	1	0	1a	SL1-4103	364401
Script	CBG15205.1	1	III	1	0	1a	SL1-3305	356556
Script	CBG15215.1	1	III	1	0	1a	SL1-1079	309925
Script	CBG15223.1	1	III	1	0	1a	SL1-3845	292502
Script	CBG15224.1	1	III	1	0	1a	SL1-476	291267
Script	CBG15229.1	1	III	1	0	1a	SL1-3988	270813
Script	CBG15242.1	1	III	1	0	1a	SL1-4038	204011
Script	CBG15249.1	1	III	1	0	1a	SL1-137	173327
Script	CBG15252.1	1	III	1	0	1a	SL1-3009	168685
Script	CBG15260.1	1	III	1	0	1a	SL1-2602	143661
Script	CBG15263.1	1	III	1	0	1a	SL1-3059	135409
Script	CBG15265.1	1	III	1	0	1a	SL1-1562	130435
Script	CBG15273.1	1	III	1	0	1a	SL1-2459	88116
Script	CBG15297a.1	1	III	1	0	1a	SL1-4166	14265580
Script	CBG15313.1	1	III	1	0	1a	SL1-3473	14330285
Script	CBG15314.1	1	III	1	0	1a	SL1-1862	14336044
Script	CBG15316.1	1	III	1	0	1a	SL1-2238	14345994
Script	CBG15320.1	1	III	1	0	1a	SL1-3915	14366178
Script	CBG15330.1	1	III	1	0	1a	SL1-2471	14417989
Script	CBG15339.1	1	III	1	0	1a	SL1-2911	14462327
Script	CBG15340.1	1	III	1	0	1a	SL1-3707	14469623
Script	CBG15407.1	1	X	1	0	1a	SL1-2699	16066869
Script	CBG15414.1	1	X	1	0	1a	SL1-3961	16052022
Script	CBG15447.1	1	X	1	0	1a	SL1-2584	15881009
Script	CBG15465.1	1	X	1	0	1a	SL1-1242	15790857
Script	CBG15471.1	1	X	1	0	1a	SL1-2346	15768770
Script	CBG15559.1	1	X	1	0	1a	SL1-1399	15385433
Script	CBG15594.1	1	IV	1	0	1a	SL1-3574	14750616
Script	CBG15632.1	1	IV	1	0	1a	SL1-4407	13936107
Script	CBG15658.1	1	III	1	0	1a	SL1-1325	930186
Script	CBG15675a.1	1	III	1	0	1a	SL1-4527	1008027
Script	CBG15683.1	1	III	1	0	1a	SL1-1915	1040522
Script	CBG15706b.1	1	III	1	0	1a	SL1-2442	1177439
Script	CBG15710.1	1	III	1	0	1a	SL1-3479	1188626
Script	CBG15727.1	1	III	1	0	1a	SL1-1863	1251821
Script	CBG15759.1	1	III	1	0	1a	SL1-1892	1480861
Script	CBG15767.1	1	III	1	0	1a	SL1-2064	1519545
Script	CBG15773.1	1	III	1	0	1a	SL1-1726	1551823
Script	CBG15774.1	1	III	1	0	1a	SL1-1398	1552656
Script	CBG15785.1	1	III	1	0	1a	SL1-1866	1597395
Script	CBG15848a.1	1	I	1	0	1a	SL1-212	13175812
Script	CBG15935b.1	1	X	1	0	1a	SL1-2068	2972825
Script	CBG15936.1	1	X	1	0	1a	SL1-786	2968706
Script	CBG15940.1	1	X	1	0	1a	SL1-2579	2946468
Script	CBG15944.1	1	X	1	0	1a	SL1-1253	2913456
Script	CBG15945.1	1	X	1	0	1a	SL1-3596	2911426
Script	CBG15954a.1	1	X	1	0	1a	SL1-3934	2858163
Script	CBG15956.1	1	X	1	0	1a	SL1-351	2850733
Script	CBG15957.1	1	X	1	0	1a	SL1-4064	2842905
Script	CBG15975.1	1	X	1	0	1a	SL1-2605	2746887
Script	CBG15980b.1	1	X	1	0	1a	SL1-3823	2713214
Script	CBG15997.1	1	X	1	0	1a	SL1-640	2607546
Script	CBG16000.1	1	X	1	0	1a	SL1-456	2591153
Script	CBG16021.1	1	II	1	0	1a	SL1-315	15257440
Script	CBG16029.1	1	II	1	0	1a	SL1-155	15285734
Script	CBG16084.1	1	X	1	0	1a	SL1-2679	2298507
Script	CBG16158.1	1	X	1	0	1a	SL1-3047	1956436
Script	CBG16171.1	1	X	1	0	1a	SL1-1792	1896522
Script	CBG16205.1	1	X	1	0	1a	SL1-850	1735593
Script	CBG16216.1	1	X	1	0	1a	SL1-38	1674677
Script	CBG16221.1	1	X	1	0	1a	SL1-2299	1657402
Script	CBG16244.1	1	X	1	0	1a	SL1-4013	1582737
Script	CBG16310.1	1	X	1	0	1a	SL1-164	1299700
Script	CBG16338.1	1	X	1	0	1a	SL1-1300	1164024
Script	CBG16354.1	1	X	1	0	1a	SL1-2146	1087576
Script	CBG16364a.1	1	X	1	0	1a	SL1-756	1031205
Script	CBG16401.1	1	X	1	0	1a	SL1-720	830677
Script	CBG16421.1	1	X	1	0	1a	SL1-4969	761947
Script	CBG16423.1	1	X	1	0	1a	SL1-2981	744396
Script	CBG16441.1	1	IV	1	0	1a	SL1-143	14538283
Script	CBG16454.1	1	IV	1	0	1a	SL1-1475	14614350
Script	CBG16478.1	1	III	1	0	1a	SL1-4130	7351849
Script	CBG16487.1	1	III	1	0	1a	SL1-631	7391416
Script	CBG16491.1	1	III	1	0	1a	SL1-363	7404787
Script	CBG16497.1	1	III	1	0	1a	SL1-3477	7431526
Script	CBG16525a.1	1	III	1	0	1a	SL1-1881	7526541
Script	CBG16526b.1	1	III	1	0	1a	SL1-4305	7527395
Script	CBG16529.1	1	III	1	0	1a	SL1-2714	7543899
Script	CBG16534.1	1	III	1	0	1a	SL1-3063	7569957
Script	CBG16539.1	1	III	1	0	1a	SL1-2830	7592454
Script	CBG16541.1	1	III	1	0	1a	SL1-3146	7597633
Script	CBG16544.1	1	III	1	0	1a	SL1-4102	7607360
Script	CBG16545.1	1	III	1	0	1a	SL1-2747	7612393
Script	CBG16568b.1	1	III	1	0	1a	SL1-3332	7741056
Script	CBG16573.1	1	III	1	0	1a	SL1-247	7759097
Script	CBG16597b.1	1	III	1	0	1a	SL1-473	7873591
Script	CBG16607.1	1	III	1	0	1a	SL1-3038	7910443
Script	CBG16611.1	1	III	1	0	1a	SL1-1998	7920312
Script	CBG16621a.1	1	III	1	0	1a	SL1-2379	7945942
Script	CBG16652.1	1	III	1	0	1a	SL1-1583	8045602
Script	CBG16675b.1	1	III	1	0	1a	SL1-2819	8154230
Script	CBG16690.1	1	X	1	0	1a	SL1-1564	12962814
Script	CBG16697.1	1	X	1	0	1a	SL1-903	13001355
Script	CBG16716.1	1	X	1	0	1a	SL1-3282	13083903
Script	CBG16718.1	1	X	1	0	1a	SL1-3745	13091648
Script	CBG16719.1	1	X	1	0	1a	SL1-4819	13096415
Script	CBG16730.1	1	X	1	0	1a	SL1-1857	13126009
Script	CBG16747.1	1	X	1	0	1a	SL1-2392	13211525
Script	CBG16816.1	1	IV	1	0	1a	SL1-1579	16527240
Script	CBG16825.1	1	IV	1	0	1a	SL1-1864	16565393
Script	CBG16826.1	1	IV	1	0	1a	SL1-2869	16566168
Script	CBG16856.1	1	X	1	0	1a	SL1-3191	13679002
Script	CBG16864.1	1	X	1	0	1a	SL1-1225	13740924
Script	CBG16886.1	1	X	1	0	1a	SL1-452	13825168
Script	CBG16896.1	1	X	1	0	1a	SL1-1569	13867192
Script	CBG16897.1	1	X	1	0	1a	SL1-1274	13869992
Script	CBG16918.1	1	X	1	0	1a	SL1-2566	13969984
Script	CBG16924a.1	1	X	1	0	1a	SL1-3064	14010192
Script	CBG17045.1	1	II	1	0	1a	SL1-2899	15168425
Script	CBG17073.1	1	V	1	0	1a	SL1-772	16126720
Script	CBG17083.1	1	V	1	0	1a	SL1-1847	16169218
Script	CBG17170.1	1	X	1	0	1a	SL1-370	7123738
Script	CBG17177a.1	1	X	1	0	1a	SL1-3665	7097651
Script	CBG17183.1	1	X	1	0	1a	SL1-3607	7068181
Script	CBG17187.1	1	X	1	0	1a	SL1-3807	7051797
Script	CBG17208.1	1	X	1	0	1a	SL1-2108	6934067
Script	CBG17209.1	1	X	1	0	1a	SL1-4282	6922285
Script	CBG17303.1	1	X	1	0	1a	SL1-4543	4933968
Script	CBG17325.1	1	X	1	0	1a	SL1-3056	5057728
Script	CBG17349.1	1	X	1	0	1a	SL1-3627	5179020
Script	CBG17351.1	1	X	1	0	1a	SL1-3131	5198252
Script	CBG17398.1	1	X	1	0	1a	SL1-1829	5411377
Script	CBG17399.1	1	X	1	0	1a	SL1-2838	5418069
Script	CBG17438.1	1	X	1	0	1a	SL1-495	5629672
Script	CBG17459.1	1	III	1	0	1a	SL1-1107	3625237
Script	CBG17460.1	1	III	1	0	1a	SL1-3175	3618548
Script	CBG17485.1	1	III	1	0	1a	SL1-1899	3522072
Script	CBG17511.1	1	X	1	0	1a	SL1-2628	5730429
Script	CBG17518.1	1	X	1	0	1a	SL1-3599	5776748
Script	CBG17545.1	1	X	1	0	1a	SL1-226	5894237
Script	CBG17559.1	1	X	1	0	1a	SL1-3605	5974451
Script	CBG17577.1	1	X	1	0	1a	SL1-301	6053103
Script	CBG17594.1	1	X	1	0	1a	SL1-2445	6126563
Script	CBG17604.1	1	X	1	0	1a	SL1-3301	6196476
Script	CBG17617.1	1	IV	1	0	1a	SL1-2769	11921457
Script	CBG17639.1	1	IV	1	0	1a	SL1-616	11820747
Script	CBG17647a.1	1	IV	1	0	1a	SL1-2887	11791809
Script	CBG17649.1	1	IV	1	0	1a	SL1-3334	11783091
Script	CBG17669.1	1	IV	1	0	1a	SL1-1852	11723152
Script	CBG17673a.1	1	IV	1	0	1a	SL1-2721	11712633
Script	CBG17679b.1	1	IV	1	0	1a	SL1-3980	11698197
Script	CBG17682a.1	1	IV	1	0	1a	SL1-1724	11687291
Script	CBG17684a.1	1	IV	1	0	1a	SL1-3179	11679817
Script	CBG17687a.1	1	IV	1	0	1a	SL1-1459	11671679
Script	CBG17688.1	1	IV	1	0	1a	SL1-2925	11670727
Script	CBG17689.1	1	IV	1	0	1a	SL1-3713	11667040
Script	CBG17722.1	1	IV	1	0	1a	SL1-2397	11520700
Script	CBG17737.1	1	IV	1	0	1a	SL1-1352	11472840
Script	CBG17763.1	1	II	1	0	1a	SL1-1204	13338366
Script	CBG17837.1	1	V	1	0	1a	SL1-747	17778726
Script	CBG17899.1	1	V	1	0	1a	SL1-5352	5766880
Script	CBG17901a.1	1	V	1	0	1a	SL1-470	5777962
Script	CBG17948a.1	1	III	1	0	1a	SL1-2290	7305612
Script	CBG17949.1	1	III	1	0	1a	SL1-435	7305282
Script	CBG17956.1	1	III	1	0	1a	SL1-167	7289753
Script	CBG17957.1	1	III	1	0	1a	SL1-1237	7284891
Script	CBG17965.1	1	III	1	0	1a	SL1-3196	7267835
Script	CBG17983a.1	1	III	1	0	1a	SL1-3229	7207652
Script	CBG17986.1	1	III	1	0	1a	SL1-2630	7192658
Script	CBG17997.1	1	III	1	0	1a	SL1-3945	7151288
Script	CBG18001.1	1	III	1	0	1a	SL1-486	7131368
Script	CBG18003.1	1	III	1	0	1a	SL1-4428	7120219
Script	CBG18007.1	1	III	1	0	1a	SL1-3697	7113282
Script	CBG18012.1	1	III	1	0	1a	SL1-1884	7102837
Script	CBG18025a.1	1	III	1	0	1a	SL1-1607	7051624
Script	CBG18034.1	1	III	1	0	1a	SL1-1725	7005050
Script	CBG18039.1	1	III	1	0	1a	SL1-5031	6991808
Script	CBG18040.1	1	III	1	0	1a	SL1-2657	6984449
Script	CBG18043a.1	1	III	1	0	1a	SL1-1249	6967558
Script	CBG18045.1	1	III	1	0	1a	SL1-2468	6958764
Script	CBG18046.1	1	III	1	0	1a	SL1-163	6958459
Script	CBG18052.1	1	III	1	0	1a	SL1-1910	6920148
Script	CBG18058.1	1	III	1	0	1a	SL1-2047	6883288
Script	CBG18077.1	1	III	1	0	1a	SL1-1504	6827091
Script	CBG18096.1	1	III	1	0	1a	SL1-2966	6755278
Script	CBG18132.1	1	III	1	0	1a	SL1-1186	6583963
Script	CBG18134.1	1	III	1	0	1a	SL1-21	6579905
Script	CBG18145.1	1	III	1	0	1a	SL1-2548	6529560
Script	CBG18152.1	1	III	1	0	1a	SL1-2092	6512374
Script	CBG18162.1	1	III	1	0	1a	SL1-1649	6473011
Script	CBG18187.1	1	III	1	0	1a	SL1-371	5729930
Script	CBG18195a.1	1	III	1	0	1a	SL1-1632	5704719
Script	CBG18209a.1	1	III	1	0	1a	SL1-2239	5657281
Script	CBG18226.1	1	III	1	0	1a	SL1-4434	5615579
Script	CBG18231.1	1	III	1	0	1a	SL1-3973	5598887
Script	CBG18245.1	1	III	1	0	1a	SL1-4048	5544896
Script	CBG18252.1	1	III	1	0	1a	SL1-107	5525566
Script	CBG18253.1	1	III	1	0	1a	SL1-2193	5524158
Script	CBG18255.1	1	III	1	0	1a	SL1-2492	5514914
Script	CBG18256.1	1	III	1	0	1a	SL1-3013	5511700
Script	CBG18262a.1	1	III	1	0	1a	SL1-1315	5481698
Script	CBG18265b.1	1	III	1	0	1a	SL1-3452	5477407
Script	CBG18266.1	1	III	1	0	1a	SL1-1641	5470411
Script	CBG18308.1	1	III	1	0	1a	SL1-2255	5263303
Script	CBG18314.1	1	III	1	0	1a	SL1-3503	5233563
Script	CBG18334.1	1	III	1	0	1a	SL1-3005	5167871
Script	CBG18335.1	1	III	1	0	1a	SL1-4264	5167319
Script	CBG18373.1	1	III	1	0	1a	SL1-1887	5030736
Script	CBG18384.1	1	III	1	0	1a	SL1-1577	4976571
Script	CBG18392.1	1	III	1	0	1a	SL1-5095	4949517
Script	CBG18401.1	1	II	1	0	1a	SL1-3623	1569842
Script	CBG18441b.1	1	II	1	0	1a	SL1-477	1765687
Script	CBG18455.1	1	II	1	0	1a	SL1-134	1905179
Script	CBG18471.1	1	IV	1	0	1a	SL1-4607	13711960
Script	CBG18472.1	1	IV	1	0	1a	SL1-410	13713587
Script	CBG18478.1	1	IV	1	0	1a	SL1-1464	13759335
Script	CBG18488.1	1	IV	1	0	1a	SL1-1392	13812926
Script	CBG18537.1	1	Un	1	0	1a	SL1-2095	82639
Script	CBG18539.1	1	I	1	0	1a	SL1-3927	1118786
Script	CBG18548.1	1	I	1	0	1a	SL1-1897	1169825
Script	CBG18578.1	1	V	1	0	1a	SL1-1181	17529320
Script	CBG18586.1	1	V	1	0	1a	SL1-1846	17456676
Script	CBG18597.1	1	V	1	0	1a	SL1-1269	17403057
Script	CBG18599.1	1	V	1	0	1a	SL1-3667	17395267
Script	CBG18603.1	1	V	1	0	1a	SL1-372	17368110
Script	CBG18613.1	1	V	1	0	1a	SL1-3874	17334929
Script	CBG18682.1	1	I	1	0	1a	SL1-4265	11915309
Script	CBG18691.1	1	I	1	0	1a	SL1-3190	11892343
Script	CBG18693.1	1	I	1	0	1a	SL1-2247	11890493
Script	CBG18761.1	1	IV	1	0	1a	SL1-4542	2562192
Script	CBG18765a.1	1	IV	1	0	1a	SL1-294	2584818
Script	CBG18802.1	1	I	1	0	1a	SL1-4353	12639596
Script	CBG18804.1	1	I	1	0	1a	SL1-414	12659107
Script	CBG18870.1	1	I	1	0	1a	SL1-1896	12991787
Script	CBG18893.1	1	V	1	0	1a	SL1-2689	11971727
Script	CBG18897a.1	1	V	1	0	1a	SL1-1674	12003565
Script	CBG18933.1	1	V	1	0	1a	SL1-308	12157402
Script	CBG18949.1	1	V	1	0	1a	SL1-2117	12225298
Script	CBG18950.1	1	V	1	0	1a	SL1-2332	12227514
Script	CBG18952.1	1	V	1	0	1a	SL1-2470	12232208
Script	CBG18956.1	1	V	1	0	1a	SL1-2402	12240131
Script	CBG18976.1	1	V	1	0	1a	SL1-2889	12301250
Script	CBG18992.1	1	V	1	0	1a	SL1-4601	12369360
Script	CBG18997.1	1	V	1	0	1a	SL1-2433	12387761
Script	CBG19017.1	1	V	1	0	1a	SL1-377	12462752
Script	CBG19035.1	1	V	1	0	1a	SL1-1671	12508388
Script	CBG19061.1	1	V	1	0	1a	SL1-1327	12636822
Script	CBG19071.1	1	V	1	0	1a	SL1-2062	12655958
Script	CBG19072a.1	1	V	1	0	1a	SL1-1822	12656586
Script	CBG19074.1	1	V	1	0	1a	SL1-2170	12660207
Script	CBG19077a.1	1	V	1	0	1a	SL1-4743	12676102
Script	CBG19097a.1	1	V	1	0	1a	SL1-1533	12744976
Script	CBG19100.1	1	V	1	0	1a	SL1-1358	12758839
Script	CBG19101.1	1	V	1	0	1a	SL1-1700	12759910
Script	CBG19118.1	1	V	1	0	1a	SL1-3998	12814826
Script	CBG19142.1	1	V	1	0	1a	SL1-3049	12929164
Script	CBG19147.1	1	V	1	0	1a	SL1-1560	12940351
Script	CBG19149a.1	1	V	1	0	1a	SL1-2988	12945056
Script	CBG19177.1	1	V	1	0	1a	SL1-642	13030794
Script	CBG19181.1	1	V	1	0	1a	SL1-4045	13046342
Script	CBG19194a.1	1	V	1	0	1a	SL1-797	13083138
Script	CBG19218.1	1	V	1	0	1a	SL1-4660	13171009
Script	CBG19220a.1	1	V	1	0	1a	SL1-3482	13178206
Script	CBG19240.1	1	V	1	0	1a	SL1-3849	13262755
Script	CBG19243.1	1	V	1	0	1a	SL1-4583	13275718
Script	CBG19253.1	1	V	1	0	1a	SL1-2743	13349480
Script	CBG19281.1	1	V	1	0	1a	SL1-4362	13479735
Script	CBG19285.1	1	V	1	0	1a	SL1-2454	13498893
Script	CBG19287.1	1	V	1	0	1a	SL1-1233	13505798
Script	CBG19292.1	1	V	1	0	1a	SL1-221	13519400
Script	CBG19294.1	1	V	1	0	1a	SL1-4509	13521877
Script	CBG19297.1	1	V	1	0	1a	SL1-719	13533553
Script	CBG19311.1	1	V	1	0	1a	SL1-1820	13577626
Script	CBG19313.1	1	V	1	0	1a	SL1-1366	13592118
Script	CBG19326.1	1	V	1	0	1a	SL1-1378	13645913
Script	CBG19343.1	1	V	1	0	1a	SL1-2048	13712392
Script	CBG19359a.1	1	V	1	0	1a	SL1-1824	13765002
Script	CBG19363.1	1	V	1	0	1a	SL1-4943	13780216
Script	CBG19364a.1	1	V	1	0	1a	SL1-1769	13785099
Script	CBG19367.1	1	V	1	0	1a	SL1-1177	13795181
Script	CBG19374.1	1	V	1	0	1a	SL1-1525	13823109
Script	CBG19415.1	1	V	1	0	1a	SL1-2536	13986682
Script	CBG19420.1	1	V	1	0	1a	SL1-4715	13994028
Script	CBG19435.1	1	V	1	0	1a	SL1-3520	14049002
Script	CBG19438.1	1	I	1	0	1a	SL1-4789	664625
Script	CBG19469.1	1	I	1	0	1a	SL1-1173	841055
Script	CBG19501.1	1	II	1	0	1a	SL1-1898	13042800
Script	CBG19516a.1	1	II	1	0	1a	SL1-2345	12992831
Script	CBG19519.1	1	II	1	0	1a	SL1-342	12986735
Script	CBG19524.1	1	II	1	0	1a	SL1-528	12970403
Script	CBG19553a.1	1	II	1	0	1a	SL1-3968	12824696
Script	CBG19592.1	1	II	1	0	1a	SL1-2984	12669731
Script	CBG19604.1	1	II	1	0	1a	SL1-202	12610176
Script	CBG19627.1	1	II	1	0	1a	SL1-1414	12508929
Script	CBG19634.1	1	II	1	0	1a	SL1-3169	12485182
Script	CBG19637.1	1	II	1	0	1a	SL1-4274	12475343
Script	CBG19664.1	1	III	1	0	1a	SL1-3811	3805231
Script	CBG19672.1	1	III	1	0	1a	SL1-430	3775658
Script	CBG19679.1	1	III	1	0	1a	SL1-2979	3756331
Script	CBG19683.1	1	III	1	0	1a	SL1-2709	3745173
Script	CBG19693.1	1	III	1	0	1a	SL1-3512	3714835
Script	CBG19704.1	1	I	1	0	1a	SL1-589	14617221
Script	CBG19742.1	1	I	1	0	1a	SL1-3608	14830063
Script	CBG19746.1	1	I	1	0	1a	SL1-4569	14852353
Script	CBG19756.1	1	I	1	0	1a	SL1-1944	14912656
Script	CBG19778.1	1	I	1	0	1a	SL1-1356	15026484
Script	CBG19803.1	1	I	1	0	1a	SL1-2834	15141847
Script	CBG19806.1	1	I	1	0	1a	SL1-2855	15156323
Script	CBG19827.1	1	IV	1	0	1a	SL1-4272	6437209
Script	CBG19843.1	1	IV	1	0	1a	SL1-2959	6381096
Script	CBG19844.1	1	IV	1	0	1a	SL1-1843	6377734
Script	CBG19879.1	1	IV	1	0	1a	SL1-3112	6201190
Script	CBG19885.1	1	IV	1	0	1a	SL1-4773	6184477
Script	CBG19910.1	1	IV	1	0	1a	SL1-283	6105126
Script	CBG19923c.1	1	IV	1	0	1a	SL1-1333	6008384
Script	CBG19924.1	1	IV	1	0	1a	SL1-2793	6007784
Script	CBG19950.1	1	IV	1	0	1a	SL1-3032	5862048
Script	CBG19970.1	1	IV	1	0	1a	SL1-2627	5768509
Script	CBG19980.1	1	IV	1	0	1a	SL1-2994	5697428
Script	CBG20000.1	1	IV	1	0	1a	SL1-1483	5585053
Script	CBG20001.1	1	IV	1	0	1a	SL1-1311	5584783
Script	CBG20009.1	1	IV	1	0	1a	SL1-1696	5546612
Script	CBG20014.1	1	IV	1	0	1a	SL1-3051	5532650
Script	CBG20018.1	1	IV	1	0	1a	SL1-2343	5518240
Script	CBG20021.1	1	IV	1	0	1a	SL1-2226	5507224
Script	CBG20030a.1	1	IV	1	0	1a	SL1-2570	5473222
Script	CBG20050.1	1	IV	1	0	1a	SL1-3265	5372727
Script	CBG20066.1	1	IV	1	0	1a	SL1-984	5311238
Script	CBG20071.1	1	IV	1	0	1a	SL1-1922	5289810
Script	CBG20111.1	1	IV	1	0	1a	SL1-3136	5124975
Script	CBG20155.1	1	III	1	0	1a	SL1-694	11649435
Script	CBG20159.1	1	III	1	0	1a	SL1-1223	11634120
Script	CBG20164a.1	1	III	1	0	1a	SL1-3896	11621812
Script	CBG20173.1	1	III	1	0	1a	SL1-2631	11570170
Script	CBG20174.1	1	III	1	0	1a	SL1-2652	11568731
Script	CBG20214.1	1	III	1	0	1a	SL1-2892	11353147
Script	CBG20259.1	1	I	1	0	1a	SL1-3516	11014930
Script	CBG20268.1	1	I	1	0	1a	SL1-2119	10993475
Script	CBG20282.1	1	I	1	0	1a	SL1-3142	10954478
Script	CBG20301.1	1	III	1	0	1a	SL1-3571	3010518
Script	CBG20309b.1	1	III	1	0	1a	SL1-1775	2952009
Script	CBG20321.1	1	V	1	0	1a	SL1-2909	18122558
Script	CBG20323.1	1	V	1	0	1a	SL1-3955	18151424
Script	CBG20332.1	1	V	1	0	1a	SL1-4424	18193773
Script	CBG20343.1	1	I	1	0	1a	SL1-214	12084101
Script	CBG20347.1	1	I	1	0	1a	SL1-197	12109204
Script	CBG20405.1	1	I	1	0	1a	SL1-1748	12379285
Script	CBG20435.1	1	I	1	0	1a	SL1-4616	12522712
Script	CBG20480a.1	1	I	1	0	1a	SL1-4641	6733414
Script	CBG20495a.1	1	I	1	0	1a	SL1-1420	6665860
Script	CBG20527.1	1	V	1	0	1a	SL1-1390	17940938
Script	CBG20528.1	1	V	1	0	1a	SL1-2250	17950461
Script	CBG20530.1	1	V	1	0	1a	SL1-1670	17960815
Script	CBG20539.1	1	V	1	0	1a	SL1-3566	18010202
Script	CBG20540b.1	1	V	1	0	1a	SL1-4205	18016411
Script	CBG20553a.1	1	V	1	0	1a	SL1-2843	2066179
Script	CBG20581.1	1	V	1	0	1a	SL1-2811	2169293
Script	CBG20591a.1	1	V	1	0	1a	SL1-4650	2206931
Script	CBG20603.1	1	II	1	0	1a	SL1-779	10811876
Script	CBG20604.1	1	II	1	0	1a	SL1-771	10813639
Script	CBG20612.1	1	II	1	0	1a	SL1-748	10861039
Script	CBG20615.1	1	II	1	0	1a	SL1-3316	10868752
Script	CBG20616a.1	1	II	1	0	1a	SL1-419	10871211
Script	CBG20622.1	1	II	1	0	1a	SL1-1338	10885960
Script	CBG20625.1	1	II	1	0	1a	SL1-505	10893008
Script	CBG20636.1	1	II	1	0	1a	SL1-4562	10921308
Script	CBG20647.1	1	II	1	0	1a	SL1-1285	10954853
Script	CBG20662.1	1	II	1	0	1a	SL1-381	11033456
Script	CBG20665.1	1	II	1	0	1a	SL1-877	11047802
Script	CBG20668.1	1	II	1	0	1a	SL1-1329	11059346
Script	CBG20682.1	1	II	1	0	1a	SL1-1905	11098523
Script	CBG20683.1	1	II	1	0	1a	SL1-4203	11106906
Script	CBG20693.1	1	II	1	0	1a	SL1-1735	11161624
Script	CBG20699.1	1	V	1	0	1a	SL1-4579	18511481
Script	CBG20740a.1	1	II	1	0	1a	SL1-3464	11224117
Script	CBG20743a.1	1	II	1	0	1a	SL1-1471	11231624
Script	CBG20758.1	1	II	1	0	1a	SL1-1597	11286251
Script	CBG20784.1	1	II	1	0	1a	SL1-3794	11372233
Script	CBG20803a.1	1	II	1	0	1a	SL1-5101	11462832
Script	CBG20807.1	1	II	1	0	1a	SL1-3847	11475649
Script	CBG20808.1	1	II	1	0	1a	SL1-384	11481154
Script	CBG20827.1	1	II	1	0	1a	SL1-2403	11529235
Script	CBG20829.1	1	II	1	0	1a	SL1-3573	11536873
Script	CBG20834.1	1	II	1	0	1a	SL1-3066	11581060
Script	CBG20836.1	1	II	1	0	1a	SL1-4100	11584111
Script	CBG20854.1	1	II	1	0	1a	SL1-378	11644778
Script	CBG20858.1	1	II	1	0	1a	SL1-2081	11662501
Script	CBG20862.1	1	II	1	0	1a	SL1-4114	11688064
Script	CBG20903.1	1	II	1	0	1a	SL1-1983	11878059
Script	CBG20906.1	1	II	1	0	1a	SL1-3920	11888166
Script	CBG20911.1	1	II	1	0	1a	SL1-2313	11912817
Script	CBG20921a.1	1	II	1	0	1a	SL1-2576	11957313
Script	CBG20924.1	1	II	1	0	1a	SL1-2740	11967134
Script	CBG20929.1	1	II	1	0	1a	SL1-309	11983159
Script	CBG20954.1	1	II	1	0	1a	SL1-151	12118304
Script	CBG20955.1	1	II	1	0	1a	SL1-794	12126705
Script	CBG20956.1	1	II	1	0	1a	SL1-4072	12131305
Script	CBG20994.1	1	II	1	0	1a	SL1-1936	12263364
Script	CBG21009a.1	1	II	1	0	1a	SL1-105	12318924
Script	CBG21017.1	1	II	1	0	1a	SL1-1747	12344605
Script	CBG21026.1	1	II	1	0	1a	SL1-1955	12392404
Script	CBG21051.1	1	IV	1	0	1a	SL1-1442	15302184
Script	CBG21053.1	1	IV	1	0	1a	SL1-1871	15289200
Script	CBG21098.1	1	III	1	0	1a	SL1-1813	3201716
Script	CBG21099.1	1	III	1	0	1a	SL1-1975	3204526
Script	CBG21101.1	1	III	1	0	1a	SL1-1556	3214604
Script	CBG21170.1	1	III	1	0	1a	SL1-393	13201064
Script	CBG21192b.1	1	III	1	0	1a	SL1-2160	13073225
Script	CBG21240.1	1	III	1	0	1a	SL1-2209	12811609
Script	CBG21242b.1	1	III	1	0	1a	SL1-1821	12794582
Script	CBG21266.1	1	IV	1	0	1a	SL1-1669	13565865
Script	CBG21272.1	1	IV	1	0	1a	SL1-898	13605046
Script	CBG21324.1	1	IV	1	0	1a	SL1-1469	13466645
Script	CBG21325.1	1	IV	1	0	1a	SL1-499	13467198
Script	CBG21344.1	1	I	1	0	1a	SL1-2804	7936938
Script	CBG21349a.1	1	I	1	0	1a	SL1-3045	7917513
Script	CBG21358.1	1	II	1	0	1a	SL1-815	13383833
Script	CBG21421.1	1	II	1	0	1a	SL1-3796	13659991
Script	CBG21442.1	1	II	1	0	1a	SL1-4247	14808711
Script	CBG21465.1	1	II	1	0	1a	SL1-2153	14924240
Script	CBG21509.1	1	IV	1	0	1a	SL1-1631	1809159
Script	CBG21517.1	1	IV	1	0	1a	SL1-2435	1833209
Script	CBG21555.1	1	IV	1	0	1a	SL1-1885	2002084
Script	CBG21569.1	1	IV	1	0	1a	SL1-2429	2036906
Script	CBG21577.1	1	IV	1	0	1a	SL1-1845	2093922
Script	CBG21582.1	1	IV	1	0	1a	SL1-2179	2119651
Script	CBG21596.1	1	IV	1	0	1a	SL1-397	2153843
Script	CBG21597.1	1	IV	1	0	1a	SL1-3264	2156140
Script	CBG21606.1	1	IV	1	0	1a	SL1-3744	2196666
Script	CBG21626.1	1	IV	1	0	1a	SL1-147	2287155
Script	CBG21630a.1	1	IV	1	0	1a	SL1-1730	2318233
Script	CBG21666.1	1	IV	1	0	1a	SL1-2224	5013043
Script	CBG21676.1	1	IV	1	0	1a	SL1-1875	5072214
Script	CBG21703.1	1	IV	1	0	1a	SL1-2408	4812019
Script	CBG21709.1	1	IV	1	0	1a	SL1-1637	4794418
Script	CBG21733.1	1	IV	1	0	1a	SL1-373	4646480
Script	CBG21741.1	1	IV	1	0	1a	SL1-1816	4586103
Script	CBG21767.1	1	IV	1	0	1a	SL1-3488	4419543
Script	CBG21779a.1	1	IV	1	0	1a	SL1-4161	4361500
Script	CBG21781.1	1	IV	1	0	1a	SL1-1797	4330959
Script	CBG21797.1	1	IV	1	0	1a	SL1-4121	4253769
Script	CBG21806.1	1	V	1	0	1a	SL1-4522	2492713
Script	CBG21818a.1	1	V	1	0	1a	SL1-1499	2571978
Script	CBG21856.1	1	V	1	0	1a	SL1-144	2734418
Script	CBG21941.1	1	I	1	0	1a	SL1-2690	7017245
Script	CBG21952.1	1	II	1	0	1a	SL1-5376	2179685
Script	CBG21978a.1	1	II	1	0	1a	SL1-1278	2024079
Script	CBG22031.1	1	I	1	0	1a	SL1-1491	1893777
Script	CBG22054.1	1	I	1	0	1a	SL1-1290	1999778
Script	CBG22060.1	1	I	1	0	1a	SL1-121	2064799
Script	CBG22089.1	1	I	1	0	1a	SL1-2641	2248568
Script	CBG22145.1	1	I	1	0	1a	SL1-3982	2552027
Script	CBG22151.1	1	I	1	0	1a	SL1-4638	2574899
Script	CBG22153a.1	1	I	1	0	1a	SL1-615	2584839
Script	CBG22158.1	1	I	1	0	1a	SL1-117	2609328
Script	CBG22159.1	1	I	1	0	1a	SL1-706	2612624
Script	CBG22164.1	1	I	1	0	1a	SL1-1617	2630239
Script	CBG22169.1	1	I	1	0	1a	SL1-210	2655563
Script	CBG22170.1	1	I	1	0	1a	SL1-1549	2657902
Script	CBG22173a.1	1	I	1	0	1a	SL1-1452	2670213
Script	CBG22190.1	1	I	1	0	1a	SL1-1851	2746575
Script	CBG22194.1	1	I	1	0	1a	SL1-1540	2781838
Script	CBG22210.1	1	I	1	0	1a	SL1-4381	2816564
Script	CBG22211.1	1	I	1	0	1a	SL1-5022	2823002
Script	CBG22213.1	1	I	1	0	1a	SL1-1495	2826845
Script	CBG22228.1	1	I	1	0	1a	SL1-2633	2896156
Script	CBG22232.1	1	I	1	0	1a	SL1-4394	2915545
Script	CBG22233.1	1	I	1	0	1a	SL1-1481	2918129
Script	CBG22234.1	1	I	1	0	1a	SL1-2527	2921120
Script	CBG22235a.1	1	I	1	0	1a	SL1-1663	2921666
Script	CBG22240.1	1	I	1	0	1a	SL1-1914	2935003
Script	CBG22248.1	1	I	1	0	1a	SL1-4935	2980864
Script	CBG22270.1	1	I	1	0	1a	SL1-1467	3062705
Script	CBG22273.1	1	I	1	0	1a	SL1-1844	3074873
Script	CBG22274a.1	1	I	1	0	1a	SL1-1711	3075694
Script	CBG22281.1	1	I	1	0	1a	SL1-2273	3098917
Script	CBG22293.1	1	I	1	0	1a	SL1-4062	3167153
Script	CBG22296.1	1	I	1	0	1a	SL1-2104	3180708
Script	CBG22312.1	1	IV	1	0	1a	SL1-4111	10223532
Script	CBG22379.1	1	IV	1	0	1a	SL1-1479	3012997
Script	CBG22381.1	1	IV	1	0	1a	SL1-3548	3019442
Script	CBG22405.1	1	V	1	0	1a	SL1-139	2798940
Script	CBG22413.1	1	V	1	0	1a	SL1-2134	2850536
Script	CBG22465a.1	1	III	1	0	1a	SL1-3514	2746250
Script	CBG22500.1	1	IV	1	0	1a	SL1-1289	16922666
Script	CBG22501a.1	1	IV	1	0	1a	SL1-2938	16923288
Script	CBG22508.1	1	IV	1	0	1a	SL1-1375	16961652
Script	CBG22549.1	1	IV	1	0	1a	SL1-1891	16844679
Script	CBG22646.1	1	V	1	0	1a	SL1-3075	16068580
Script	CBG22663.1	1	IV	1	0	1a	SL1-2613	3518109
Script	CBG22739.1	1	X	1	0	1a	SL1-3711	16558704
Script	CBG22753.1	1	X	1	0	1a	SL1-3	16501622
Script	CBG22795.1	1	X	1	0	1a	SL1-3690	16308562
Script	CBG22870.1	1	V	1	0	1a	SL1-4364	16904128
Script	CBG22923b.1	1	III	1	0	1a	SL1-2972	14147100
Script	CBG22943.1	1	III	1	0	1a	SL1-3645	14075341
Script	CBG22957.1	1	III	1	0	1a	SL1-3118	13997668
Script	CBG22959.1	1	III	1	0	1a	SL1-667	13980166
Script	CBG22999b.1	1	III	1	0	1a	SL1-2140	13767755
Script	CBG23001a.1	1	III	1	0	1a	SL1-4211	13733996
Script	CBG23018.1	1	III	1	0	1a	SL1-1485	13607728
Script	CBG23020.1	1	III	1	0	1a	SL1-831	13593826
Script	CBG23021.1	1	III	1	0	1a	SL1-2992	13590648
Script	CBG23022.1	1	III	1	0	1a	SL1-1239	13589651
Script	CBG23023.1	1	III	1	0	1a	SL1-2120	13585628
Script	CBG23029.1	1	III	1	0	1a	SL1-561	13558336
Script	CBG23050.1	1	III	1	0	1a	SL1-1230	13449007
Script	CBG23065.1	1	V	1	0	1a	SL1-3046	10081277
Script	CBG23092.1	1	V	1	0	1a	SL1-1421	9971841
Script	CBG23093.1	1	V	1	0	1a	SL1-4143	9967758
Script	CBG23095.1	1	V	1	0	1a	SL1-1753	9961928
Script	CBG23109.1	1	V	1	0	1a	SL1-150	9930065
Script	CBG23115.1	1	V	1	0	1a	SL1-1354	9920751
Script	CBG23116.1	1	V	1	0	1a	SL1-1622	9914223
Script	CBG23126.1	1	V	1	0	1a	SL1-3274	9879071
Script	CBG23127.1	1	V	1	0	1a	SL1-3062	9873213
Script	CBG23128.1	1	V	1	0	1a	SL1-4322	9865011
Script	CBG23132.1	1	V	1	0	1a	SL1-2816	9850668
Script	CBG23138.1	1	V	1	0	1a	SL1-4435	9818551
Script	CBG23140.1	1	V	1	0	1a	SL1-559	9811280
Script	CBG23145.1	1	V	1	0	1a	SL1-2257	9794401
Script	CBG23146a.1	1	V	1	0	1a	SL1-936	9789247
Script	CBG23168.1	1	V	1	0	1a	SL1-4510	9719212
Script	CBG23175.1	1	V	1	0	1a	SL1-1934	9692846
Script	CBG23183b.1	1	V	1	0	1a	SL1-1699	9656348
Script	CBG23184.1	1	V	1	0	1a	SL1-1567	9649746
Script	CBG23191.1	1	V	1	0	1a	SL1-2513	9632805
Script	CBG23222.1	1	V	1	0	1a	SL1-1572	9544987
Script	CBG23226a.1	1	V	1	0	1a	SL1-2982	9529753
Script	CBG23227.1	1	V	1	0	1a	SL1-1234	9525053
Script	CBG23248a.1	1	V	1	0	1a	SL1-1592	9430924
Script	CBG23260a.1	1	V	1	0	1a	SL1-166	9397174
Script	CBG23267a.1	1	V	1	0	1a	SL1-3250	9356764
Script	CBG23281.1	1	V	1	0	1a	SL1-4382	9286334
Script	CBG23302.1	1	V	1	0	1a	SL1-1388	9186017
Script	CBG23309.1	1	V	1	0	1a	SL1-1474	9170865
Script	CBG23318.1	1	V	1	0	1a	SL1-508	9145531
Script	CBG23348.1	1	V	1	0	1a	SL1-4230	9015762
Script	CBG23373.1	1	V	1	0	1a	SL1-2510	8923048
Script	CBG23385.1	1	V	1	0	1a	SL1-4604	8888433
Script	CBG23393.1	1	V	1	0	1a	SL1-3339	8855404
Script	CBG23398.1	1	V	1	0	1a	SL1-1679	8833928
Script	CBG23403.1	1	V	1	0	1a	SL1-4576	8812996
Script	CBG23414.1	1	V	1	0	1a	SL1-2348	8768678
Script	CBG23415.1	1	V	1	0	1a	SL1-3195	8768328
Script	CBG23416.1	1	V	1	0	1a	SL1-2775	8756573
Script	CBG23428.1	1	V	1	0	1a	SL1-3333	8722591
Script	CBG23435.1	1	V	1	0	1a	SL1-2370	8700942
Script	CBG23457.1	1	V	1	0	1a	SL1-1557	8638282
Script	CBG23464.1	1	V	1	0	1a	SL1-3172	8618309
Script	CBG23483.1	1	V	1	0	1a	SL1-4513	8565316
Script	CBG23510b.1	1	V	1	0	1a	SL1-1531	8476179
Script	CBG23512.1	1	V	1	0	1a	SL1-4241	8469031
Script	CBG23515.1	1	V	1	0	1a	SL1-4191	8463678
Script	CBG23530b.1	1	V	1	0	1a	SL1-2367	8388395
Script	CBG23568.1	1	II	1	0	1a	SL1-3897	15487661
Script	CBG23623b.1	1	V	1	0	1a	SL1-2319	2458721
Script	CBG23699.1	1	V	1	0	1a	SL1-4273	19455908
Script	CBG23702.1	1	V	1	0	1a	SL1-2031	19470911
Script	CBG23728.1	1	I	1	0	1a	SL1-3710	5853729
Script	CBG23735.1	1	I	1	0	1a	SL1-630	5872842
Script	CBG23744.1	1	I	1	0	1a	SL1-1924	5908133
Script	CBG23745.1	1	I	1	0	1a	SL1-3192	5908471
Script	CBG23746.1	1	I	1	0	1a	SL1-4240	5912517
Script	CBG23747.1	1	I	1	0	1a	SL1-4183	5917872
Script	CBG23904.1	1	IV	1	0	1a	SL1-1740	15596562
Script	CBG23927.1	1	I	1	0	1a	SL1-3557	7992492
Script	CBG23933.1	1	I	1	0	1a	SL1-2700	8009928
Script	CBG23963.1	1	III	1	0	1a	SL1-5076	13429819
Script	CBG23981.1	1	V	1	0	1a	SL1-1257	16449748
Script	CBG24054a.1	1	IV	1	0	1a	SL1-3454	15010634
Script	CBG24097.1	1	V	1	0	1a	SL1-4232	16377447
Script	CBG24142.1	1	III	1	0	1a	SL1-4875	14536476
Script	CBG24161.1	1	III	1	0	1a	SL1-3610	3078981
Script	CBG24173.1	1	I	1	0	1a	SL1-638	13029389
Script	CBG24218.1	1	II	1	0	1a	SL1-3438	15446328
Script	CBG24239.1	1	IV	1	0	1a	SL1-5638	15069510
Script	CBG24287.1	1	III	1	0	1a	SL1-2664	13395464
Script	CBG24290.1	1	II	1	0	1a	SL1-4179	15336706
Script	CBG24293.1	1	II	1	0	1a	SL1-1590	15361159
Script	CBG24316.1	1	II	1	0	1a	SL1-3683	14619323
Script	CBG24492.1	1	I	1	0	1a	SL1-4185	5801354
Script	CBG24494.1	1	I	1	0	1a	SL1-1513	5808193
Script	CBG24495.1	1	I	1	0	1a	SL1-1551	5809250
Script	CBG24496.1	1	I	1	0	1a	SL1-2974	5812387
Script	CBG24499.1	1	I	1	0	1a	SL1-104	5820696
Script	CBG24501.1	1	I	1	0	1a	SL1-4685	5828418
Script	CBG24512.1	1	X	1	0	1a	SL1-3441	698641
Script	CBG24514.1	1	X	1	0	1a	SL1-2998	706364
Script	CBG24578a.1	1	V	1	0	1a	SL1-1658	2279898
Script	CBG24580.1	1	V	1	0	1a	SL1-4541	2294614
Script	CBG24582.1	1	V	1	0	1a	SL1-661	2305839
Script	CBG24608.1	1	III	1	0	1a	SL1-1367	4867705
Script	CBG24638a.1	1	V	1	0	1a	SL1-1512	18283209
Script	CBG24679.1	1	III	1	0	1a	SL1-3159	4755244
Script	CBG24683.1	1	III	1	0	1a	SL1-223	4761623
Script	CBG24746.1	1	II	1	0	1a	SL1-2221	5747685
Script	CBG24887.1	1	II	1	0	1a	SL1-1954	1955210
Script	CBG24897.1	1	I	1	0	1a	SL1-1448	5775709
Script	CBG25141.1	1	V	1	0	1a	SL1-189	4446819
Script	CBG25187.1	1	I	1	0	1a	SL1-2065	2827542
Script	CBG25193.1	1	I	1	0	1a	SL1-4876	3205078
Script	CBG25212.1	1	I	1	0	1a	SL1-1364	3706731
Script	CBG25223.1	1	I	1	0	1a	SL1-733	5712855
Script	CBG25225.1	1	I	1	0	1a	SL1-3399	5569420
Script	CBG25243.1	1	I	1	0	1a	SL1-3336	4733171
Script	CBG25378.1	1	I	1	0	1a	SL1-387	10678289
Script	CBG25379.1	1	I	1	0	1a	SL1-1071	10684047
Script	CBG25414.1	1	I	1	0	1a	SL1-525	13178316
Script	CBG25415.1	1	I	1	0	1a	SL1-4516	13211076
Script	CBG25418.1	1	I	1	0	1a	SL1-1749	13350801
Script	CBG25451.1	1	II	1	0	1a	SL1-2087	294606
Script	CBG25471.1	1	II	1	0	1a	SL1-1923	2356098
Script	CBG25483a.1	1	II	1	0	1a	SL1-3692	2807966
Script	CBG25532.1	1	II	1	0	1a	SL1-67	5714722
Script	CBG25585.1	1	II	1	0	1a	SL1-2573	8349878
Script	CBG25648.1	1	II	1	0	1a	SL1-3509	10518795
Script	CBG25659.1	1	II	1	0	1a	SL1-4846	10915445
Script	CBG25674.1	1	V	1	0	1a	SL1-2623	18620945
Script	CBG25691.1	1	II	1	0	1a	SL1-1859	12433704
Script	CBG25712.1	1	II	1	0	1a	SL1-2800	13904272
Script	CBG25715.1	1	II	1	0	1a	SL1-1900	13985676
Script	CBG25719.1	1	II	1	0	1a	SL1-4991	14023002
Script	CBG25734b.1	1	X	1	0	1a	SL1-5052	20830285
Script	CBG25736.1	1	X	1	0	1a	SL1-3178	20721619
Script	CBG25741.1	1	X	1	0	1a	SL1-2128	20675790
Script	CBG25764b.1	1	II	1	0	1a	SL1-1228	15084855
Script	CBG25775.1	1	II	1	0	1a	SL1-4544	15726822
Script	CBG25808.1	1	III	1	0	1a	SL1-233	1071551
Script	CBG25850.1	1	III	1	0	1a	SL1-704	4513038
Script	CBG25879.1	1	III	1	0	1a	SL1-1714	8629676
Script	CBG25922.1	1	III	1	0	1a	SL1-37	7489393
Script	CBG25998.1	1	III	1	0	1a	SL1-4802	5311586
Script	CBG26009.1	1	III	1	0	1a	SL1-2563	10555766
Script	CBG26016.1	1	III	1	0	1a	SL1-2662	10270962
Script	CBG26026.1	1	III	1	0	1a	SL1-1410	11550306
Script	CBG26028.1	1	III	1	0	1a	SL1-1952	11596262
Script	CBG26107.1	1	III	1	0	1a	SL1-1932	14342968
Script	CBG26118.1	1	III	1	0	1a	SL1-4566	10792382
Script	CBG26140.1	1	II	1	0	1a	SL1-4317	4558707
Script	CBG26150.1	1	II	1	0	1a	SL1-365	5885807
Script	CBG26183.1	1	II	1	0	1a	SL1-4295	13469344
Script	CBG26229.1	1	IV	1	0	1a	SL1-3614	1105174
Script	CBG26233.1	1	IV	1	0	1a	SL1-3951	1278363
Script	CBG26235.1	1	IV	1	0	1a	SL1-2900	1512892
Script	CBG26248.1	1	IV	1	0	1a	SL1-1599	2162536
Script	CBG26283.1	1	IV	1	0	1a	SL1-3924	4282640
Script	CBG26288.1	1	IV	1	0	1a	SL1-662	4655186
Script	CBG26379.1	1	IV	1	0	1a	SL1-211	6684535
Script	CBG26405.1	1	IV	1	0	1a	SL1-2035	6342699
Script	CBG26414a.1	1	IV	1	0	1a	SL1-1524	5894101
Script	CBG26445.1	1	IV	1	0	1a	SL1-317	11005875
Script	CBG26452.1	1	IV	1	0	1a	SL1-362	11477440
Script	CBG26611.1	1	I	1	0	1a	SL1-4268	12896466
Script	CBG26690a.1	1	III	1	0	1a	SL1-2797	3113879
Script	CBG26731.1	1	V	1	0	1a	SL1-4073	16501666
Script	CBG26826.1	1	IV	1	0	1a	SL1-2656	14870445
Script	CBG26884.1	1	V	1	0	1a	SL1-90	726447
Script	CBG26901.1	1	V	1	0	1a	SL1-4992	979743
Script	CBG26999.1	1	V	1	0	1a	SL1-4762	5323566
Script	CBG27085.1	1	V	1	0	1a	SL1-654	10996912
Script	CBG27160.1	1	V	1	0	1a	SL1-4698	12632292
Script	CBG27243.1	1	V	1	0	1a	SL1-3947	15318323
Script	CBG27244.1	1	V	1	0	1a	SL1-783	15330600
Script	CBG27273.1	1	V	1	0	1a	SL1-4042	16141809
Script	CBG27329.1	1	V	1	0	1a	SL1-3551	19094752
Script	CBG27331.1	1	V	1	0	1a	SL1-440	19124537
Script	CBG27357.1	1	V	1	0	1a	SL1-2582	6745484
Script	CBG27358.1	1	V	1	0	1a	SL1-1081	6749425
Script	CBG27407.1	1	X	1	0	1a	SL1-3680	1270709
Script	CBG27442.1	1	X	1	0	1a	SL1-4202	1916587
Script	CBG27463.1	1	X	1	0	1a	SL1-1712	2757523
Script	CBG27483.1	1	X	1	0	1a	SL1-2546	3591333
Script	CBG27566.1	1	X	1	0	1a	SL1-2406	6162620
Script	CBG27586.1	1	X	1	0	1a	SL1-1074	6717450
Script	CBG27620.1	1	X	1	0	1a	SL1-61	8011252
Script	CBG27651b.1	1	X	1	0	1a	SL1-3709	8783503
Script	CBG27751.1	1	X	1	0	1a	SL1-2550	11113265
Script	CBG27762.1	1	X	1	0	1a	SL1-3624	11882245
Script	CBG27766.1	1	X	1	0	1a	SL1-4511	12116226
Script	CBG27767.1	1	X	1	0	1a	SL1-883	12118964
Script	CBG27769.1	1	X	1	0	1a	SL1-564	12246378
Script	CBG27792.1	1	X	1	0	1a	SL1-2001	12804132
Script	CBG27829.1	1	IV	1	0	1a	SL1-3522	16453092
Script	CBG27830.1	1	IV	1	0	1a	SL1-1795	16503925
Script	CBG27894.1	1	X	1	0	1a	SL1-4054	14536006
Script	CBG27914.1	1	X	1	0	1a	SL1-2086	15047321
Script	CBG27932.1	1	X	1	0	1a	SL1-947	15407687
Script	CBG27933.1	1	X	1	0	1a	SL1-2572	15411259
Script	CBG27987.1	1	X	1	0	1a	SL1-4893	16102801
Script	CBG28008.1	1	X	1	0	1a	SL1-3670	16899446
Script	CBG28009.1	1	X	1	0	1a	SL1-3138	16904199
Script	CBG28020.1	1	X	1	0	1a	SL1-1411	17194839
Script	CBG28075.1	1	X	1	0	1a	SL1-3050	19136201
Script	CBG28076.1	1	X	1	0	1a	SL1-1625	19162840
Script	CBG28083.1	1	X	1	0	1a	SL1-1660	19389245
Script	CBG28089.1	1	X	1	0	1a	SL1-1874	19696275
Script	CBG29112.1	1	V	1	0	1a	SL1-3538	11042832
Script	CBG29121.1	1	V	1	0	1a	SL1-3474	9303288
Script	CBG29833.1	1	I	1	0	1a	SL1-2905	5582409
Script	CBG29883.1	1	I	1	0	1a	SL1-757	11635459
Script	CBG29894.1	1	I	1	0	1a	SL1-2650	12898447
Script	CBG29944.1	1	I	1	0	1a	SL1-1971	12120645
Script	CBG29959.1	1	I	1	0	1a	SL1-4887	2177040
Script	CBG29961.1	1	I	1	0	1a	SL1-469	14482579
Script	CBG29972.1	1	I	1	0	1a	SL1-3691	13352047
Script	CBG30062.1	1	II	1	0	1a	SL1-3902	12197972
Script	CBG30094.1	1	II	1	0	1a	SL1-6	14105123
Script	CBG30099.1	1	II	1	0	1a	SL1-3157	7839963
Script	CBG30110.1	1	II	1	0	1a	SL1-2264	4595640
Script	CBG30113.1	1	II	1	0	1a	SL1-3900	1678445
Script	CBG30114.1	1	II	1	0	1a	SL1-4	2871265
Script	CBG30121.1	1	II	1	0	1a	SL1-3795	10214861
Script	CBG30127.1	1	II	1	0	1a	SL1-2672	248640
Script	CBG30135.1	1	II	1	0	1a	SL1-1259	10355022
Script	CBG30142.1	1	II	1	0	1a	SL1-2702	6399337
Script	CBG30160.1	1	II	1	0	1a	SL1-4948	9811756
Script	CBG30161.1	1	II	1	0	1a	SL1-1630	13464419
Script	CBG30183.1	1	III	1	0	1a	SL1-2233	1105411
Script	CBG30185.1	1	III	1	0	1a	SL1-3428	1422856
Script	CBG30187.1	1	III	1	0	1a	SL1-3870	1931411
Script	CBG30251.1	1	III	1	0	1a	SL1-2324	13200140
Script	CBG30265.1	1	III	1	0	1a	SL1-2508	5707764
Script	CBG30269.1	1	III	1	0	1a	SL1-241	12666289
Script	CBG30317.1	1	IV	1	0	1a	SL1-7411	85626
Script	CBG30329.1	1	IV	1	0	1a	SL1-621	1795251
Script	CBG30344.1	1	IV	1	0	1a	SL1-1016	6343989
Script	CBG30424.1	1	IV	1	0	1a	SL1-4738	3332901
Script	CBG30482.1	1	V	1	0	1a	SL1-4856	32412
Script	CBG30538.1	1	V	1	0	1a	SL1-3923	12403903
Script	CBG30567.1	1	V	1	0	1a	SL1-606	17384320
Script	CBG30573.1	1	V	1	0	1a	SL1-3400	18625789
Script	CBG30579.1	1	V	1	0	1a	SL1-174	19487169
Script	CBG30583.1	1	V	1	0	1a	SL1-3883	9340467
Script	CBG30588a.1	1	V	1	0	1a	SL1-3701	17337507
Script	CBG30616.1	1	V	1	0	1a	SL1-1279	10608105
Script	CBG30632.1	1	V	1	0	1a	SL1-1947	10163095
Script	CBG30641.1	1	V	1	0	1a	SL1-683	11462257
Script	CBG30694.1	1	X	1	0	1a	SL1-2686	627228
Script	CBG30734.1	1	X	1	0	1a	SL1-4084	9513798
Script	CBG30743.1	1	X	1	0	1a	SL1-3293	10022349
Script	CBG30783.1	1	X	1	0	1a	SL1-4692	10352966
Script	CBG30789.1	1	X	1	0	1a	SL1-4507	13319432
Script	CBG30798.1	1	X	1	0	1a	SL1-3289	8497710
Script	CBG30799.1	1	X	1	0	1a	SL1-3180	6638829
Script	CBG30810.1	1	X	1	0	1a	SL1-3308	6497588
Script	CBG30811.1	1	X	1	0	1a	SL1-1371	17660327
Script	CBG30852.1	1	V	1	0	1a	SL1-1353	5106229
Script	CBG30910.1	1	II	1	0	1a	SL1-5365	12590933
Script	CBG30962.1	1	II	1	0	1a	SL1-673	13228168
Script	CBG31029.1	1	II	1	0	1a	SL1-3983	7655725
Script	CBG31034.1	1	II	1	0	1a	SL1-3906	15300852
Script	CBG31068.1	1	IV	1	0	1a	SL1-4798	8238837
Script	CBG31077.1	1	X	1	0	1a	SL1-3604	19344721
Script	CBG31080.1	1	X	1	0	1a	SL1-4774	17693621
Script	CBG31129.1	1	I	1	0	1a	SL1-2581	8839976
Script	CBG31152.1	1	IV	1	0	1a	SL1-1800	7627614
Script	CBG31160.1	1	V	1	0	1a	SL1-2000	11420262
Script	CBG31161.1	1	II	1	0	1a	SL1-882	5280565
Script	CBG31165.1	1	V	1	0	1a	SL1-73	2099257
Script	CBG31168.1	1	III	1	0	1a	SL1-2434	13187519
Script	CBG31247.1	1	IV	1	0	1a	SL1-3871	2128069
Script	CBG31305.1	1	X	1	0	1a	SL1-915	12670283
Script	CBG31316.1	1	V	1	0	1a	SL1-3817	17323211
Script	CBG31318.1	1	Un	1	0	1a	SL1-4119	40744
Script	CBG31342.1	1	V	1	0	1a	SL1-327	3888206
Script	CBG31366.1	1	I	1	0	1a	SL1-4592	4115710
Script	CBG31371.1	1	V	1	0	1a	SL1-4063	14863242
Script	CBG31372.1	1	V	1	0	1a	SL1-782	15321361
Script	CBG31374.1	1	V	1	0	1a	SL1-4133	15329224
Script	CBG31378.1	1	X	1	0	1a	SL1-4380	11807007
Script	CBG31380.1	1	X	1	0	1a	SL1-3679	17074909
Script	CBG31446.1	1	I	1	0	1a	SL1-4766	7842163
Script	CBG31447.1	1	I	1	0	1a	SL1-2349	9075486
Script	CBG31459.1	1	III	1	0	1a	SL1-304	7873312
Script	CBG31490.1	1	III	1	0	1a	SL1-707	1902017
Script	CBG00006.1	2	III	1	0	1a	SL1-3781	12118632	1a	SL1-4266	12118632
Script	CBG00124.1	2	X	1	0	1a	SL1-1211	14502676	1a	SL1-1486	14502676
Script	CBG00405.1	2	IV	1	0	1a	SL1-3027	367613	1a	SL1-3034	367613
Script	CBG00436.1	2	IV	1	0	1a	SL1-1196	438125	1a	SL1-1614	438125
Script	CBG00674.1	2	II	1	0	1a	SL1-2555	3732140	1a	SL1-2587	3732140
Script	CBG00710.1	2	II	1	0	1a	SL1-4625	3527976	1a	SL1-4628	3527976
Script	CBG00891.1	2	II	1	0	1a	SL1-2746	887114	1a	SL1-468	887114
Script	CBG00920a.1	2	II	1	0	1a	SL1-4213	674392	1a	SL1-4253	674392
Script	CBG00927.1	2	II	1	0	1a	SL1-3497	642598	1a	SL1-3613	642598
Script	CBG00986.1	2	II	1	0	1a	SL1-2293	297075	1a	SL1-2344	297075
Script	CBG00994.1	2	II	1	0	1a	SL1-1680	261218	1a	SL1-1761	261218
Script	CBG01048.1	2	II	1	0	1a	SL1-2242	53679	1a	SL1-337	53679
Script	CBG01635.1	2	IV	1	0	1a	SL1-2539	11027322	1a	SL1-2585	11027322
Script	CBG01660.1	2	IV	1	0	1a	SL1-1342	10910810	1a	SL1-157	10910810
Script	CBG01691a.1	2	IV	1	0	1a	SL1-2289	10792080	1a	SL1-2321	10792080
Script	CBG02198.1	2	I	1	0	1a	SL1-2036	8217818	1a	SL1-2078	8217818
Script	CBG02242a.1	2	I	1	0	1a	SL1-2440	8095477	1a	SL1-2451	8095477
Script	CBG02269.1	2	II	1	0	1a	SL1-4772	10790304	1a	SL1-4775	10790304
Script	CBG02284.1	2	II	1	0	1a	SL1-1639	10728963	1a	SL1-1733	10728963
Script	CBG02379.1	2	II	1	0	1a	SL1-2297	10342241	1a	SL1-3318	10342241
Script	CBG02493a.1	2	II	1	0	1a	SL1-4761	9968364	1a	SL1-4763	9968364
Script	CBG02539.1	2	II	1	0	1a	SL1-4284	9800364	1a	SL1-4298	9800364
Script	CBG02568a.1	2	II	1	0	1a	SL1-3742	9669119	1a	SL1-4320	9669119
Script	CBG02600.1	2	II	1	0	1a	SL1-4149	9501516	1a	SL1-738	9501516
Script	CBG02618.1	2	II	1	0	1a	SL1-3174	9446494	1a	SL1-3176	9446494
Script	CBG02637.1	2	II	1	0	1a	SL1-4708	9378025	1a	SL1-516	9378025
Script	CBG02677.1	2	II	1	0	1a	SL1-2305	9225453	1a	SL1-2356	9225453
Script	CBG02756.1	2	II	1	0	1a	SL1-4598	8828437	1a	SL1-4608	8828437
Script	CBG02826b.1	2	II	1	0	1a	SL1-3449	8543030	1a	SL1-3580	8543030
Script	CBG02850.1	2	II	1	0	1a	SL1-2784	8425118	1a	SL1-2803	8425118
Script	CBG02871.1	2	II	1	0	1a	SL1-2886	8359841	1a	SL1-2894	8359841
Script	CBG02890.1	2	II	1	0	1a	SL1-2458	8315543	1a	SL1-2496	8315543
Script	CBG02958b.1	2	II	1	0	1a	SL1-2482	8012370	1a	SL1-2487	8012370
Script	CBG03058.1	2	II	1	0	1a	SL1-3502	7602064	1a	SL1-3873	7602064
Script	CBG03063.1	2	II	1	0	1a	SL1-1183	7586055	1a	SL1-1759	7586055
Script	CBG03212.1	2	II	1	0	1a	SL1-4624	6991047	1a	SL1-4635	6991047
Script	CBG03285.1	2	II	1	0	1a	SL1-2312	6707048	1a	SL1-2362	6707048
Script	CBG03385.1	2	IV	1	0	1a	SL1-2832	9621346	1a	SL1-2848	9621346
Script	CBG03600.1	2	III	1	0	1a	SL1-2125	11050936	1a	SL1-2129	11050936
Script	CBG03714.1	2	I	1	0	1a	SL1-2049	5656566	1a	SL1-2097	5656566
Script	CBG03797.1	2	I	1	0	1a	SL1-3578	5451250	1a	SL1-3862	5451250
Script	CBG03956a.1	2	I	1	0	1a	SL1-2810	4773307	1a	SL1-2824	4773307
Script	CBG04176a.1	2	I	1	0	1a	SL1-1848	4132439	1a	SL1-216	4132439
Script	CBG04281.1	2	II	1	0	1a	SL1-2635	5002515	1a	SL1-395	5002515
Script	CBG04319.1	2	II	1	0	1a	SL1-2093	5148853	1a	SL1-2184	5148853
Script	CBG04439.1	2	IV	1	0	1a	SL1-3140	12200644	1a	SL1-3141	12200644
Script	CBG04584.1	2	V	1	0	1a	SL1-3222	14565158	1a	SL1-3223	14565158
Script	CBG04612.1	2	V	1	0	1a	SL1-3007	14645617	1a	SL1-3012	14645617
Script	CBG04633.1	2	V	1	0	1a	SL1-2842	14746306	1a	SL1-2847	14746306
Script	CBG04747.1	2	V	1	0	1a	SL1-3651	15071684	1a	SL1-3726	15071684
Script	CBG04752.1	2	V	1	0	1a	SL1-3167	15087050	1a	SL1-3168	15087050
Script	CBG04794.1	2	V	1	0	1a	SL1-1347	15313884	1a	SL1-5366	15313884
Script	CBG05144.1	2	I	1	0	1a	SL1-314	1322537	1a	SL1-316	1322537
Script	CBG05145.1	2	I	1	0	1a	SL1-3559	1321579	1a	SL1-3564	1321579
Script	CBG05409.1	2	IV	1	0	1a	SL1-2320	7074409	1a	SL1-3278	7074409
Script	CBG05495.1	2	IV	1	0	1a	SL1-2759	6762595	1a	SL1-2770	6762595
Script	CBG05593.1	2	V	1	0	1a	SL1-3266	19002266	1a	SL1-3267	19002266
Script	CBG05912.1	2	IV	1	0	1a	SL1-3527	7622369	1a	SL1-3841	7622369
Script	CBG05989.1	2	IV	1	0	1a	SL1-2059	7356970	1a	SL1-2141	7356970
Script	CBG05990.1	2	IV	1	0	1a	SL1-2609	7355579	1a	SL1-2632	7355579
Script	CBG06011.1	2	IV	1	0	1a	SL1-2019	7298777	1a	SL1-2138	7298777
Script	CBG06020.1	2	IV	1	0	1a	SL1-2457	7269283	1a	SL1-2479	7269283
Script	CBG06147a.1	2	IV	1	0	1a	SL1-3671	8756811	1a	SL1-3778	8756811
Script	CBG06190.1	2	IV	1	0	1a	SL1-2112	8949089	1a	SL1-2178	8949089
Script	CBG06199.1	2	IV	1	0	1a	SL1-1604	8980391	1a	SL1-1746	8980391
Script	CBG06212.1	2	IV	1	0	1a	SL1-2052	9054040	1a	SL1-2150	9054040
Script	CBG06236.1	2	IV	1	0	1a	SL1-4037	9138977	1a	SL1-4099	9138977
Script	CBG06370.1	2	V	1	0	1a	SL1-494	6188574	1a	SL1-543	6188574
Script	CBG06620.1	2	V	1	0	1a	SL1-4557	7061009	1a	SL1-4561	7061009
Script	CBG06678.1	2	V	1	0	1a	SL1-2673	7312167	1a	SL1-5413	7312167
Script	CBG06763.1	2	V	1	0	1a	SL1-3280	7604105	1a	SL1-458	7604105
Script	CBG07011.1	2	II	1	0	1a	SL1-1478	16439765	1a	SL1-1627	16439765
Script	CBG07035.1	2	II	1	0	1a	SL1-2254	16375513	1a	SL1-2284	16375513
Script	CBG07050.1	2	II	1	0	1a	SL1-1878	16331295	1a	SL1-1945	16331295
Script	CBG07579a.1	2	X	1	0	1a	SL1-2862	18544463	1a	SL1-3000	18544463
Script	CBG07585.1	2	X	1	0	1a	SL1-3584	18524863	1a	SL1-3835	18524863
Script	CBG07733.1	2	X	1	0	1a	SL1-3549	17713088	1a	SL1-3597	17713088
Script	CBG07767.1	2	X	1	0	1a	SL1-4699	17567739	1a	SL1-4701	17567739
Script	CBG07987.1	2	I	1	0	1a	SL1-231	14293859	1a	SL1-235	14293859
Script	CBG08082.1	2	X	1	0	1a	SL1-4223	194704	1a	SL1-4252	194704
Script	CBG08654.1	2	V	1	0	1a	SL1-3255	7875722	1a	SL1-404	7875722
Script	CBG08797.1	2	V	1	0	1a	SL1-4490	1736241	1a	SL1-4500	1736241
Script	CBG08806.1	2	V	1	0	1a	SL1-2902	1770086	1a	SL1-2906	1770086
Script	CBG09044.1	2	III	1	0	1a	SL1-3224	4142108	1a	SL1-3225	4142108
Script	CBG09046.1	2	III	1	0	1a	SL1-2460	4128185	1a	SL1-2924	4128185
Script	CBG09126.1	2	III	1	0	1a	SL1-127	11719555	1a	SL1-4316	11719555
Script	CBG09204.1	2	III	1	0	1a	SL1-4025	8330357	1a	SL1-4060	8330357
Script	CBG09261.1	2	V	1	0	1a	SL1-3130	11824998	1a	SL1-3134	11824998
Script	CBG09267.1	2	V	1	0	1a	SL1-1169	11804263	1a	SL1-1601	11804263
Script	CBG09472.1	2	IV	1	0	1a	SL1-4681	6571850	1a	SL1-4682	6571850
Script	CBG09538.1	2	V	1	0	1a	SL1-4642	10836142	1a	SL1-4643	10836142
Script	CBG09565a.1	2	V	1	0	1a	SL1-1526	10774247	1a	SL1-5399	10774247
Script	CBG09586.1	2	V	1	0	1a	SL1-2758	10690926	1a	SL1-2781	10690926
Script	CBG09624.1	2	V	1	0	1a	SL1-585	10538312	1a	SL1-586	10538312
Script	CBG09676.1	2	V	1	0	1a	SL1-1501	10354136	1a	SL1-1603	10354136
Script	CBG09750.1	2	III	1	0	1a	SL1-4780	8361017	1a	SL1-4782	8361017
Script	CBG09822.1	2	III	1	0	1a	SL1-1538	8658288	1a	SL1-1619	8658288
Script	CBG09836.1	2	III	1	0	1a	SL1-3938	8718042	1a	SL1-3976	8718042
Script	CBG10076.1	2	III	1	0	1a	SL1-2249	9562817	1a	SL1-2272	9562817
Script	CBG10084.1	2	III	1	0	1a	SL1-4288	9595965	1a	SL1-4653	9595965
Script	CBG10086.1	2	III	1	0	1a	SL1-1309	9598267	1a	SL1-1588	9598267
Script	CBG10119.1	2	III	1	0	1a	SL1-1584	9755858	1a	SL1-1643	9755858
Script	CBG10279.1	2	X	1	0	1a	SL1-1	20841206	1a	SL1-23	20841206
Script	CBG10808.1	2	I	1	0	1a	SL1-3511	6533671	1a	SL1-3793	6533671
Script	CBG10813.1	2	I	1	0	1a	SL1-2533	6548613	1a	SL1-2565	6548613
Script	CBG11004a.1	2	X	1	0	1a	SL1-2071	12713280	1a	SL1-2143	12713280
Script	CBG11160.1	2	II	1	0	1a	SL1-2145	5428072	1a	SL1-287	5428072
Script	CBG11184a.1	2	II	1	0	1a	SL1-2194	5560550	1a	SL1-2196	5560550
Script	CBG11208.1	2	II	1	0	1a	SL1-1193	5693157	1a	SL1-1587	5693157
Script	CBG11232.1	2	II	1	0	1a	SL1-3989	5273589	1a	SL1-4014	5273589
Script	CBG11297.1	2	V	1	0	1a	SL1-4596	846999	1a	SL1-4600	846999
Script	CBG11305.1	2	V	1	0	1a	SL1-1286	814595	1a	SL1-1623	814595
Script	CBG11321.1	2	V	1	0	1a	SL1-425	746629	1a	SL1-426	746629
Script	CBG11325.1	2	V	1	0	1a	SL1-3944	730394	1a	SL1-3991	730394
Script	CBG11539.1	2	V	1	0	1a	SL1-1335	10385	1a	SL1-1517	10385
[truncated: 2,029 more rows]

## Sheet: Multiple transcripts
Jhaveri and van den Berg et al., Genome annotation of Caenorhabditis briggsae by TEC-RED identifies new exons, paralogs, conserved and novel operons.
This sheet contains genes with multiple transcripts identified by TEC-RED.
						Tag match 1			Tag match 2			Tag match 3			Tag match 4			Tag match 5			Tag match 6			Tag match 7			Tag match 8
Identification method	Gene name	Total tags	Chr	SL1	SL2	Category	tag ID	Location	Category	tag ID	Location	Category	tag ID	Location	Category	tag ID	Location	Category	tag ID	Location	Category	tag ID	Location	Category	tag ID	Location	Category	tag ID	Location
Script	CBG20395.1	2	I	1	0	1a	SL1-1595	12334204	1b	SL1-1877	12332000
Script	CBG16701.1	2	X	1	1	1a	SL1-3903	13017093	1b	SL2-1583	13016983
Script	CBG15714.1	2	III	1	1	1b	SL1-2611	1202899	1a	SL2-879	1201086
Script	CBG11624.1	2	V	1	0	1a	SL1-4966	14323477	1b	SL1-1835	14326401
Manual	CBG02898.1	3	II	1	1	1a	SL1-3598	8299245	1b	SL1-3767	8298806	1a	SL2-1453	8299245
Script	CBG15747.1	2	III	1	0	1a	SL1-1865	1426140	2b	SL1-988	1427532
Script	CBG17558.1	2	X	1	0	1a	SL1-3534	5969748	2b	SL1-917	5968379
Script	CBG17720.1	2	IV	1	0	1a	SL1-1292	11533261	2b	SL1-4764	11531848
Script	CBG22040.1	2	I	1	0	1a	SL1-1201	1925276	2b	SL1-3996	1920599
Script	CBG22758.1	2	X	1	0	1a	SL1-2154	16476441	2b	SL1-4831	16479790
Script	CBG24741.1	2	II	1	0	1a	SL1-261	5735289	2b	SL1-4220	5733951
Script	CBG31388.1	2	V	1	0	1a	SL1-4815	19373610	2b	SL1-978	19378817
Script	CBG02363.1	3	II	1	0	1a	SL1-2380	10421423	2b	SL1-3500	10424012	2b	SL1-676	10424012
Script	CBG11994.1	3	I	1	0	1a	SL1-259	7423585	1a	SL1-279	7423585	2b	SL1-894	7427029
Script	CBG06125.1	2	IV	0	1	1a	SL2-1874	8682717	2b	SL2-859	8681465
Script	CBG08423.1	2	IV	0	1	1a	SL2-122	12312356	2c	SL2-1329	12312342
Script	CBG19681.1	3	III	0	1	1a	SL2-1137	3747632	2a	SL2-1993	3747647	2a	SL2-2172	3747647
Script	CBG06029.1	4	IV	0	1	1a	SL2-1679	7244364	2b	SL2-1930	7242655	2b	SL2-1932	7242655	2b	SL2-1990	7242655
Script	CBG08349.1	3	IV	0	1	1a	SL2-1064	12625341	1a	SL2-1301	12625341	2b	SL2-354	12628761
Script	CBG02218.1	2	I	1	1	1a	SL1-3510	8162434	2a	SL2-2085	8162446
Script	CBG02510.1	3	II	1	1	1a	SL1-478	9893622	2a	SL1-4931	9893641	1a	SL2-110	9893622
Script	CBG10063.1	3	III	1	1	1a	SL1-4137	9524284	2b	SL1-4423	9522258	1a	SL2-1564	9524284
Script	CBG11197a.1	3	II	1	1	1a	SL1-4609	5632441	2b	SL1-847	5632046	2b	SL2-330	5632046
Script	CBG21016.1	3	II	1	1	1a	SL1-1889	12343217	2c	SL1-3451	12343236	2c	SL2-1475	12343236
Script	CBG23841.1	3	I	1	1	1a	SL1-3967	11946235	2b	SL1-968	11947101	1a	SL2-1655	11946235
Script	CBG25838.1	4	III	1	1	1a	SL1-3954	4044409	2b	SL2-1653	4043510	1a	SL2-1662	4044409	1a	SL2-1665	4044409
Script	CBG09829.1	3	III	1	1	1a	SL1-3213	8668420	1a	SL1-3214	8668420	2b	SL2-375	8669053
Script	CBG10069.1	5	III	1	1	1a	SL1-1172	9538961	1a	SL2-1236	9538961	1a	SL2-1237	9538961	2b	SL2-1379	9538060	1a	SL2-490	9538961
Script	CBG06824.1	2	III	1	0	2b	SL1-4280	10489586	1a	SL1-5174	10487774
Script	CBG08557.1	2	V	1	0	2b	SL1-4559	8179105	1a	SL1-5069	8179381
Script	CBG11282.1	2	V	1	0	2b	SL1-18	911273	1a	SL1-4157	909150
Script	CBG12588.1	2	I	1	0	2b	SL1-1126	9561181	1a	SL1-4503	9560870
Script	CBG23332.1	2	V	1	0	2b	SL1-1061	9085292	1a	SL1-2323	9085439
Script	CBG20910.1	2	II	1	1	2b	SL1-4374	11900020	1a	SL2-1819	11900733
Script	CBG22272.1	2	I	1	1	2b	SL1-887	3072447	1a	SL2-1231	3073893
Script	CBG12370.1	3	I	1	1	2b	SL1-1046	8892664	1a	SL1-1561	8895540	1a	SL2-473	8895540
Script	CBG15725.1	3	III	1	1	2b	SL1-3748	1248189	1a	SL1-4818	1248848	1a	SL2-1942	1248848
Script	CBG13347.1	3	II	0	1	2a	SL2-1981	3251993	2a	SL2-1982	3251993	1a	SL2-851	3252006
Script	CBG07005.1	4	II	0	1	2a	SL2-2034	16451583	2a	SL2-2035	16451583	1a	SL2-2058	16451601	1a	SL2-2059	16451601
Script	CBG03909.1	3	I	1	1	2a	SL1-3155	5007512	2a	SL2-1272	5007512	1a	SL2-281	5007500
Script	CBG05979.1	3	IV	1	1	2b	SL1-4308	7379927	2b	SL1-4319	7379927	1a	SL2-2027	7379790
Script	CBG12654.1	3	I	1	1	2b	SL1-3885	9792595	1a	SL1-4983	9792933	2b	SL2-1489	9792595
Script	CBG31455.1	3	IV	1	1	2b	SL1-1158	15790187	1a	SL2-233	15790847	2b	SL2-380	15790187
Script	CBG14296.1	5	X	1	1	1a	SL1-2020	8969191	1a	SL1-2152	8969191	1a	SL1-2162	8969191	2b	SL1-897	8968521	2b	SL2-308	8968521
Script	CBG02440.1	2	II	1	0	1a	SL1-3307	10150004	3a	SL1-4654	10149902
Script	CBG02702.1	2	II	1	0	1a	SL1-3337	9097623	4a	SL1-5185	9097276
Script	CBG03280.1	2	II	1	0	1a	SL1-1594	6722084	3b	SL1-765	6720879
Script	CBG03380.1	2	IV	1	0	1a	SL1-2080	9593637	3d	SL1-4988	9591400
Script	CBG03576.1	2	III	1	0	1a	SL1-1254	10962681	4a	SL1-4378	10964290
Script	CBG04617.1	2	V	1	0	1a	SL1-4662	14667793	3b	SL1-4890	14668611
Script	CBG05958.1	2	IV	1	0	1a	SL1-3791	7452663	3a	SL1-4547	7452586
Script	CBG08019.1	2	I	1	0	1a	SL1-1780	14460684	3b	SL1-929	14460012
Script	CBG09838.1	2	III	1	0	1a	SL1-3254	8723692	3b	SL1-4455	8725423
Script	CBG10788a.1	2	I	1	0	1a	SL1-2480	6430887	3b	SL1-908	6425081
Script	CBG11182.1	2	II	1	0	1a	SL1-2717	5552234	4a	SL1-5204	5554781
Script	CBG11473a.1	2	V	1	0	1a	SL1-2246	230259	4b	SL1-802	230637
Script	CBG11692.1	2	III	1	0	1a	SL1-2023	2449400	4a	SL1-5278	2449077
Script	CBG13109.1	2	II	1	0	1a	SL1-3542	5924149	3b	SL1-3966	5926188
Script	CBG13977.1	2	IV	1	0	1a	SL1-4314	15740921	4a	SL1-5157	15739698
Script	CBG14831.1	2	X	1	0	1a	SL1-2620	11515750	4b	SL1-4978	11516808
Script	CBG15648.1	2	III	1	0	1a	SL1-1809	881687	3b	SL1-964	882841
Script	CBG16503.1	2	III	1	0	1a	SL1-2809	7451556	3b	SL1-3930	7454249
Script	CBG18900.1	2	V	1	0	1a	SL1-3606	12012579	4a	SL1-4881	12012402
Script	CBG19675a.1	2	III	1	0	1a	SL1-2111	3766982	3b	SL1-5017	3766316
Script	CBG19911a.1	2	IV	1	0	1a	SL1-3941	6074437	3b	SL1-920	6092382
Script	CBG20205.1	2	III	1	0	1a	SL1-1450	11386879	3b	SL1-4491	11386568
Script	CBG21261a.1	2	IV	1	0	1a	SL1-27	13543706	3a	SL1-698	13543658
Script	CBG21807.1	2	V	1	0	1a	SL1-3560	2492991	3b	SL1-795	2496797
Script	CBG22669.1	2	I	1	0	1a	SL1-1784	1696949	3b	SL1-956	1696425
Script	CBG23843.1	2	I	1	0	1a	SL1-1010	11962927	4a	SL1-3765	11963172
Script	CBG23893.1	2	V	1	0	1a	SL1-3904	16311073	4a	SL1-626	16310182
Script	CBG26241.1	2	IV	1	0	1a	SL1-1988	1800045	3b	SL1-987	1799831
Script	CBG26894.1	2	V	1	0	1a	SL1-4088	957520	4a	SL1-4340	955973
Script	CBG29964.1	2	I	1	0	1a	SL1-3219	10292999	3a	SL1-4915	10293119
Script	CBG30143a.1	2	II	1	0	1a	SL1-124	7032818	3c	SL1-5177	7032795
Script	CBG09700.1	3	V	1	0	1a	SL1-2335	10272409	3b	SL1-4829	10271771	3b	SL1-4830	10271771
Script	CBG26687.1	3	V	1	0	1a	SL1-1981	16394054	4a	SL1-5039	16393862	4a	SL1-5064	16393862
Script	CBG02518.1	3	II	1	0	1a	SL1-2542	9884243	1a	SL1-2591	9884243	3b	SL1-5010	9884529
Script	CBG03305.1	3	II	1	0	1a	SL1-2593	6616067	1a	SL1-2603	6616067	3a	SL1-4459	6616091
Script	CBG04560.1	3	V	1	0	1a	SL1-2368	14413731	1a	SL1-2375	14413731	3b	SL1-4445	14413332
Script	CBG05982.1	3	IV	1	0	1a	SL1-1438	7372799	1a	SL1-1764	7372799	3b	SL1-996	7371842
Script	CBG00026a.1	2	III	1	0	3c	SL1-3322	12246030	1a	SL1-4842	12246072
Script	CBG02984a.1	2	II	1	0	3b	SL1-1138	7916219	1a	SL1-4207	7913745
Script	CBG03335.1	2	IV	1	0	4a	SL1-5208	9393068	1a	SL1-98	9393721
Script	CBG04127.1	2	I	1	0	3b	SL1-1084	3947369	1a	SL1-3232	3947497
Script	CBG04517b.1	3	X	1	0	4b	SL1-4805	6342192	1a	SL1-5258	6341481	4b	SL1-599	6342192
Script	CBG09528.1	3	V	1	0	3c	SL1-4696	10869698	1a	SL1-4823	10869647	1a	SL1-4825	10869647
Script	CBG09569b.1	2	V	1	0	4b	SL1-2875	10759949	1a	SL1-3732	10754469
Script	CBG12091.1	2	I	1	0	3b	SL1-1140	7820464	1a	SL1-311	7822564
Script	CBG12329.1	2	I	1	0	3b	SL1-1117	9057337	1a	SL1-2309	9057665
Script	CBG12533.1	2	I	1	0	3b	SL1-1064	9366716	1a	SL1-3068	9368811
Script	CBG12740b.1	2	I	1	0	3b	SL1-4581	10164597	1a	SL1-848	10169676
Script	CBG13100.1	2	II	1	0	3b	SL1-4473	5887480	1a	SL1-5215	5887699
Script	CBG13828.1	2	IV	1	0	3b	SL1-30	1579774	1a	SL1-637	1577614
Script	CBG17302.1	2	X	1	0	3b	SL1-1124	4930557	1a	SL1-1808	4932092
Script	CBG19465.1	2	I	1	0	4b	SL1-2863	816145	1a	SL1-4476	822508
Script	CBG21932a.1	2	I	1	0	3b	SL1-15	6979185	1a	SL1-3294	6979354
Script	CBG22599.1	2	V	1	0	3b	SL1-33	15915382	1a	SL1-4433	15913424
Script	CBG26629.1	2	I	1	0	4b	SL1-5032	12293061	1a	SL1-629	12297222
Script	CBG27401.1	2	X	1	0	3b	SL1-4367	917958	1a	SL1-5228	921525
Script	CBG03049.1	2	II	0	1	1a	SL2-1304	7629180	3b	SL2-1816	7629433
Script	CBG08771.1	2	V	0	1	1a	SL2-1141	1657718	3b	SL2-2067	1657295
Script	CBG08989.1	2	III	0	1	1a	SL2-1006	4367486	3a	SL2-307	4367658
Script	CBG12865.1	2	I	0	1	1a	SL2-1026	10706085	3a	SL2-1983	10706050
Script	CBG13912.1	2	IV	0	1	1a	SL2-1451	16127097	3a	SL2-1937	16127127
Script	CBG18930.1	2	V	0	1	1a	SL2-1341	12149748	3c	SL2-2198	12149838
Script	CBG21904.1	2	I	0	1	1a	SL2-1686	6856320	4a	SL2-968	6856186
Script	CBG22238.1	2	I	0	1	1a	SL2-1144	2927653	3a	SL2-382	2927677
Script	CBG03059.1	3	II	0	1	1a	SL2-1518	7599083	3a	SL2-2024	7599104	1a	SL2-821	7599083
Script	CBG18320a.1	3	III	0	1	1a	SL2-1260	5218565	3a	SL2-2156	5218513	1a	SL2-92	5218565
Script	CBG04171.1	3	I	0	1	1a	SL2-1789	4142923	1a	SL2-260	4142923	3b	SL2-360	4143058
Script	CBG03103.1	2	II	0	1	3b	SL2-315	7444180	1a	SL2-719	7443916
Script	CBG13167.1	2	III	0	1	3b	SL2-1613	5760729	1a	SL2-2187	5759402
Script	CBG31365.1	2	I	0	1	3b	SL2-1773	4309066	1a	SL2-388	4309403
Script	CBG01550a.1	2	IV	1	1	1a	SL1-411	11360872	3b	SL2-1815	11361536
Script	CBG02811.1	2	II	1	1	1a	SL1-3959	8617647	3b	SL2-1660	8621842
Script	CBG03154.1	2	II	1	1	1a	SL1-2616	7206268	3b	SL2-2168	7206601
Script	CBG03265a.1	2	II	1	1	1a	SL1-555	6800374	3a	SL2-195	6800412
Script	CBG04544.1	2	V	1	1	1a	SL1-4126	14364656	3b	SL2-1596	14366532
Script	CBG05202.1	2	III	1	1	1a	SL1-2677	4569830	3b	SL2-237	4570379
Script	CBG06882.1	2	III	1	1	1a	SL1-5243	10258995	3c	SL2-1859	10259037
Script	CBG06913.1	2	III	1	1	1a	SL1-3465	10131531	4b	SL2-152	10132657
Script	CBG09023.1	2	III	1	1	1a	SL1-2870	4248478	3b	SL2-2046	4250894
Script	CBG09678.1	2	V	1	1	1a	SL1-4672	10335527	3b	SL2-1998	10333659
Script	CBG10899.1	2	X	1	1	1a	SL1-2596	12283637	3a	SL2-1625	12283704
Script	CBG12388.1	2	I	1	1	1a	SL1-3073	8819127	3a	SL2-1587	8819244
Script	CBG15198.1	2	III	1	1	1a	SL1-2316	379842	3b	SL2-1672	379656
Script	CBG17664.1	2	IV	1	1	1a	SL1-2858	11732028	3b	SL2-1618	11732712
Script	CBG17889a.1	2	V	1	1	1a	SL1-1516	5718501	3b	SL2-1680	5721566
Script	CBG18382.1	2	III	1	1	1a	SL1-2439	4986100	3b	SL2-1807	4985673
Script	CBG25324.1	2	I	1	1	1a	SL1-329	6162539	3b	SL2-317	6162861
Script	CBG26686.1	2	V	1	1	1a	SL1-3535	16364483	4a	SL2-2141	16365644
Script	CBG29123.1	2	V	1	1	1a	SL1-4018	10166202	3b	SL2-1838	10167623
Script	CBG30400.1	2	IV	1	1	1a	SL1-4824	17324589	3a	SL2-1938	17324617
Script	CBG30949.1	2	II	1	1	1a	SL1-731	13572953	3b	SL2-2136	13574531
Script	CBG00595.1	3	III	1	1	1a	SL1-4229	14211014	3a	SL1-4786	14211305	1a	SL2-1717	14211014
Script	CBG01744.1	3	IV	1	1	1a	SL1-2980	10611784	3a	SL1-4477	10611840	1a	SL2-889	10611784
Script	CBG02466.1	3	II	1	1	1a	SL1-343	10062789	3a	SL2-2188	10063029	1a	SL2-81	10062789
Script	CBG03656.1	3	II	1	1	1a	SL1-2643	2270149	3b	SL1-3740	2265967	1a	SL2-918	2270149
Script	CBG03930.1	3	I	1	1	1a	SL1-4640	4914370	3b	SL1-4949	4913829	1a	SL2-1971	4914370
Script	CBG05762.1	3	IV	1	1	1a	SL1-1657	8088850	3b	SL2-1590	8089526	3b	SL2-1615	8089526
Script	CBG05926.1	3	IV	1	1	1a	SL1-2191	7559370	3d	SL2-210	7559220	1a	SL2-675	7559370
Script	CBG09171.1	3	III	1	1	1a	SL1-2857	11956261	3b	SL1-980	11962344	1a	SL2-933	11956261
Script	CBG10083.1	3	III	1	1	1a	SL1-2907	9595324	3b	SL1-4449	9594872	1a	SL2-1049	9595324
Script	CBG13922.1	3	IV	1	1	1a	SL1-2884	16059506	3a	SL2-1836	16060266	1a	SL2-947	16059506
Script	CBG14563.1	3	X	1	1	1a	SL1-4330	10236248	4a	SL2-1757	10235451	1a	SL2-1774	10236248
Script	CBG14904.1	3	I	1	1	1a	SL1-2051	3465966	4a	SL1-3611	3465680	1a	SL2-708	3465966
Script	CBG15250.1	3	III	1	1	1a	SL1-492	170243	3a	SL1-578	170306	1a	SL2-150	170243
Script	CBG16521.1	3	III	1	1	1a	SL1-1418	7519066	4a	SL1-5096	7519453	4a	SL2-2196	7519453
Script	CBG18191b.1	3	III	1	1	1a	SL1-3431	5717714	3b	SL2-1101	5720723	1a	SL2-1369	5717714
Script	CBG20879b.1	3	II	1	1	1a	SL1-674	11754809	3b	SL1-872	11755021	3b	SL2-332	11755021
Script	CBG00429a.1	4	IV	1	1	1a	SL1-3163	417438	3b	SL2-19	417651	1a	SL2-988	417438	1a	SL2-989	417438
Script	CBG03707.1	4	I	1	1	1a	SL1-2168	5633676	1a	SL1-2185	5633676	3b	SL2-2018	5634072	1a	SL2-668	5633676
Script	CBG03799.1	3	I	1	1	1a	SL1-4366	5445393	1a	SL2-1685	5445393	4a	SL2-2127	5445045
Script	CBG03815.1	3	I	1	1	1a	SL1-4127	5384550	1a	SL1-4128	5384550	3b	SL2-1400	5382523
Script	CBG06010.1	3	IV	1	1	1a	SL1-3245	7299803	1a	SL2-1078	7299803	3b	SL2-347	7300010
Script	CBG06974.1	3	II	1	1	1a	SL1-4667	16546749	1a	SL2-1872	16546749	3b	SL2-2163	16546224
Script	CBG07017.1	3	II	1	1	1a	SL1-2995	16426744	1a	SL2-1014	16426744	3b	SL2-369	16427042
Script	CBG08543.1	3	V	1	1	1a	SL1-4135	8239225	1a	SL2-1561	8239225	4b	SL2-1939	8239114
Script	CBG11531.1	4	V	1	1	1a	SL1-3256	34802	1a	SL1-3257	34802	3b	SL1-861	34985	1a	SL2-1227	34802
Script	CBG16512.1	3	III	1	1	1a	SL1-2661	7495365	1a	SL1-2667	7495365	3b	SL2-311	7495022
Script	CBG19775.1	3	I	1	1	1a	SL1-1511	15009463	1a	SL1-1534	15009463	3b	SL2-1699	15015538
Script	CBG23452.1	3	V	1	1	1a	SL1-2202	8661768	1a	SL1-2237	8661768	3b	SL2-310	8661386
Script	CBG24372.1	4	IV	1	1	1a	SL1-3894	10128225	1a	SL1-3932	10128225	3b	SL1-952	10128659	1a	SL2-1681	10128225
Script	CBG12775c.1	4	I	1	1	1a	SL1-1199	10308166	1a	SL1-1465	10308166	1a	SL1-6054	10308166	3b	SL2-349	10312763
Script	CBG18957.1	4	V	1	1	1a	SL1-3448	12243266	1a	SL1-3458	12243266	1a	SL2-1383	12243266	3a	SL2-1636	12243190
Script	CBG05880.1	2	IV	1	1	3a	SL1-4961	7703719	1a	SL2-695	7704091
Script	CBG11955.1	2	I	1	1	4b	SL1-4680	7298188	1a	SL2-620	7300670
Script	CBG15155.1	2	III	1	1	4b	SL1-768	605634	1a	SL2-1309	607219
Script	CBG16623.1	2	III	1	1	3b	SL1-49	7959496	1a	SL2-1338	7956523
Script	CBG00408.1	3	IV	1	1	3b	SL1-1103	373205	1a	SL1-3948	373299	3b	SL2-364	373205
Script	CBG04631.1	3	V	1	1	3b	SL1-1155	14740020	1a	SL1-2866	14740945	1a	SL2-938	14740945
Script	CBG09030a.1	3	III	1	1	3a	SL1-4801	4210844	1a	SL1-4925	4210806	1a	SL2-2096	4210806
Script	CBG27301.1	3	V	1	1	4a	SL1-918	16816227	1a	SL2-476	16816440	1a	SL2-501	16816440
Script	CBG02294.1	4	II	1	1	3b	SL1-1018	10686829	1a	SL1-3851	10684656	1a	SL1-3877	10684656	3b	SL2-348	10686829
Script	CBG10000.1	4	III	1	1	3b	SL1-1114	9303150	1a	SL2-1883	9303425	1a	SL2-1885	9303425	1a	SL2-1886	9303425
Script	CBG22237.1	4	I	1	1	3b	SL1-1147	2925087	1a	SL1-2720	2924166	1a	SL2-901	2924166	1a	SL2-908	2924166
Script	CBG30206.1	3	III	1	1	3b	SL1-4982	6004569	3b	SL2-2047	6004569	1a	SL2-2159	6004727
Script	CBG09958c.1	4	III	1	1	3b	SL1-1105	9189401	3b	SL1-3591	9186871	1a	SL1-5124	9184870	3b	SL2-365	9189401
Script	CBG15401.1	5	X	1	1	1a	SL1-2382	16082335	1a	SL1-2448	16082335	3a	SL1-5103	16082136	3a	SL1-5106	16082136	1a	SL2-763	16082335
Script	CBG18931.1	6	V	1	1	1a	SL1-3081	12151162	1a	SL1-3087	12151162	4a	SL1-3485	12151391	1a	SL2-1005	12151162	1a	SL2-997	12151162	1a	SL2-999	12151162
Script	CBG25272.1	5	I	1	1	1a	SL1-4749	8934973	1a	SL1-4750	8934973	4a	SL2-1975	8934802	4a	SL2-1977	8934802	3a	SL2-2245	8935129
Script	CBG22400.1	5	IV	1	1	1a	SL1-2999	3129339	1a	SL1-3004	3129339	1a	SL1-3010	3129339	4a	SL1-3786	3128832	1a	SL2-1145	3129339
Script	CBG02289.1	7	II	1	1	1a	SL1-2954	10719604	1a	SL1-2963	10719604	1a	SL1-465	10719604	1a	SL1-5000	10719604	1a	SL2-1125	10719604	1a	SL2-1127	10719604	3b	SL2-1813	10720001
Script	CBG00744a.1	5	II	1	1	3b	SL1-1014	3357885	1a	SL1-2416	3357536	1a	SL1-2417	3357536	1a	SL1-2447	3357536	1a	SL2-775	3357536
Script	CBG02885.1	8	II	1	1	3b	SL1-1136	8327862	1a	SL1-953	8328854	1a	SL1-992	8328854	1a	SL2-339	8328854	1a	SL2-340	8328854	1a	SL2-341	8328854	1a	SL2-342	8328854	3b	SL2-367	8327862
Script	CBG04168a.1	7	I	1	1	3b	SL1-1128	4158634	1a	SL1-3197	4158370	1a	SL1-3198	4158370	1a	SL1-3199	4158370	1a	SL1-3290	4158370	1a	SL2-1208	4158370	1a	SL2-1209	4158370
Script	CBG17344.1	7	X	1	1	3c	SL1-1992	5160239	3c	SL1-2158	5160239	3c	SL1-271	5160239	1a	SL1-4697	5160287	1a	SL2-2049	5160287	3c	SL2-650	5160239	3c	SL2-661	5160239
Script	CBG19851.1	3	IV	1	0	1a	SL1-4192	6348787	4a	SL1-3362	6350066	4a	SL1-3363	6350066
Script	CBG01066.1	4	II	1	1	1a	SL1-2369	5889	3b	SL1-4469	6490	2c	SL2-2204	5876	1a	SL2-808	5889
Script	CBG24609.1	4	III	1	0	2b	SL1-3800	4861777	1a	SL1-649	4864084	3b	SL1-867	4863233	3b	SL1-880	4863233
Script	CBG16481c.1	3	III	1	1	2b	SL1-1141	7359859	3a	SL2-2184	7358143	1a	SL2-238	7358105
Script	CBG21513a.1	3	IV	1	1	2b	SL1-1088	1825126	3b	SL1-990	1821593	1a	SL2-1898	1818367
Script	CBG21910.1	3	I	1	0	2b	SL1-4120	6881961	4a	SL1-4144	6879081	1a	SL1-4728	6880831
Script	CBG10001.1	7	III	1	1	1a	SL1-2387	9304297	1a	SL1-369	9304297	1a	SL1-376	9304297	3a	SL1-4255	9304267	2c	SL1-4940	9304308	1a	SL1-8298	9304297	1a	SL2-120	9304297
Script	CBG03439.1	2	IV	1	0	3b	SL1-4418	9811194	4a	SL1-5279	9809509	1
Script	CBG03870c.1	2	I	1	0	4b	SL1-3234	5161836	4b	SL1-95	5164850	1
Script	CBG05095.1	2	I	1	0	3c	SL1-4249	1660738	4a	SL1-5036	1660834	1
Script	CBG06850.1	2	III	1	0	3b	SL1-4388	10368665	4b	SL1-919	10368373	1
Script	CBG10790.1	2	I	1	0	3b	SL1-4954	6441060	3b	SL1-85	6437441	1
Script	CBG13087.1	2	II	1	0	3b	SL1-1131	5854599	3c	SL1-3541	5851846	1
Script	CBG13684.1	2	IV	1	0	3c	SL1-2391	808685	2b	SL1-556	807248	1
Script	CBG14817b.1	2	X	1	0	2b	SL1-1031	11449324	2b	SL1-4151	11451791	1
Script	CBG15634a.1	2	IV	1	0	2b	SL1-3977	13978155	3b	SL1-4361	13985634	1
Script	CBG16520a.1	2	III	1	0	3b	SL1-1125	7514217	2b	SL1-969	7514650	1
Script	CBG17691.1	2	IV	1	0	2c	SL1-336	11653209	2b	SL1-3579	11645062	1
Script	CBG21188.1	2	III	1	0	3b	SL1-3546	13101708	2b	SL1-905	13103157	1
Script	CBG23998f.1	2	IV	1	0	3b	SL1-4498	10078342	4b	SL1-4880	10078599	1
Script	CBG03487.1	3	IV	1	0	3b	SL1-1035	10030296	4a	SL1-5227	10019209	4b	SL1-874	10027834
Script	CBG05905b.1	3	IV	1	0	2b	SL1-3492	7636953	2b	SL1-3801	7636953	4b	SL1-4753	7636152
Script	CBG20552.1	3	V	1	0	2b	SL1-3183	2064644	2b	SL1-3184	2064644	2b	SL1-4558	2064478
Script	CBG12444.1	2	I	0	1	3c	SL2-2186	8590230	3b	SL2-377	8595410
Script	CBG02612.1	2	II	1	1	3b	SL1-1000	9463941	3b	SL2-1602	9462740
Script	CBG21262.1	2	IV	1	1	3a	SL1-700	13545788	3a	SL2-1612	13546049
Script	CBG22393.1	2	IV	1	1	4a	SL1-487	3095774	4a	SL2-1536	3093425
Script	CBG31125.1	2	I	1	1	2b	SL1-927	13172789	3c	SL2-351	13171847
Script	CBG03877.1	3	I	1	1	3c	SL1-2077	5138977	3b	SL1-4463	5138450	3c	SL2-667	5138977
Script	CBG04019.1	3	I	1	1	4a	SL1-3556	4532670	4a	SL1-5057	4530791	4a	SL2-1506	4532670
Script	CBG06997.1	3	II	1	1	2c	SL1-4395	16466345	2c	SL2-1687	16466345	4b	SL2-2162	16467830
Script	CBG09815.1	3	III	1	1	3b	SL1-4447	8639959	3a	SL2-2208	8641339	3a	SL2-2209	8641339
Script	CBG12564a.1	3	I	1	1	2b	SL1-4251	9472526	3b	SL1-4744	9470909	2b	SL2-1726	9472526
Script	CBG19314.1	4	V	1	1	3b	SL1-4571	13596878	4b	SL1-484	13601006	4b	SL2-143	13601006	3b	SL2-1879	13596878
Script	CBG19529.1	4	II	1	1	3b	SL1-83	12948021	3b	SL1-84	12948021	3b	SL2-18	12948021	4a	SL2-338	12944845
Script	CBG01775.1	5	IV	1	1	2b	SL1-3782	10502304	2b	SL1-3869	10502304	2b	SL1-651	10502304	2b	SL1-928	10501720	2b	SL2-1405	10502304
Script	CBG16522.1	2	III	0	1	2b	SL2-395	7521464	4a	SL2-137	7521663
Script	CBG26298.1	2	IV	1	1	2b	SL1-728	9146062	4a	SL2-1689	9149306
Script and Manual	CBG13325a.1	3	III	1	1	3b	SL1-856	6379251	3b	SL2-314	6379251	4	SL2-1704	6382877
