# Supplementary material for: Genome annotation of Caenorhabditis briggsae by TEC-RED identifies new exons, paralogs, and conserved and novel operons
Source: G3 (Bethesda). 2022 Apr 29;12(7):jkac101. doi: 10.1093/g3journal/jkac101 (PMC9258526; doi:10.1093/g3journal/jkac101)
Supplement: jkac101_Supplementary_Data_File_3 [file jkac101_supplementary_data_file_3.xlsx]

## Sheet: Sheet1
Jhaveri and van den Berg et al., Genome annotation of Caenorhabditis briggsae by TEC-RED identifies new exons, paralogs, conserved and novel operons.
This sheet lists genes that are uniquely spliced in C. briggsae. The analysis involved comparing C. elegans orthologs (of TEC-RED identified C. briggsae genes) with two different datasets (Allen et al. 2011 and Tourasse et al. 2017)
C. elegans orthologs	Splicing reported in Allen et al.	Splicing reported in Tourasse et al.	C. briggsae orthologs uniquely spliced
T11F8.4	No	No	CBG19692.1
srh-62	No	No	CBG21878.1
fbxc-16	No	No	CBG00314.1
marc-6	No	No	CBG12203.1
K07A1.4	No	No	CBG03722.1
lect-2	No	No	CBG02500.1
Y51B9A.6	No	No	CBG01018.1
srh-200	No	No	CBG10375.1
marc-3	No	No	CBG03739.1
grd-9	No	No	CBG09297.1
pdxk-1	No	No	CBG03945a.1
str-226	No	No	CBG21419.1
F36G9.7	No	No	CBG04886a.1
ugt-4	No	No	CBG08593.1
T05F1.7	No	Yes
col-102	No	Yes
twk-47	No	Yes
ZK669.2	No	Yes
ent-3	No	Yes
C42C1.9	No	Yes
ZC250.2	No	Yes
pin-2	No	Yes
vps-20	No	Yes
K02G10.5	No	Yes
snf-2	No	Yes
F23F1.2	No	Yes
F58D5.6	No	Yes
ttr-32	No	Yes
col-176	No	Yes
dhs-27	No	Yes
Y38F1A.7	No	Yes
pfd-3	No	Yes
Y41D4A.5	No	Yes
F26E4.3	No	Yes
BE0003N10.3	No	Yes
col-146	No	Yes
T01C8.3	No	Yes
C26B9.7	No	Yes
R03D7.5	No	Yes
R08E5.3	No	Yes
pqn-31	No	Yes
C27B7.9	No	Yes
H04M03.3	No	Yes
grl-15	No	Yes
dhs-11	No	Yes
B0285.6	No	Yes
C54H2.4	No	Yes
col-56	No	Yes
osr-1	No	Yes
T04A8.13	No	Yes
H25K10.4	No	Yes
C27B7.6	No	Yes
aptf-4	No	Yes
C30F2.5	No	Yes
acr-3	No	Yes
F15B10.3	No	Yes
T05C7.4	No	Yes
C18C4.5	No	Yes
R03G8.4	No	Yes
C30G12.1	No	Yes
C44C1.6	No	Yes
Y41E3.22	No	Yes
tofu-7	No	Yes
F52B5.7	No	Yes
dct-19	No	Yes
dph-3	No	Yes
coh-1	No	Yes
T20F5.8	No	Yes
hot-8	No	Yes
T28D6.7	No	Yes
glr-3	No	Yes
C15F1.1	No	Yes
frm-9	No	Yes
F32H5.1	No	Yes
ttr-26	No	Yes
agr-1	No	Yes
K04F10.3	No	Yes
C01F1.3	No	Yes
W02B12.13	No	Yes
hlh-10	No	Yes
ets-8	No	Yes
C26B9.2	No	Yes
W02G9.3	No	Yes
pnc-1	No	Yes
F08F8.6	No	Yes
K07H8.8	No	Yes
F53F4.17	No	Yes
F09B12.7	No	Yes
sth-1	No	Yes
C42D4.18	No	Yes
F53B1.4	No	Yes
F49C12.14	No	Yes
T28F3.8	No	Yes
blos-8	No	Yes
cpz-1	No	Yes
comt-1	No	Yes
R10E9.3	No	Yes
C45G3.3	No	Yes
let-526	No	Yes
dhs-25	No	Yes
Y71G12B.33	No	Yes
Y116A8C.24	No	Yes
Y94H6A.3	No	Yes
C03B1.4	No	Yes
T20D4.10	No	Yes
del-8	No	Yes
ckb-4	No	Yes
gst-4	No	Yes
Y39A3CL.4	No	Yes
tat-2	No	Yes
W01B6.6	No	Yes
hpo-3	No	Yes
C30F2.3	No	Yes
F59A2.2	No	Yes
F52H2.7	No	Yes
sre-38	No	Yes
C41G7.9	No	Yes
F59E11.7	No	Yes
mpst-2	No	Yes
mlc-7	No	Yes
Y71H2AM.6	No	Yes
F53B2.5	No	Yes
ethe-1	No	Yes
C50D2.1	No	Yes
Y37A1B.5	No	Yes
Y66A7A.7	No	Yes
F09C6.1	No	Yes
K09C6.7	No	Yes
W07A12.8	No	Yes
C15C7.5	No	Yes
atf-8	No	Yes
K08F9.1	No	Yes
iff-1	No	Yes
ugt-59	No	Yes
bli-6	No	Yes
sup-10	No	Yes
C05E4.15	No	Yes
mecr-1	No	Yes
gst-13	No	Yes
ttr-20	No	Yes
rde-10	No	Yes
cel-1	No	Yes
Y70C5C.1	No	Yes
Y71H2AR.1	No	Yes
C31H1.8	No	Yes
egl-30	No	Yes
Y43C5A.3	No	Yes
T10E9.1	No	Yes
arf-3	No	Yes
R10E4.3	No	Yes
Y65A5A.1	No	Yes
col-49	No	Yes
Y71G12B.6	No	Yes
ears-2	No	Yes
F15H10.8	No	Yes
ZK1127.6	No	Yes
srg-31	No	Yes
ndx-6	No	Yes
Y116A8C.23	No	Yes
R02D5.6	No	Yes
F53C11.9	No	Yes
Y102E9.5	No	Yes
K12H4.7	No	Yes
C26D10.3	No	Yes
lim-6	No	Yes
C15C7.7	No	Yes
ZK1128.7	No	Yes
Y45F10B.13	No	Yes
R03D7.8	No	Yes
kca-1	No	Yes
F44F4.3	No	Yes
strl-1	No	Yes
K08E3.5	No	Yes
Y39G10AR.32	No	Yes
ins-11	No	Yes
cyp-33A1	No	Yes
Y53H1B.2	No	Yes
W02D7.4	No	Yes
C30B5.6	No	Yes
C17H12.12	No	Yes
C40H1.9	No	Yes
M117.4	No	Yes
F23H11.2	No	Yes
ceeh-1	No	Yes
Y54G2A.13	No	Yes
E04F6.6	No	Yes
D2092.10	No	Yes
C18E9.5	No	Yes
C05E11.2	No	Yes
gln-3	No	Yes
ZK930.2	No	Yes
Y37E11AL.2	No	Yes
clh-4	No	Yes
Y62H9A.4	No	Yes
F20D1.1	No	Yes
F39G3.3	No	Yes
M04B2.7	No	Yes
F15B10.3	No	Yes
