# Supplementary material for: Genome annotation of Caenorhabditis briggsae by TEC-RED identifies new exons, paralogs, and conserved and novel operons
Source: G3 (Bethesda). 2022 Apr 29;12(7):jkac101. doi: 10.1093/g3journal/jkac101 (PMC9258526; doi:10.1093/g3journal/jkac101)
Supplement: jkac101_Supplementary_Data_File_4 [file jkac101_supplementary_data_file_4.xlsx]

## Sheet: SL1-original
Jhaveri and van den Berg et al., Genome annotation of Caenorhabditis briggsae by TEC-RED identifies new exons, paralogs, conserved and novel operons.
This list includes all SL1-tagged genes that are common between WS276 (1a category) and WS176 (all categories combined)
					Tag match 1			Tag match 2			Tag match 3			Tag match 4
Gene	Tags	Chr	SL1	SL2	Category	Tag ID	Location	Category	Tag ID	Location	Category	Tag ID	Location	Category	Tag ID	Location
CBG00006	2	III	1	0	3c	SL1-3781	10036074	3c	SL1-4266	10036074
CBG00030	1	III	1	0	3a	SL1-1804	10201783
CBG00076	1	X	1	0	1a	SL1-1582	14188668
CBG00124	2	X	1	0	1a	SL1-1211	14465419	1a	SL1-1486	14465419
CBG00131	1	X	1	0	1a	SL1-1543	14501180
CBG00136	1	X	1	0	3c	SL1-2674	14537414
CBG00142	1	X	1	0	1a	SL1-1647	14558971
CBG00172	1	X	1	0	2a	SL1-4686	14645454
CBG00201	1	X	1	0	1a	SL1-4751	14799347
CBG00231	1	X	1	0	1a	SL1-1203	14911242
CBG00232	1	X	1	0	1a	SL1-3210	14916351
CBG00233	1	X	1	0	1a	SL1-2973	14921134
CBG00242	1	X	1	0	2a	SL1-845	14981986
CBG00246	1	X	1	0	1a	SL1-2441	15003579
CBG00253	1	X	1	0	1a	SL1-3517	15055718
CBG00257	1	X	1	0	1a	SL1-2294	15070705
CBG00274	1	X	1	0	1a	SL1-3803	15182602
CBG00291	1	I	1	0	1a	SL1-1620	482150
CBG00325	1	IV	1	0	1a	SL1-3695	6845
CBG00335	1	IV	1	0	1a	SL1-402	38950
CBG00370	1	IV	1	0	1a	SL1-4370	229619
CBG00376	1	IV	1	0	1a	SL1-3594	251139
CBG00379	1	IV	1	0	2a	SL1-1858	260656
CBG00387	1	IV	1	0	1a	SL1-2015	297865
CBG00404	1	IV	1	0	1a	SL1-1422	367209
CBG00405	2	IV	1	0	1a	SL1-3027	367613	1a	SL1-3034	367613
CBG00418	1	IV	1	0	1a	SL1-1609	394521
CBG00424	1	IV	1	0	4a	SL1-2525	407269
CBG00427	1	IV	1	0	1a	SL1-2195	412302
CBG00431	1	IV	1	0	1a	SL1-4030	424873
CBG00436	2	IV	1	0	1a	SL1-1196	438125	1a	SL1-1614	438125
CBG00440	1	IV	1	0	1a	SL1-2056	445051
CBG00443	1	IV	1	0	1a	SL1-4567	452471
CBG00449	1	IV	1	0	1a	SL1-4318	484027
CBG00465	1	III	1	0	1a	SL1-2105	1026503
CBG00466	1	III	1	0	2c	SL1-2651	1031649
CBG00474	1	III	1	0	1a	SL1-2837	1075113
CBG00491	1	III	1	0	1a	SL1-4051	1143246
CBG00514	1	II	1	0	1a	SL1-2329	4167412
CBG00522	1	II	1	0	1a	SL1-3638	4117012
CBG00546	1	II	1	0	1a	SL1-4588	4011284
CBG00558	1	II	1	0	1a	SL1-511	3968671
CBG00563	1	II	1	0	1a	SL1-2601	3957871
CBG00591	1	II	1	0	1a	SL1-2393	3831955
CBG00605	1	II	1	0	1a	SL1-2491	3791927
CBG00616	1	II	1	0	1a	SL1-3524	3725614
CBG00621	1	II	1	0	1a	SL1-1653	3708046
CBG00623	1	II	1	0	4a	SL1-114	3703969
CBG00625	1	II	1	0	1a	SL1-3656	3698392
CBG00648	1	II	1	0	1a	SL1-3655	3607361
CBG00662	1	II	1	0	1a	SL1-4337	3564622
CBG00663	1	II	1	0	1a	SL1-3244	3562046
CBG00666	1	II	1	0	1a	SL1-1207	3548888
CBG00671	1	II	1	0	1a	SL1-1886	3531112
CBG00674	2	II	1	0	1a	SL1-2555	3525872	1a	SL1-2587	3525872
CBG00680	1	II	1	0	1a	SL1-2928	3503488
CBG00683	1	II	1	0	1a	SL1-2243	3478311
CBG00684	1	II	1	0	1a	SL1-1576	3471760
CBG00700	1	II	1	0	1a	SL1-2456	3387567
CBG00721	1	II	1	0	1a	SL1-3276	3272713
CBG00722	1	II	1	0	1a	SL1-3999	3272266
CBG00731	1	II	1	0	1a	SL1-2554	3225261
CBG00736	1	II	1	0	4a	SL1-2287	3189223
CBG00775	1	V	1	0	1a	SL1-1482	1436339
CBG00781	1	V	1	0	1a	SL1-746	1456337
CBG00863	1	II	1	0	1a	SL1-1529	1082731
CBG00872	1	II	1	0	1a	SL1-1332	1006918
CBG00888	1	II	1	0	1a	SL1-4352	901728
CBG00891	2	II	1	0	1a	SL1-2746	887114	1a	SL1-468	887114
CBG00920	2	II	1	0	1a	SL1-4213	674392	1a	SL1-4253	674392
CBG00924	1	II	1	0	1a	SL1-1920	656636
CBG00927	2	II	1	0	1a	SL1-3497	642598	1a	SL1-3613	642598
CBG00938	1	II	1	0	3c	SL1-4155	574257
CBG00964	1	II	1	0	1a	SL1-2543	423982
CBG00965	1	II	1	0	1a	SL1-1568	423529
CBG00970	1	II	1	0	1a	SL1-1697	403058
CBG00980	1	II	1	0	1a	SL1-1830	344137
CBG00986	2	II	1	0	1a	SL1-2293	297075	1a	SL1-2344	297075
CBG00994	2	II	1	0	1a	SL1-1680	261218	1a	SL1-1761	261218
CBG00996	1	II	1	0	1a	SL1-4659	251264
CBG01004	1	II	1	0	1a	SL1-297	209800
CBG01005	3	II	1	0	1a	SL1-1240	209045	1a	SL1-1256	209045	1a	SL1-1548	209045
CBG01022	1	II	1	0	1a	SL1-2499	156499
CBG01032	1	II	1	0	1a	SL1-320	127809
CBG01048	2	II	1	0	1a	SL1-2242	53679	1a	SL1-337	53679
CBG01055	1	II	1	0	1a	SL1-331	32061
CBG01061	1	II	1	0	1a	SL1-1468	15061
CBG01087	1	V	1	0	1a	SL1-1888	3597931
CBG01095	1	V	1	0	1a	SL1-2462	3623716
CBG01097	1	V	1	0	1a	SL1-1441	3632594
CBG01232	1	V	1	0	1a	SL1-1313	4123516
CBG01235	1	V	1	0	1a	SL1-4817	4130413
CBG01240	1	V	1	0	1a	SL1-3788	4142710
CBG01308	1	V	1	0	1a	SL1-3036	4341104
CBG01315	1	V	1	0	1a	SL1-350	4361519
CBG01331	1	V	1	0	1a	SL1-1205	4411353
CBG01355	1	V	1	0	1a	SL1-2575	4493112
CBG01359	1	V	1	0	1a	SL1-3226	4505710
CBG01367	1	V	1	0	1a	SL1-4071	4533589
CBG01382	1	V	1	0	2c	SL1-2629	4597599
CBG01427	1	V	1	0	1a	SL1-4007	4766076
CBG01431	1	V	1	0	1a	SL1-4279	4786157
CBG01448	1	V	1	0	1a	SL1-4420	4858779
CBG01468	1	V	1	0	2c	SL1-101	1286502
CBG01469	1	V	1	0	1a	SL1-1869	1281782
CBG01473	1	V	1	0	1a	SL1-2960	1269165
CBG01476	1	V	1	0	1a	SL1-318	1256206
CBG01478	1	V	1	0	2a	SL1-2306	1251901
CBG01489	1	V	1	0	1a	SL1-2560	1210191
CBG01519	1	V	1	0	1a	SL1-360	1108780
CBG01523	1	V	1	0	1a	SL1-3335	1101640
CBG01544	1	IV	1	0	1a	SL1-1638	10597160
CBG01548	1	IV	1	0	1a	SL1-2003	10587659
CBG01567	1	IV	1	0	1a	SL1-3619	10514441
CBG01575	1	IV	1	0	1a	SL1-3829	10470954
CBG01579	1	IV	1	0	1a	SL1-3251	10458227
CBG01603	1	IV	1	0	1a	SL1-4582	10382403
CBG01614	1	IV	1	0	1a	SL1-1940	10330306
CBG01615	1	IV	1	0	1a	SL1-4246	10329001
CBG01629	1	IV	1	0	1a	SL1-1365	10277035
CBG01635	2	IV	1	0	1a	SL1-2539	10249977	1a	SL1-2585	10249977
CBG01654	1	IV	1	0	1a	SL1-2551	10151777
CBG01660	2	IV	1	0	1a	SL1-1342	10133465	1a	SL1-157	10133465
CBG01662	1	IV	1	0	3b	SL1-3440	10126607
CBG01676	1	IV	1	0	1a	SL1-1646	10075368
CBG01691	2	IV	1	0	1a	SL1-2289	10014735	1a	SL1-2321	10014735
CBG01701	1	IV	1	0	1a	SL1-1218	9987767
CBG01727	1	IV	1	0	1a	SL1-2374	9884430
CBG01746	1	IV	1	0	1a	SL1-4629	9831834
CBG01759	1	IV	1	0	1a	SL1-2483	9774245
CBG01765	1	IV	1	0	1b	SL1-1062	9755571
CBG01791	1	IV	1	0	1a	SL1-2449	9682787
CBG01805	1	IV	1	0	2c	SL1-413	9644028
CBG01816	1	IV	1	0	1a	SL1-2342	9604909
CBG01828	1	IV	1	0	2a	SL1-3705	9557405
CBG01851	1	IV	1	0	1a	SL1-201	9487641
CBG01889	1	X	1	0	1a	SL1-2719	3311044
CBG01897	1	X	1	0	1a	SL1-688	3352560
CBG01922	1	X	1	0	1a	SL1-2330	3483177
CBG01935	1	X	1	0	1a	SL1-718	3518006
CBG01946	1	X	1	0	1a	SL1-2074	3575956
CBG02020	1	X	1	0	1a	SL1-2519	3922244
CBG02021	1	X	1	0	1a	SL1-3231	3927033
CBG02028	1	X	1	0	1a	SL1-2930	3967742
CBG02030	1	X	1	0	2b	SL1-983	3977893
CBG02063	1	X	1	0	1a	SL1-1574	4168053
CBG02064	1	X	1	0	1a	SL1-2814	4169578
CBG02076	1	X	1	0	1a	SL1-2871	4254183
CBG02085	1	X	1	0	2c	SL1-512	4292563
CBG02139	1	X	1	0	2a	SL1-643	4552545
CBG02149	1	X	1	0	1a	SL1-3491	4616192
CBG02175	1	X	1	0	3c	SL1-2839	4717256
CBG02194	1	I	1	0	1a	SL1-4430	6112436
CBG02198	2	I	1	0	1a	SL1-2036	6085860	1a	SL1-2078	6085860
CBG02202	1	I	1	0	1a	SL1-1295	6071461
CBG02214	1	I	1	0	4a	SL1-448	6038694
CBG02220	1	I	1	0	1a	SL1-3215	6026495
CBG02224	1	I	1	0	1a	SL1-367	6011566
CBG02238	1	I	1	0	1a	SL1-1395	5977200
CBG02240	1	I	1	0	1a	SL1-2133	5971598
CBG02242	2	I	1	0	1a	SL1-2440	5963519	1a	SL1-2451	5963519
CBG02252	1	I	1	0	1a	SL1-4021	5928532
CBG02260	1	I	1	0	1a	SL1-2115	5910114
CBG02261	1	I	1	0	1a	SL1-4632	5908229
CBG02269	2	II	1	0	1a	SL1-4772	9948517	1a	SL1-4775	9948517
CBG02274	1	II	1	0	1a	SL1-2113	9935785
CBG02284	2	II	1	0	1a	SL1-1639	9887176	1a	SL1-1733	9887176
CBG02349	1	II	1	0	4a	SL1-741	9652267
CBG02355	1	II	1	0	1a	SL1-4181	9625187
CBG02356	1	II	1	0	1a	SL1-1662	9621303
CBG02358	1	II	1	0	1a	SL1-2799	9614518
CBG02365	1	II	1	0	1a	SL1-1324	9574888
CBG02373	1	II	1	0	1a	SL1-2705	9521188
CBG02379	2	II	1	0	1a	SL1-2297	9500454	1a	SL1-3318	9500454
CBG02387	1	II	1	0	1a	SL1-2407	9474642
CBG02394	1	II	1	0	1a	SL1-4432	9456949
CBG02395	1	II	1	0	1a	SL1-1502	9454376
CBG02397	1	II	1	0	1a	SL1-1461	9450723
CBG02402	1	II	1	0	1a	SL1-3095	9431506
CBG02417	1	II	1	0	1a	SL1-3855	9378566
CBG02434	1	II	1	0	1a	SL1-2040	9334162
CBG02435	1	II	1	0	4b	SL1-2683	9325589
CBG02484	1	II	1	0	1a	SL1-724	9161390
CBG02488	1	II	1	0	1a	SL1-2147	9152355
CBG02492	1	II	1	0	1a	SL1-2547	9132477
CBG02493	2	II	1	0	1a	SL1-4761	9126577	1a	SL1-4763	9126577
CBG02500	1	II	1	0	4b	SL1-2303	9087760
CBG02502	1	II	1	0	1a	SL1-2137	9080159
CBG02514	1	II	1	0	1a	SL1-4704	9048845
CBG02523	1	II	1	0	1a	SL1-3089	9027521
CBG02539	2	II	1	0	1a	SL1-4284	8958577	1a	SL1-4298	8958577
CBG02551	1	II	1	0	2a	SL1-4716	8889484
CBG02566	1	II	1	0	1a	SL1-2745	8831686
CBG02568	2	II	1	0	1a	SL1-3742	8827332	1a	SL1-4320	8827332
CBG02570	1	II	1	0	1a	SL1-3298	8824065
CBG02573	1	II	1	0	1a	SL1-375	8808757
CBG02574	1	II	1	0	1a	SL1-3712	8806545
CBG02585	1	II	1	0	1a	SL1-3808	8729205
CBG02597	1	II	1	0	1a	SL1-2571	8675766
CBG02600	2	II	1	0	1a	SL1-4149	8659729	1a	SL1-738	8659729
CBG02602	1	II	1	0	1a	SL1-785	8650728
CBG02605	1	II	1	0	1a	SL1-2697	8645079
CBG02618	2	II	1	0	2c	SL1-3174	8604707	2c	SL1-3176	8604707
CBG02627	1	II	1	0	1a	SL1-3150	8576600
CBG02635	1	II	1	0	1a	SL1-4267	8541700
CBG02637	2	II	1	0	1a	SL1-4708	8536238	1a	SL1-516	8536238
CBG02640	1	II	1	0	2c	SL1-3025	8525946
CBG02643	1	II	1	0	1a	SL1-2166	8505848
CBG02651	1	II	1	0	1a	SL1-3992	8481799
CBG02663	1	II	1	0	4a	SL1-415	8434326
CBG02671	1	II	1	0	1a	SL1-485	8407753
CBG02673	1	II	1	0	1a	SL1-249	8404578
CBG02677	2	II	1	0	1a	SL1-2305	8383666	1a	SL1-2356	8383666
CBG02683	1	II	1	0	1a	SL1-4190	8362120
CBG02703	1	II	1	0	1a	SL1-1894	8254339
CBG02705	1	II	1	0	1a	SL1-4170	8242202
CBG02730	1	II	1	0	1a	SL1-2600	8134526
CBG02732	1	II	1	0	1a	SL1-1793	8130341
CBG02748	1	II	1	0	1a	SL1-1508	8045815
CBG02760	1	II	1	0	1a	SL1-2599	7976191
CBG02771	1	II	1	0	1a	SL1-2151	7909613
CBG02772	1	II	1	0	1a	SL1-3148	7907280
CBG02773	1	II	1	0	1a	SL1-1766	7900763
CBG02783	1	II	1	0	1a	SL1-3277	7874958
CBG02810	1	II	1	0	1a	SL1-3074	7782005
CBG02814	1	II	1	0	1b	SL1-62	7757247
CBG02815	1	II	1	0	1a	SL1-4032	7754217
CBG02821	1	II	1	0	1a	SL1-2604	7720517
CBG02826	2	II	1	0	4b	SL1-3449	7701243	4b	SL1-3580	7701243
CBG02837	1	II	1	0	1a	SL1-3456	7647871
CBG02849	1	II	1	0	1a	SL1-364	7587712
CBG02850	2	II	1	0	1a	SL1-2784	7583331	1a	SL1-2803	7583331
CBG02859	1	II	1	0	1a	SL1-2399	7554065
CBG02871	2	II	1	0	1a	SL1-2886	7518054	1a	SL1-2894	7518054
CBG02878	3	II	1	0	1a	SL1-2821	7498248	1a	SL1-2822	7498248	1a	SL1-2829	7498248
CBG02890	2	II	1	0	1a	SL1-2458	7473756	1a	SL1-2496	7473756
CBG02891	1	II	1	0	1a	SL1-2526	7472728
CBG02894	1	II	1	0	1a	SL1-2455	7464667
CBG02932	1	II	1	0	1a	SL1-497	7312306
CBG02933	1	II	1	0	1a	SL1-1928	7308548
CBG02942	1	II	1	0	1a	SL1-2939	7256719
CBG02952	1	II	1	0	1a	SL1-2568	7207218
CBG02954	3	II	1	0	1a	SL1-3531	7191236	1a	SL1-3612	7191236	1a	SL1-3773	7191236
CBG02958	2	II	1	0	1a	SL1-2482	7170583	1a	SL1-2487	7170583
CBG02963	1	II	1	0	1a	SL1-4044	7160720
CBG02966	1	II	1	0	1a	SL1-1872	7147325
CBG02970	1	II	1	0	1a	SL1-2377	7138296
CBG02981	1	II	1	0	1a	SL1-3054	7087553
CBG02997	1	II	1	0	1a	SL1-2514	7005833
CBG03000	1	II	1	0	1a	SL1-3734	6994380
CBG03009	1	II	1	0	1a	SL1-2561	6966028
CBG03018	1	II	1	0	1a	SL1-4797	6905947
CBG03041	1	II	1	0	1a	SL1-1330	6809916
CBG03045	1	II	1	0	1a	SL1-1635	6800240
CBG03047	1	II	1	0	1a	SL1-2589	6792895
CBG03058	2	II	1	0	1a	SL1-3502	6760277	1a	SL1-3873	6760277
CBG03063	2	II	1	0	1a	SL1-1183	6744268	1a	SL1-1759	6744268
CBG03064	1	II	1	0	1a	SL1-2315	6743150
CBG03104	1	II	1	0	1a	SL1-4109	6598833
CBG03106	1	II	1	0	1a	SL1-3912	6590461
CBG03107	1	II	1	0	1a	SL1-4094	6575541
CBG03118	2	II	1	0	1a	SL1-3558	6514554	4a	SL1-3972	6512360
CBG03145	1	II	1	0	1a	SL1-3194	6404549
CBG03148	1	II	1	0	1a	SL1-2251	6395194
CBG03152	1	II	1	0	1a	SL1-1908	6376919
CBG03160	1	II	1	0	1a	SL1-1527	6347339
CBG03161	1	II	1	0	1a	SL1-3099	6346791
CBG03163	1	II	1	0	1a	SL1-4401	6339874
CBG03180	1	II	1	0	1a	SL1-2271	6269739
CBG03197	1	II	1	0	2a	SL1-2314	6223334
CBG03200	1	II	1	0	4a	SL1-4165	6201523
CBG03212	2	II	1	0	1a	SL1-4624	6149260	1a	SL1-4635	6149260
CBG03228	1	II	1	0	1a	SL1-200	6085791
CBG03235	1	II	1	0	1a	SL1-2002	6069944
CBG03244	1	II	1	0	1a	SL1-2123	6033102
CBG03253	1	II	1	0	1a	SL1-3303	6005480
CBG03260	1	II	1	0	1a	SL1-1336	5974037
CBG03263	1	II	1	0	2a	SL1-686	5961762
CBG03285	2	II	1	0	1a	SL1-2312	5865261	1a	SL1-2362	5865261
CBG03301	1	II	1	0	1a	SL1-3052	5788150
CBG03302	1	II	1	0	1a	SL1-4028	5782568
CBG03319	1	IV	1	0	1a	SL1-3090	7405876
CBG03324	1	IV	1	0	1a	SL1-4532	7422475
CBG03340	1	IV	1	0	1a	SL1-1600	7487365
CBG03361	1	IV	1	0	1a	SL1-1350	7564339
CBG03383	1	IV	1	0	1a	SL1-1827	7683973
CBG03384	1	IV	1	0	4a	SL1-126	7689023
CBG03385	2	IV	1	0	1a	SL1-2832	7691873	1a	SL1-2848	7691873
CBG03391	1	IV	1	0	1a	SL1-1179	7710615
CBG03407	1	IV	1	0	1a	SL1-2308	7779598
CBG03409	1	IV	1	0	3b	SL1-846	7785055
CBG03415	1	IV	1	0	1a	SL1-368	7802758
CBG03416	1	IV	1	0	1a	SL1-2253	7803194
CBG03429	1	IV	1	0	1a	SL1-2398	7847894
CBG03430	1	IV	1	0	2b	SL1-865	7853532
CBG03435	1	IV	1	0	1a	SL1-2915	7873893
CBG03443	1	IV	1	0	1a	SL1-2970	7900741
CBG03455	1	IV	1	0	1a	SL1-2923	7948019
CBG03456	1	IV	1	0	1a	SL1-4117	7952422
CBG03458	1	IV	1	0	2b	SL1-1055	7964721
CBG03460	1	IV	1	0	1a	SL1-2037	7978438
CBG03476	1	IV	1	0	1a	SL1-4795	8034933
CBG03527	1	IV	1	0	1a	SL1-2073	12693380
CBG03543	1	III_random	1	0	1a	SL1-2637	201952
CBG03561	1	III_random	1	0	1a	SL1-1165	300085
CBG03573	1	III_random	1	0	1a	SL1-1706	351434
CBG03581	1	III_random	1	0	1a	SL1-1267	389525
CBG03600	2	III_random	1	0	1a	SL1-2125	455091	1a	SL1-2129	455091
CBG03601	1	III_random	1	0	1a	SL1-3868	459212
CBG03603	1	III_random	1	0	1a	SL1-154	469848
CBG03613	1	III_random	1	0	1a	SL1-2215	532541
CBG03615	1	III_random	1	0	1a	SL1-1514	542835
CBG03632	1	III_random	1	0	1a	SL1-3762	630961
CBG03649	1	III_random	1	0	1a	SL1-3919	746437
CBG03655	1	II	1	0	1a	SL1-4012	2058690
CBG03683	1	II	1	0	1a	SL1-1454	2250820
CBG03706	1	I	1	0	1a	SL1-2776	3316167
CBG03709	1	I	1	0	1a	SL1-2678	3326203
CBG03714	2	I	1	0	1a	SL1-2049	3339623	1a	SL1-2097	3339623
CBG03722	1	I	1	0	2b	SL1-4848	3361605
CBG03725	1	I	1	0	1a	SL1-2164	3366382
CBG03766	2	I	1	0	4a	SL1-2905	3481796	1a	SL1-4525	3479690
CBG03769	1	I	1	0	1a	SL1-156	3489877
CBG03773	1	I	1	0	1a	SL1-1578	3501345
CBG03796	1	I	1	0	1a	SL1-2008	3610303
CBG03797	2	I	1	0	1a	SL1-3578	3612955	1a	SL1-3862	3612955
CBG03802	1	I	1	0	1a	SL1-2850	3625751
CBG03806	1	I	1	0	1a	SL1-2825	3641432
CBG03814	1	I	1	0	3c	SL1-5126	3677839
CBG03825	1	I	1	0	1b	SL1-2785	3710953
CBG03834	1	I	1	0	1a	SL1-4187	3739789
CBG03839	1	I	1	0	1a	SL1-1621	3755268
CBG03868	1	I	1	0	1a	SL1-4593	3873067
CBG03884	1	I	1	0	1a	SL1-2027	3941964
CBG03934	1	I	1	0	1a	SL1-2502	4156355
CBG03948	1	I	1	0	1a	SL1-3568	4252765
CBG03956	2	I	1	0	1a	SL1-2810	4290898	1a	SL1-2824	4290898
CBG03960	1	I	1	0	1a	SL1-3552	4303794
CBG03965	1	I	1	0	1a	SL1-4311	4325166
CBG03983	1	I	1	0	1a	SL1-1384	4387621
CBG03984	1	I	1	0	1a	SL1-4402	4389086
CBG03985	1	I	1	0	1a	SL1-3270	4393435
CBG03986	1	I	1	0	1a	SL1-3259	4397816
CBG03991	1	I	1	0	1a	SL1-2926	4410550
CBG04004	1	I	1	0	1a	SL1-1509	4457928
CBG04015	1	I	1	0	1a	SL1-2072	4518997
CBG04016	1	I	1	0	1a	SL1-1428	4525255
CBG04017	1	I	1	0	1a	SL1-2787	4528340
CBG04030	1	I	1	0	1a	SL1-2041	4577057
CBG04037	1	I	1	0	3a	SL1-3891	4601354
CBG04042	1	I	1	0	1a	SL1-3177	4615975
CBG04046	1	I	1	0	1a	SL1-2090	4631058
CBG04056	1	I	1	0	1a	SL1-460	4652211
CBG04058	1	I	1	0	1a	SL1-2386	4659778
CBG04066	1	I	1	0	1a	SL1-1690	4691506
CBG04067	1	I	1	0	1a	SL1-2310	4693271
CBG04076	1	I	1	0	1a	SL1-2851	4731286
CBG04086	1	I	1	0	1a	SL1-3006	4779444
CBG04087	1	I	1	0	1a	SL1-2955	4780970
CBG04096	1	I	1	0	1b	SL1-1930	4808076
CBG04122	1	I	1	0	1a	SL1-3771	4934948
CBG04125	1	I	1	0	1a	SL1-1261	4941507
CBG04133	1	X	1	0	1a	SL1-2230	627034
CBG04176	2	I	1	0	1a	SL1-1848	5066503	1a	SL1-216	5066503
CBG04192	1	I	1	0	1a	SL1-2363	5095156
CBG04195	1	I	1	0	1b	SL1-2181	5101814
CBG04199	1	I	1	0	1a	SL1-2771	5117241
CBG04203	1	I	1	0	1a	SL1-2812	5130140
CBG04207	1	I	1	0	1a	SL1-2452	5144214
CBG04219	3	I	1	0	1a	SL1-2378	5188400	1a	SL1-2404	5188400	1a	SL1-2419	5188400
CBG04230	1	I	1	0	4a	SL1-4323	5217948
CBG04232	1	I	1	0	2a	SL1-4928	5224195
CBG04240	1	II	1	0	1a	SL1-3957	4217099
CBG04274	1	II	1	0	1a	SL1-3769	4419308
CBG04275	1	II	1	0	3c	SL1-3227	4420322
CBG04281	2	II	1	0	1a	SL1-2635	4447915	1a	SL1-395	4447915
CBG04305	1	II	1	0	4a	SL1-5051	4538506
CBG04311	1	II	1	0	4a	SL1-4175	4554903
CBG04319	2	II	1	0	1a	SL1-2093	4594253	1a	SL1-2184	4594253
CBG04320	1	II	1	0	1a	SL1-2997	4595395
CBG04341	1	II	1	0	1a	SL1-4505	4697490
CBG04389	1	IV	1	0	1a	SL1-4499	11184294
CBG04405	1	IV	1	0	2a	SL1-4108	11249412
CBG04437	1	IV	1	0	1a	SL1-4291	11411051
CBG04439	2	IV	1	0	3c	SL1-3140	11423299	3c	SL1-3141	11423299
CBG04454	1	IV	1	0	1a	SL1-2288	11455052
CBG04460	1	IV	1	0	1a	SL1-313	11477459
CBG04492	1	X	1	0	1a	SL1-1652	6542047
CBG04511	1	X	1	0	2b	SL1-4091	6432991
CBG04561	1	V	1	0	1a	SL1-3459	11956877
CBG04569	1	V	1	0	1a	SL1-437	11998773
CBG04576	1	V	1	0	1a	SL1-646	12028713
CBG04581	1	V	1	0	1a	SL1-3476	12059872
CBG04584	2	V	1	0	1a	SL1-3222	12107613	1a	SL1-3223	12107613
CBG04587	1	V	1	0	1a	SL1-302	12111438
CBG04588	1	V	1	0	1a	SL1-1463	12115033
CBG04600	1	V	1	0	1a	SL1-755	12164858
CBG04611	1	V	1	0	1a	SL1-3018	12187611
CBG04612	2	V	1	0	1a	SL1-3007	12188072	1a	SL1-3012	12188072
CBG04630	1	V	1	0	1a	SL1-2212	12281461
CBG04632	1	V	1	0	1a	SL1-4281	12285936
CBG04633	2	V	1	0	1a	SL1-2842	12288761	1a	SL1-2847	12288761
CBG04652	1	V	1	0	1a	SL1-2841	12340698
CBG04724	1	V	1	0	1a	SL1-1500	12516347
CBG04747	2	V	1	0	1a	SL1-3651	12614139	1a	SL1-3726	12614139
CBG04748	1	V	1	0	1a	SL1-2302	12614419
CBG04751	1	V	1	0	1a	SL1-4486	12626597
CBG04752	2	V	1	0	2c	SL1-3167	12629505	2c	SL1-3168	12629505
CBG04772	1	V	1	0	1a	SL1-1771	12766201
CBG04784	1	V	1	0	1a	SL1-2235	12815590
CBG04794	2	V	1	0	1a	SL1-1347	12856339	1a	SL1-5366	12856339
CBG04796	2	V	1	0	1a	SL1-1610	12862620	4a	SL1-3947	12860778
CBG04797	1	V	1	0	1a	SL1-125	12866711
CBG04798	1	V	1	0	1a	SL1-2038	12869748
CBG04810	1	V	1	0	1a	SL1-695	12887212
CBG04811	1	V	1	0	1a	SL1-595	12888874
CBG04843	1	V	1	0	1a	SL1-1262	13010920
CBG04888	1	V	1	0	1a	SL1-2011	13154692
CBG04922	1	V	1	0	1a	SL1-1973	13237470
CBG05011	1	X	1	0	1a	SL1-1200	11508219
CBG05052	1	X	1	0	1a	SL1-2291	11679765
CBG05057	1	X	1	0	1a	SL1-4066	11706743
CBG05061	1	X	1	0	1a	SL1-4496	11723651
CBG05065	1	X	1	0	1a	SL1-737	11743003
CBG05116	1	I	1	0	2c	SL1-1826	1067160
CBG05129	1	I	1	0	1a	SL1-3622	989649
CBG05144	2	I	1	0	1a	SL1-314	872236	1a	SL1-316	872236
CBG05145	2	I	1	0	1a	SL1-3559	871278	1a	SL1-3564	871278
CBG05165	1	III	1	0	1a	SL1-3784	3216640
CBG05175	1	III	1	0	1a	SL1-1876	3261257
CBG05203	1	III	1	0	1a	SL1-2646	3349705
CBG05204	1	III	1	0	1a	SL1-97	3349980
CBG05210	1	III	1	0	3b	SL1-4112	3372118
CBG05260	1	X	1	0	1a	SL1-263	16927992
CBG05261	1	X	1	0	1a	SL1-2750	16929899
CBG05270	1	X	1	0	2a	SL1-870	16967870
CBG05292	1	X	1	0	1a	SL1-1544	17047068
CBG05324	1	X	1	0	1a	SL1-3935	17208279
CBG05337	1	X	1	0	1a	SL1-3040	17261015
CBG05367	1	IV	1	0	1a	SL1-4034	6736472
CBG05376	1	IV	1	0	1a	SL1-749	6762111
CBG05381	1	IV	1	0	1a	SL1-4142	6787350
CBG05397	1	IV	1	0	2a	SL1-1368	6850193
CBG05406	1	IV	1	0	1a	SL1-3271	6875301
CBG05409	2	IV	1	0	1a	SL1-2320	6880028	1a	SL1-3278	6880028
CBG05413	1	IV	1	0	1a	SL1-1360	6892628
CBG05414	1	IV	1	0	1a	SL1-4259	6900661
CBG05437	1	IV	1	0	1a	SL1-1979	6992726
CBG05449	1	IV	1	0	1a	SL1-172	7043492
CBG05464	1	IV	1	0	4b	SL1-3121	7097705
CBG05470	1	IV	1	0	1a	SL1-2795	7122222
CBG05495	2	IV	1	0	1a	SL1-2759	7191842	1a	SL1-2770	7191842
CBG05502	1	IV	1	0	2c	SL1-2860	7209827
CBG05519	1	IV	1	0	1a	SL1-1836	7305458
CBG05521	1	IV	1	0	1a	SL1-3496	7310516
CBG05540	1	V	1	0	4a	SL1-1640	15250097
CBG05548	1	V	1	0	4a	SL1-2976	15278211
CBG05554	1	V	1	0	1a	SL1-1883	15297351
CBG05593	1	V	1	0	1a	SL1-6533	15512616
CBG05595	1	V	1	0	1a	SL1-1507	15517628
CBG05606	1	V	1	0	1a	SL1-1656	15559604
CBG05618	1	V	1	0	1a	SL1-3735	15597979
CBG05648	1	V	1	0	3c	SL1-1553	15754070
CBG05649	1	V	1	0	1a	SL1-2241	15755950
CBG05654	1	V	1	0	2b	SL1-1034	15771248
CBG05678	1	V	1	0	1a	SL1-568	15877245
CBG05683	1	V	1	0	1a	SL1-2300	15901195
CBG05694	1	V	1	0	1a	SL1-1361	15939169
CBG05695	1	V	1	0	1a	SL1-4057	15939389
CBG05704	1	IV	1	0	1a	SL1-3480	6705077
CBG05717	1	IV	1	0	1a	SL1-1666	6629633
CBG05719	1	IV	1	0	1a	SL1-3436	6623574
CBG05753	1	IV	1	0	1a	SL1-2779	6485384
CBG05767	1	IV	1	0	1a	SL1-1989	6435650
CBG05777	1	IV	1	0	1a	SL1-1745	6409802
CBG05782	1	IV	1	0	1a	SL1-3931	6389726
CBG05790	1	IV	1	0	4a	SL1-4254	6372309
CBG05812	1	IV	1	0	1a	SL1-2229	6298389
CBG05815	1	IV	1	0	1a	SL1-3756	6291853
CBG05816	1	IV	1	0	1a	SL1-2854	6289193
CBG05849	1	IV	1	0	1a	SL1-2208	6170126
CBG05912	2	IV	1	0	1a	SL1-3527	5990486	1a	SL1-3841	5990486
CBG05942	1	IV	1	0	1a	SL1-2176	5858727
CBG05943	1	IV	1	0	1a	SL1-2050	5858403
CBG05945	1	IV	1	0	1a	SL1-1708	5851341
CBG05946	1	IV	1	0	1a	SL1-4239	5846885
CBG05961	1	IV	1	0	1a	SL1-2121	5806125
CBG05962	1	IV	1	0	3c	SL1-4549	5803642
CBG05964	1	IV	1	0	1a	SL1-2606	5799085
CBG05969	1	IV	1	0	1a	SL1-3003	5778491
CBG05978	1	IV	1	0	1a	SL1-2908	5749869
CBG05981	1	IV	1	0	2c	SL1-1615	5741722
CBG05984	1	IV	1	0	1a	SL1-2274	5738131
CBG05989	2	IV	1	0	1a	SL1-2059	5725087	1a	SL1-2141	5725087
CBG05990	2	IV	1	0	3a	SL1-2609	5723696	3a	SL1-2632	5723696
CBG05991	1	IV	1	0	1a	SL1-3689	5719483
CBG06001	1	IV	1	0	1a	SL1-1394	5690625
CBG06003	1	IV	1	0	1a	SL1-3228	5683219
CBG06005	1	IV	1	0	1a	SL1-2618	5681281
CBG06011	2	IV	1	0	1a	SL1-2019	5666894	1a	SL1-2138	5666894
CBG06016	1	IV	1	0	3b	SL1-4741	5652517
CBG06018	1	IV	1	0	1a	SL1-3104	5641934
CBG06020	2	IV	1	0	1a	SL1-2457	5637400	1a	SL1-2479	5637400
CBG06043	1	IV	1	0	1a	SL1-2174	5561547
CBG06063	1	IV	1	0	1a	SL1-141	5496088
CBG06070	1	IV	1	0	1a	SL1-1363	5478480
CBG06079	1	IV	1	0	1a	SL1-4414	5429867
CBG06092	1	IV	1	0	1a	SL1-2774	5376090
CBG06096	1	IV	1	0	1a	SL1-2880	5355984
CBG06107	1	IV	1	0	1a	SL1-1435	5330620
CBG06116	1	IV	1	0	1a	SL1-2118	5309748
CBG06117	1	IV	1	0	1a	SL1-280	5309258
CBG06142	1	IV	1	0	1a	SL1-1806	5216239
CBG06178	1	IV	1	0	1a	SL1-1718	5062267
CBG06179	1	IV	1	0	1a	SL1-2039	5060134
CBG06186	1	IV	1	0	1a	SL1-4056	5033454
CBG06187	1	IV	1	0	1a	SL1-3300	5025825
CBG06190	2	IV	1	0	1a	SL1-2112	5011399	1a	SL1-2178	5011399
CBG06192	1	IV	1	0	2b	SL1-4313	5003690
CBG06199	2	IV	1	0	1a	SL1-1604	4980097	1a	SL1-1746	4980097
CBG06201	1	IV	1	0	1a	SL1-4740	4972358
CBG06210	1	IV	1	0	1a	SL1-744	4908355
CBG06212	2	IV	1	0	1a	SL1-2052	4906448	1a	SL1-2150	4906448
CBG06215	1	IV	1	0	1a	SL1-4360	4894530
CBG06218	1	IV	1	0	1a	SL1-1377	4885992
CBG06221	1	IV	1	0	1a	SL1-2082	4867352
CBG06233	1	IV	1	0	1a	SL1-307	4830503
CBG06236	2	IV	1	0	1a	SL1-4037	4821511	1a	SL1-4099	4821511
CBG06249	1	IV	1	0	1a	SL1-3135	4755365
CBG06250	1	IV	1	0	1a	SL1-1693	4748414
CBG06252	1	IV	1	0	1a	SL1-2376	4741893
CBG06266	1	IV	1	0	2b	SL1-3616	4702635
CBG06269	1	IV	1	0	1a	SL1-1729	4698435
CBG06284	1	V_random	1	0	1a	SL1-3913	179439
CBG06285	1	V_random	1	0	1a	SL1-4070	180826
CBG06352	1	V_random	1	0	3b	SL1-1160	414324
CBG06370	2	V_random	1	0	1a	SL1-494	464804	1a	SL1-543	464804
CBG06377	1	V_random	1	0	1a	SL1-4422	498735
CBG06384	1	V_random	1	0	1a	SL1-2820	516168
CBG06385	1	V_random	1	0	1a	SL1-2969	518774
CBG06418	1	V_random	1	0	1a	SL1-2494	640988
CBG06439	1	V_random	1	0	1a	SL1-1220	758581
CBG06453	1	V_random	1	0	1a	SL1-1346	819412
CBG06570	1	V_random	1	0	1a	SL1-1477	1151111
CBG06620	2	V_random	1	0	1a	SL1-4557	1337239	1a	SL1-4561	1337239
CBG06636	1	V_random	1	0	1a	SL1-3668	1420715
CBG06641	1	V_random	1	0	1a	SL1-4952	1433957
CBG06643	1	V_random	1	0	1a	SL1-1650	1449937
CBG06644	1	V_random	1	0	1a	SL1-1291	1450370
CBG06657	3	V_random	1	0	1a	SL1-2668	1500723	1a	SL1-2698	1500723	1a	SL1-3323	1500723
CBG06670	1	V_random	1	0	1a	SL1-3737	1560054
CBG06677	1	V_random	1	0	1a	SL1-2014	1584514
CBG06678	2	V_random	1	0	1a	SL1-2673	1588397	1a	SL1-5413	1588397
CBG06689	1	V_random	1	0	1a	SL1-1849	1633938
CBG06763	2	V_random	1	0	1a	SL1-3280	1880335	1a	SL1-458	1880335
CBG06777	1	V_random	1	0	1a	SL1-3882	1935805
CBG06800	1	III	1	0	1a	SL1-1976	8587370
CBG06811	1	III	1	0	1a	SL1-2075	8666049
CBG06814	1	III	1	0	1a	SL1-1918	8675151
CBG06825	1	III	1	0	1a	SL1-162	8724967
CBG06840	1	III	1	0	1a	SL1-1770	8798841
CBG06842	1	III	1	0	1a	SL1-2564	8802650
CBG06862	1	III	1	0	1a	SL1-1789	8896884
CBG06885	1	III	1	0	1a	SL1-2556	8960807
CBG06892	1	III	1	0	1a	SL1-1393	8997338
CBG06904	1	III	1	0	1a	SL1-2865	9030255
CBG06912	1	III	1	0	1a	SL1-2885	9076293
CBG06915	1	III	1	0	1a	SL1-2355	9082248
CBG06916	1	III	1	0	1a	SL1-1921	9089322
CBG06959	1	II	1	0	1a	SL1-1705	14484504
CBG06972	1	II	1	0	1a	SL1-1397	14437418
CBG06987	1	II	1	0	1a	SL1-2940	14389115
CBG06988	1	II	1	0	1a	SL1-1423	14388735
CBG07006	1	II	1	0	1a	SL1-2921	14336213
CBG07011	2	II	1	0	1a	SL1-1478	14325586	1a	SL1-1627	14325586
CBG07018	1	II	1	0	1a	SL1-1400	14311259
CBG07025	1	II	1	0	1a	SL1-2532	14299146
CBG07035	2	II	1	0	1a	SL1-2254	14261334	1a	SL1-2284	14261334
CBG07050	2	II	1	0	1a	SL1-1878	14217116	1a	SL1-1945	14217116
CBG07059	1	II	1	0	1a	SL1-1552	14167980
CBG07062	1	II	1	0	1a	SL1-3002	14156638
CBG07082	1	II	1	0	1a	SL1-2780	14089276
CBG07084	1	II	1	0	1a	SL1-1937	14058178
CBG07091	1	II	1	0	1a	SL1-2085	14039355
CBG07107	1	II	1	0	1a	SL1-2827	13928715
CBG07110	1	II	1	0	1a	SL1-1426	13919786
CBG07137	1	II	1	0	1a	SL1-1547	13823452
CBG07170	1	II	1	0	1a	SL1-3702	13702677
CBG07175	1	II	1	0	1a	SL1-1412	13685550
CBG07203	1	II	1	0	1a	SL1-3774	13552529
CBG07219	1	II	1	0	1a	SL1-2655	13464853
CBG07224	1	II	1	0	1a	SL1-1489	13446323
CBG07250	1	X	1	0	1a	SL1-4413	20109262
CBG07310	1	X	1	0	1a	SL1-1404	19809810
CBG07321	1	X	1	0	3b	SL1-3661	19740472
CBG07324	1	X	1	0	1a	SL1-1523	19726408
CBG07325	1	X	1	0	1a	SL1-1277	19725686
CBG07347	1	X	1	0	3b	SL1-854	19605109
CBG07363	1	X	1	0	1a	SL1-2413	19506894
CBG07367	1	X	1	0	1a	SL1-2495	19493794
CBG07390	1	X	1	0	1a	SL1-2823	19312610
CBG07395	1	X	1	0	1a	SL1-2942	19282345
CBG07405	1	X	1	0	1a	SL1-4193	19233255
CBG07410	1	X	1	0	1a	SL1-1299	19203392
CBG07426	1	X	1	0	4a	SL1-1432	19137365
CBG07432	1	X	1	0	1a	SL1-266	19110586
CBG07454	2	X	1	0	4a	SL1-3050	19009712	1a	SL1-4872	19011791
CBG07481	1	X	1	0	1a	SL1-3453	18881614
CBG07482	1	X	1	0	1a	SL1-1916	18879357
CBG07558	1	X	1	0	1a	SL1-2796	18563601
CBG07571	1	X	1	0	1a	SL1-2815	18460190
CBG07579	2	X	1	0	1a	SL1-2862	18417974	1a	SL1-3000	18417974
CBG07585	2	X	1	0	2b	SL1-3584	18398374	2b	SL1-3835	18398374
CBG07591	1	X	1	0	1a	SL1-3987	18361182
CBG07600	1	X	1	0	1a	SL1-3156	18303436
CBG07617	1	X	1	0	1a	SL1-4737	18228862
CBG07630	1	X	1	0	1a	SL1-2844	18174480
CBG07654	1	X	1	0	1a	SL1-2622	18077789
CBG07680	1	X	1	0	1a	SL1-1904	17902617
CBG07687	1	X	1	0	3b	SL1-1145	17863669
CBG07696	1	X	1	0	4a	SL1-3455	17789620
CBG07704	1	X	1	0	3c	SL1-4883	17753046
CBG07712	1	X	1	0	4a	SL1-3589	17708137
CBG07733	2	X	1	0	1a	SL1-3549	17586599	1a	SL1-3597	17586599
CBG07759	1	X	1	0	1a	SL1-4105	17477888
CBG07765	3	X	1	0	4a	SL1-2962	17449777	4a	SL1-2965	17449777	1a	SL1-4537	17448384
CBG07767	2	X	1	0	1a	SL1-4699	17441250	1a	SL1-4701	17441250
CBG07777	1	X	1	0	1a	SL1-4369	17384768
CBG07781	1	X	1	0	1a	SL1-2497	17366460
CBG07784	1	X	1	0	1a	SL1-1317	17350814
CBG07786	1	X	1	0	1a	SL1-628	17325950
CBG07887	1	II	1	0	1a	SL1-1950	12177729
CBG07892	1	II	1	0	1a	SL1-2339	12193254
CBG07913	1	II	1	0	1a	SL1-3462	12277501
CBG07935	1	I_random	1	0	1a	SL1-4552	114553
CBG07938	1	I_random	1	0	1a	SL1-254	120798
CBG07939	1	I_random	1	0	1a	SL1-4011	123110
CBG07957	1	I_random	1	0	1a	SL1-3676	205269
CBG07968	1	I_random	1	0	1a	SL1-1535	318477
CBG07981	1	I_random	1	0	1a	SL1-1380	408396
CBG07987	2	I_random	1	0	1a	SL1-231	426582	1a	SL1-235	426582
CBG07996	1	I_random	1	0	1a	SL1-391	473715
CBG08014	1	I_random	1	0	2c	SL1-2615	560035
CBG08020	1	I_random	1	0	1a	SL1-3115	595141
CBG08051	1	X	1	0	1a	SL1-4304	15748
CBG08063	1	X	1	0	1a	SL1-1283	64368
CBG08064	1	X	1	0	4a	SL1-4998	67616
CBG08066	1	X	1	0	1a	SL1-4158	71987
CBG08070	1	X	1	0	1a	SL1-353	83112
CBG08082	2	X	1	0	1a	SL1-4223	132803	1a	SL1-4252	132803
CBG08099	1	X	1	0	3a	SL1-2552	191835
CBG08105	1	X	1	0	1a	SL1-3149	212657
CBG08106	1	X	1	0	1a	SL1-2484	215738
CBG08116	1	X	1	0	1a	SL1-4331	261704
CBG08119	1	X	1	0	1a	SL1-3848	268013
CBG08120	1	X	1	0	1a	SL1-2248	268569
CBG08133	1	X	1	0	1a	SL1-1532	337140
CBG08140	1	X	1	0	1a	SL1-2055	364120
CBG08146	1	X	1	0	1a	SL1-2929	396304
CBG08151	1	X	1	0	1a	SL1-3714	416616
CBG08162	1	X	1	0	1a	SL1-4174	466706
CBG08165	1	X	1	0	2b	SL1-4286	485403
CBG08188	1	X	1	0	1a	SL1-498	594790
CBG08214	1	I	1	0	3d	SL1-4574	6547369
CBG08220	1	I	1	0	1a	SL1-2578	6558715
CBG08249	1	I	1	0	1a	SL1-2437	6691655
CBG08264	1	I	1	0	1a	SL1-3537	6761681
CBG08277	1	I	1	0	1a	SL1-4234	6818145
CBG08292	1	IV	1	0	1a	SL1-2619	11869709
CBG08298	1	IV	1	0	1a	SL1-1488	11894344
CBG08309	1	IV	1	0	1a	SL1-1539	11941216
CBG08316	1	IV	1	0	1a	SL1-1744	11962585
CBG08324	1	IV	1	0	1a	SL1-3221	12005830
CBG08339	1	IV	1	0	1a	SL1-3015	12052050
CBG08351	1	IV	1	0	1a	SL1-2127	12100463
CBG08373	1	IV	1	0	3c	SL1-1605	12197335
CBG08374	1	IV	1	0	1a	SL1-1628	12207141
CBG08380	1	IV	1	0	1a	SL1-5006	12235934
CBG08396	1	IV	1	0	1a	SL1-2135	12285672
CBG08414	1	IV	1	0	1a	SL1-192	12393922
CBG08424	1	IV	1	0	1a	SL1-2478	12413422
CBG08428	1	I	1	0	1a	SL1-3943	9083596
CBG08556	1	V	1	0	1a	SL1-2744	5613127
CBG08575	1	V	1	0	1a	SL1-4560	5565999
CBG08605	1	V	1	0	1a	SL1-3028	5466784
CBG08646	1	V	1	0	1a	SL1-3775	5321305
CBG08648	1	V	1	0	1a	SL1-1314	5317641
CBG08654	2	V	1	0	4a	SL1-3255	5308031	4a	SL1-404	5308031
CBG08664	1	V	1	0	4a	SL1-2394	5273694
CBG08666	1	V	1	0	1a	SL1-3026	5270340
CBG08670	1	V	1	0	1a	SL1-2961	5253544
CBG08682	1	V	1	0	1a	SL1-1443	5218221
CBG08694	1	V	1	0	2c	SL1-4769	5172140
CBG08712	1	I	1	0	1a	SL1-2701	10456967
CBG08716	1	I	1	0	1a	SL1-3268	10465460
CBG08721	1	I	1	0	3a	SL1-4053	10478974
CBG08727	1	I	1	0	1a	SL1-181	10499345
CBG08733	1	I	1	0	1a	SL1-2211	10509211
CBG08740	1	I	1	0	1a	SL1-2991	10525456
CBG08741	1	I	1	0	1a	SL1-4344	10528677
CBG08745	1	I	1	0	1a	SL1-3324	10536878
CBG08748	1	I	1	0	1a	SL1-2325	10546345
CBG08752	1	I	1	0	1a	SL1-2802	10566782
CBG08755	1	I	1	0	1a	SL1-2336	10569711
CBG08759	1	I	1	0	1a	SL1-2624	10620207
CBG08794	1	V	1	0	2c	SL1-3814	1816029
CBG08797	2	V	1	0	1a	SL1-4490	1821633	1a	SL1-4500	1821633
CBG08803	1	V	1	0	1a	SL1-3262	1848462
CBG08804	1	V	1	0	2c	SL1-4431	1854210
CBG08806	2	V	1	0	1a	SL1-2902	1855478	1a	SL1-2906	1855478
CBG08826	1	V	1	0	1a	SL1-2109	1923252
CBG08827	1	V	1	0	1a	SL1-4421	1923758
CBG08862	1	V	1	0	1a	SL1-2390	2049398
CBG08912	1	Un	1	0	4a	SL1-4118	4988802
CBG08970	1	III	1	0	1a	SL1-1612	3120049
CBG08976	1	III	1	0	1a	SL1-1825	3102916
CBG08983	1	III	1	0	1a	SL1-4515	3079279
CBG08998	1	III	1	0	1a	SL1-1281	3037524
CBG09044	2	III	1	0	1a	SL1-3224	2832208	1a	SL1-3225	2832208
CBG09046	2	III	1	0	1a	SL1-2460	2818285	1a	SL1-2924	2818285
CBG09055	1	III	1	0	1a	SL1-2817	2787722
CBG09058	1	III	1	0	1a	SL1-515	2780069
CBG09067	1	III	1	0	1a	SL1-1182	2762394
CBG09068	1	III	1	0	1a	SL1-1801	2761431
CBG09070	1	III	1	0	3c	SL1-1296	2755111
CBG09073	1	III	1	0	1a	SL1-3561	2751887
CBG09101	1	III	1	0	1a	SL1-2228	2597936
CBG09115	1	III	1	0	1a	SL1-3260	2532085
CBG09126	1	III	1	0	1a	SL1-127	9636997
CBG09148	1	III	1	0	1a	SL1-2636	9766289
CBG09152	1	III	1	0	1a	SL1-1436	9781549
CBG09156	1	III	1	0	1a	SL1-2063	9792038
CBG09176	1	III	1	0	1a	SL1-1879	9903332
CBG09190	1	III	1	0	1a	SL1-1216	9951775
CBG09203	1	III	1	0	1a	SL1-4005	6786283
CBG09204	2	III	1	0	1a	SL1-4025	6785432	1a	SL1-4060	6785432
CBG09206	1	III	1	0	1a	SL1-3914	6781538
CBG09209	1	III	1	0	4a	SL1-529	6773165
CBG09229	1	III	1	0	1a	SL1-3772	6684484
CBG09233	1	III	1	0	1a	SL1-3098	6666323
CBG09250	1	V	1	0	1a	SL1-2927	9397137
CBG09258	1	V	1	0	1a	SL1-1213	9381268
CBG09261	2	V	1	0	1a	SL1-3130	9367453	1a	SL1-3134	9367453
CBG09263	1	V	1	0	1a	SL1-2214	9361383
CBG09266	1	V	1	0	1a	SL1-2222	9347022
CBG09267	2	V	1	0	1a	SL1-1169	9346718	1a	SL1-1601	9346718
CBG09275	1	V	1	0	1a	SL1-3632	9317854
CBG09277	1	V	1	0	1a	SL1-2739	9303558
CBG09280	1	V	1	0	1a	SL1-3797	9292466
CBG09281	1	V	1	0	1a	SL1-3269	9289115
CBG09347	1	V	1	0	1a	SL1-4132	9048330
CBG09353	1	V	1	0	1a	SL1-1758	9029519
CBG09355	1	V	1	0	1a	SL1-3286	9022027
CBG09369	1	V	1	0	1a	SL1-1280	8984992
CBG09379	1	V	1	0	1a	SL1-2574	8945933
CBG09405	1	V	1	0	3b	SL1-1041	8841480
CBG09409	1	V	1	0	1a	SL1-1667	8820621
CBG09443	1	V	1	0	1a	SL1-2783	8658369
CBG09449	1	V	1	0	1a	SL1-1573	8633433
CBG09472	2	V	1	0	1a	SL1-4681	8497959	1a	SL1-4682	8497959
CBG09484	1	V	1	0	1a	SL1-1246	8438684
CBG09491	1	V	1	0	3d	SL1-2660	8418535
CBG09496	1	V	1	0	1a	SL1-3858	8407636
CBG09501	1	V	1	0	1a	SL1-4487	8393901
CBG09513	1	V	1	0	1a	SL1-4262	8340884
CBG09516	1	V	1	0	4b	SL1-1434	8327997
CBG09527	1	V	1	0	1a	SL1-3733	8287281
CBG09538	2	V	1	0	1a	SL1-4642	8251821	1a	SL1-4643	8251821
CBG09540	1	V	1	0	4a	SL1-3916	8242888
CBG09553	1	V	1	0	1a	SL1-1765	8209772
CBG09565	2	V	1	0	1a	SL1-1526	8189926	1a	SL1-5399	8189926
CBG09572	1	V	1	0	1a	SL1-1772	8162754
CBG09581	1	V	1	0	1a	SL1-3126	8130016
CBG09583	1	V	1	0	1a	SL1-2818	8124556
CBG09586	2	V	1	0	1a	SL1-2758	8106605	1a	SL1-2781	8106605
CBG09587	1	V	1	0	1a	SL1-3160	8105796
CBG09593	1	V	1	0	1a	SL1-2826	8080847
CBG09596	1	V	1	0	1a	SL1-1917	8067694
CBG09610	1	V	1	0	1a	SL1-2155	8010779
CBG09619	1	V	1	0	1a	SL1-6920	7971904
CBG09621	1	V	1	0	1a	SL1-655	7961393
CBG09624	2	V	1	0	2b	SL1-585	7953991	2b	SL1-586	7953991
CBG09639	1	V	1	0	1a	SL1-1566	7897787
CBG09642	1	V	1	0	1a	SL1-230	7888720
CBG09652	1	V	1	0	1a	SL1-3646	7856530
CBG09654	1	V	1	0	1a	SL1-3001	7853133
CBG09676	2	V	1	0	1a	SL1-1501	7769815	1a	SL1-1603	7769815
CBG09688	1	V	1	0	2b	SL1-4087	7716254
CBG09695	1	V	1	0	1a	SL1-3233	7699530
CBG09714	1	V	1	0	1a	SL1-4391	7655693
CBG09715	1	V	1	0	1a	SL1-2765	7654060
CBG09724	1	V	1	0	1a	SL1-3653	7593989
CBG09731	1	V	1	0	3c	SL1-664	7575003
CBG09733	1	V	1	0	1a	SL1-1545	7569281
CBG09750	2	III	1	0	1a	SL1-4780	4198721	1a	SL1-4782	4198721
CBG09756	1	III	1	0	1a	SL1-1943	4225219
CBG09769	1	III	1	0	1a	SL1-1546	4298877
CBG09785	1	III	1	0	1a	SL1-4219	4352119
CBG09793	1	III	1	0	1a	SL1-3625	4382716
CBG09795	1	III	1	0	1a	SL1-2240	4386867
CBG09811	1	III	1	0	1a	SL1-1425	4459294
CBG09816	1	III	1	0	1a	SL1-1379	4482763
CBG09817	1	III	1	0	1a	SL1-2463	4483716
CBG09822	2	III	1	0	1a	SL1-1538	4495992	1a	SL1-1619	4495992
CBG09825	1	III	1	0	4a	SL1-2695	4496798
CBG09827	1	III	1	0	1a	SL1-4343	4503046
CBG09836	2	III	1	0	1a	SL1-3938	4555746	1a	SL1-3976	4555746
CBG09840	1	III	1	0	1a	SL1-2989	4570000
CBG09858	1	III	1	0	1a	SL1-1351	4674603
CBG09864	1	III	1	0	1a	SL1-1839	4688480
CBG09876	1	III	1	0	4a	SL1-2044	4735904
CBG09880	1	III	1	0	1a	SL1-4691	4762531
CBG09886	1	III	1	0	3b	SL1-4365	4789819
CBG09906	1	III	1	0	2b	SL1-1153	4849024
CBG09921	1	III	1	0	3c	SL1-4482	4888205
CBG09935	1	III	1	0	1a	SL1-3736	4932154
CBG09936	1	III	1	0	1a	SL1-1457	4940873
CBG09939	1	III	1	0	1a	SL1-4410	4948829
CBG09944	1	III	1	0	1a	SL1-206	4967286
CBG09948	1	III	1	0	3c	SL1-2053	4973282
CBG09956	1	III	1	0	4a	SL1-3635	5014440
CBG09959	1	III	1	0	1a	SL1-2553	5029481
CBG09961	1	III	1	0	1a	SL1-3519	5032110
CBG09966	1	III	1	0	4a	SL1-603	5049014
CBG09976	1	III	1	0	1a	SL1-2012	5079596
CBG09987	1	III	1	0	1a	SL1-2659	5102283
CBG09990	1	III	1	0	1a	SL1-1437	5110088
CBG09994	1	III	1	0	1a	SL1-2881	5122860
CBG10019	1	III	1	0	1a	SL1-717	5202058
CBG10038	1	III	1	0	3a	SL1-3755	5271724
CBG10072	1	III	1	0	1a	SL1-438	5386310
CBG10075	1	III	1	0	1a	SL1-267	5400138
CBG10076	2	III	1	0	1a	SL1-2249	5400521	1a	SL1-2272	5400521
CBG10077	1	III	1	0	1a	SL1-2384	5403537
CBG10084	2	III	1	0	1a	SL1-4288	5433669	1a	SL1-4653	5433669
CBG10086	2	III	1	0	1a	SL1-1309	5435971	1a	SL1-1588	5435971
CBG10087	1	III	1	0	1a	SL1-2088	5444554
CBG10097	1	III	1	0	1a	SL1-394	5489980
CBG10104	1	III	1	0	1a	SL1-2275	5527795
CBG10119	2	III	1	0	1a	SL1-1584	5593562	1a	SL1-1643	5593562
CBG10120	1	III	1	0	1a	SL1-2732	5594691
CBG10148	1	III	1	0	1a	SL1-158	5727616
CBG10258	1	II	1	0	1a	SL1-4733	12669494
CBG10269	1	II	1	0	1a	SL1-2167	12606402
CBG10477	1	V	1	0	1a	SL1-3722	3330089
CBG10515	1	V	1	0	3c	SL1-4172	3432734
CBG10522	1	V	1	0	1a	SL1-3881	3457588
CBG10537	1	IV	1	0	1a	SL1-2978	14577507
CBG10544	1	IV	1	0	1a	SL1-2993	14531772
CBG10564	1	IV	1	0	1a	SL1-4159	14447261
CBG10595	1	X	1	0	1a	SL1-4594	20277749
CBG10596	1	X	1	0	1a	SL1-1704	20282499
CBG10763	1	I	1	0	1a	SL1-2488	6860890
CBG10773	1	I	1	0	2b	SL1-1106	6899845
CBG10777	1	I	1	0	1a	SL1-2766	6919437
CBG10781	1	I	1	0	1a	SL1-1791	6933938
CBG10808	2	I	1	0	1a	SL1-3511	7079616	1a	SL1-3793	7079616
CBG10813	2	I	1	0	1a	SL1-2533	7094558	1a	SL1-2565	7094558
CBG10846	1	X	1	0	1a	SL1-4275	11895783
CBG10900	1	X	1	0	1a	SL1-2424	12124127
CBG10906	1	X	1	0	1a	SL1-2366	12135752
CBG10919	1	X	1	0	1a	SL1-3083	12180296
CBG10923	1	X	1	0	1a	SL1-431	12187358
CBG10956	1	X	1	0	1a	SL1-1270	12323866
CBG10976	1	X	1	0	1a	SL1-4611	12421665
CBG10985	1	X	1	0	1a	SL1-1433	12466608
CBG10993	1	X	1	0	1a	SL1-1515	12494344
CBG11004	2	X	1	0	1a	SL1-2071	12549033	1a	SL1-2143	12549033
CBG11007	1	X	1	0	1a	SL1-3586	12577045
CBG11014	1	X	1	0	1a	SL1-1581	12623357
CBG11015	1	X	1	0	1a	SL1-355	12627027
CBG11023	1	X	1	0	1a	SL1-2947	12648211
CBG11024	1	X	1	0	1b	SL1-2682	12651232
CBG11027	1	X	1	0	1a	SL1-4539	12662799
CBG11041	1	X	1	0	3b	SL1-609	12734954
CBG11063	1	II_random	1	0	1a	SL1-2474	52715
CBG11091	1	II_random	1	0	1a	SL1-2501	219714
CBG11099	1	II_random	1	0	1a	SL1-3739	259476
CBG11103	1	II_random	1	0	1a	SL1-1741	272623
CBG11149	1	II	1	0	1a	SL1-2562	4828012
CBG11160	2	II	1	0	1a	SL1-2145	4879129	1a	SL1-287	4879129
CBG11169	1	II	1	0	1a	SL1-1882	4944081
CBG11183	1	II	1	0	1a	SL1-1616	5006028
CBG11184	2	II	1	0	1a	SL1-2194	5011607	1a	SL1-2196	5011607
CBG11185	1	II	1	0	1a	SL1-3329	5015579
CBG11208	2	II	1	0	1a	SL1-1193	5144214	1a	SL1-1587	5144214
CBG11210	1	II	1	0	1a	SL1-1636	5155633
CBG11211	1	II	1	0	1a	SL1-2544	5156433
CBG11232	2	II	1	0	1a	SL1-3989	5216660	1a	SL1-4014	5216660
CBG11248	1	V	1	0	1a	SL1-1376	1046067
CBG11272	1	V	1	0	1a	SL1-1602	945636
CBG11297	2	V	1	0	1a	SL1-4596	846999	1a	SL1-4600	846999
CBG11298	1	V	1	0	1a	SL1-2748	844618
CBG11300	1	V	1	0	1a	SL1-3181	827531
CBG11305	2	V	1	0	1a	SL1-1286	814595	1a	SL1-1623	814595
CBG11312	1	V	1	0	3a	SL1-4263	796034
CBG11315	1	V	1	0	1a	SL1-2594	783602
CBG11323	1	V	1	0	2a	SL1-4651	743377
CBG11325	2	V	1	0	1a	SL1-3944	730394	1a	SL1-3991	730394
CBG11327	1	V	1	0	1a	SL1-2401	721782
CBG11346	1	V	1	0	2b	SL1-3658	640269
CBG11388	1	V	1	0	1a	SL1-2567	476077
CBG11417	1	V	1	0	3c	SL1-2558	384558
CBG11439	2	V	1	0	1a	SL1-2813	332072	1a	SL1-5236	332072
CBG11483	1	V	1	0	1a	SL1-2640	197652
CBG11493	1	V	1	0	1a	SL1-3123	171701
CBG11529	1	V	1	0	1a	SL1-6583	41156
CBG11537	1	V	1	0	1a	SL1-2932	12770
CBG11539	2	V	1	0	1a	SL1-1335	10385	1a	SL1-1517	10385
CBG11571	1	V	1	0	1a	SL1-180	11683731
CBG11576	1	V	1	0	1a	SL1-1245	11699125
CBG11579	1	V	1	0	1a	SL1-4309	11703789
CBG11588	1	V	1	0	1a	SL1-3097	11739468
CBG11594	1	V	1	0	1a	SL1-2357	11750274
CBG11596	1	V	1	0	4a	SL1-4778	11755721
CBG11601	1	V	1	0	1a	SL1-650	11772044
CBG11603	1	V	1	0	1a	SL1-4617	11790039
CBG11621	1	V	1	0	1a	SL1-2903	11860029
CBG11654	1	IV	1	0	1a	SL1-1785	2858320
CBG11656	1	IV	1	0	1a	SL1-2475	2864144
CBG11663	2	IV	1	0	1a	SL1-406	2888975	2b	SL1-4738	2886124
CBG11701	2	III	1	0	1a	SL1-165	1750688	1a	SL1-5314	1750688
CBG11715	2	III	1	0	1a	SL1-3887	1690594	1a	SL1-4049	1690594
CBG11727	1	III	1	0	1a	SL1-3249	1613021
CBG11735	1	III	1	0	1a	SL1-1554	1544687
CBG11742	3	III	1	0	1a	SL1-108	1510893	1a	SL1-1458	1510893	1a	SL1-1715	1510893
CBG11744	1	III	1	0	1a	SL1-2669	1496790
CBG11750	1	III	1	0	2c	SL1-3706	1448162
CBG11756	2	III	1	0	1a	SL1-3523	1407910	1a	SL1-3555	1407910
CBG11770	1	III	1	0	1a	SL1-1817	1334516
CBG11771	1	III	1	0	1a	SL1-130	1332129
CBG11774	1	III	1	0	1a	SL1-3572	1309324
CBG11783	1	III	1	0	4a	SL1-1751	1268561
CBG11787	1	III	1	0	4a	SL1-2177	1242682
CBG11841	1	I	1	0	1a	SL1-4040	34482
CBG11883	1	I	1	0	3c	SL1-1271	332231
CBG11890	1	I	1	0	1a	SL1-709	380909
CBG11892	1	I	1	0	1a	SL1-3621	386461
CBG11896	1	I	1	0	1a	SL1-2505	396926
CBG11905	1	I_random	1	0	1a	SL1-4419	1044470
CBG11926	1	I_random	1	0	1a	SL1-2684	1125497
CBG11957	1	I_random	1	0	1a	SL1-2706	1310443
CBG11960	1	I_random	1	0	1a	SL1-2545	1317640
CBG11963	1	I_random	1	0	1a	SL1-2472	1325505
CBG11964	3	I_random	1	0	1a	SL1-1284	1326864	1a	SL1-1473	1326864	1a	SL1-1626	1326864
CBG11967	1	I_random	1	0	1a	SL1-256	1337501
CBG11974	1	I_random	1	0	1a	SL1-3014	1363711
CBG11977	2	I_random	1	0	3c	SL1-4408	1367661	3c	SL1-4437	1367661
CBG11979	1	I_random	1	0	1a	SL1-1264	1371040
CBG11988	2	I_random	1	0	1a	SL1-1455	1407865	1a	SL1-171	1407865
CBG12002	1	I_random	1	0	1a	SL1-2725	1460476
CBG12004	1	I_random	1	0	1a	SL1-1226	1466138
CBG12008	1	I_random	1	0	1a	SL1-4916	1478162
CBG12022	1	I_random	1	0	1a	SL1-3831	1542539
CBG12026	2	I_random	1	0	1a	SL1-2791	1554613	1a	SL1-2805	1554613
CBG12031	2	I_random	1	0	1a	SL1-3094	1575979	1a	SL1-3096	1575979
CBG12032	1	I_random	1	0	1a	SL1-2761	1576535
CBG12033	1	I_random	1	0	1a	SL1-2225	1580963
CBG12038	2	I_random	1	0	1a	SL1-2106	1593938	4a	SL1-3545	1594408
CBG12052	1	I_random	1	0	1a	SL1-1369	1655852
CBG12053	1	I_random	1	0	1a	SL1-10161	1656294
CBG12061	1	I_random	1	0	1a	SL1-3715	1674534
CBG12062	1	I_random	1	0	1a	SL1-2338	1675893
CBG12067	1	I_random	1	0	1a	SL1-2658	1695558
CBG12098	1	I_random	1	0	1a	SL1-3686	1852380
CBG12141	1	V	1	0	1a	SL1-1222	4994261
CBG12142	1	V	1	0	4a	SL1-5127	5003940
CBG12150	1	V	1	0	1a	SL1-1815	5026027
CBG12152	1	V	1	0	1a	SL1-1860	5032535
CBG12157	1	V	1	0	1a	SL1-1919	5059681
CBG12176	2	I	1	0	4b	SL1-4800	6468841	3b	SL1-800	6465704
CBG12212	1	I	1	0	1a	SL1-4052	6293692
CBG12219	1	I	1	0	1a	SL1-428	6267033
CBG12221	1	I	1	0	1a	SL1-3011	6262211
CBG12223	1	I	1	0	1a	SL1-1439	6258863
CBG12227	1	I	1	0	1a	SL1-3677	6244998
CBG12231	1	I	1	0	1a	SL1-3328	6241222
CBG12234	1	I	1	0	1a	SL1-2206	6232233
CBG12253	2	III	1	0	1a	SL1-2734	10354954	1a	SL1-2735	10354954
CBG12264	2	III	1	0	1a	SL1-3652	10403024	1a	SL1-3730	10403024
CBG12274	1	III	1	0	1a	SL1-1777	10478024
CBG12303	1	III	1	0	1a	SL1-138	10642539
CBG12313	1	I	1	0	1a	SL1-1470	5255818
CBG12316	2	I	1	0	1a	SL1-2423	5267519	1a	SL1-2425	5267519
CBG12327	1	I	1	0	1a	SL1-3212	5315283
CBG12336	1	I	1	0	1a	SL1-1596	5348441
CBG12338	1	I	1	0	1a	SL1-1738	5369915
CBG12340	1	I	1	0	1a	SL1-1997	5375403
CBG12344	1	I	1	0	1a	SL1-2009	5379462
CBG12349	1	I	1	0	1a	SL1-2453	5408644
CBG12356	1	I	1	0	1a	SL1-2688	5424565
CBG12363	1	I	1	0	1a	SL1-2301	5450701
CBG12382	1	I	1	0	1a	SL1-1227	5531000
CBG12402	1	I	1	0	1a	SL1-257	5630315
CBG12421	1	I	1	0	3a	SL1-4633	5707381
CBG12434	1	I	1	0	1a	SL1-2385	5751991
CBG12437	1	I	1	0	1a	SL1-1212	5765171
CBG12442	1	I	1	0	1a	SL1-3743	5781774
CBG12451	1	I	1	0	1a	SL1-4415	5817882
CBG12453	1	I	1	0	1a	SL1-3901	5825016
CBG12459	1	I	1	0	1a	SL1-3207	5842541
CBG12465	2	I	1	0	1a	SL1-2018	5858736	1a	SL1-2144	5858736
CBG12468	1	I	1	0	1a	SL1-3082	5864257
CBG12483	1	I	1	0	1a	SL1-691	7194372
CBG12484	1	I	1	0	3a	SL1-4589	7197604
CBG12485	1	I	1	0	2c	SL1-4341	7199189
CBG12497	1	I	1	0	1a	SL1-1195	7236536
CBG12498	2	I	1	0	1a	SL1-430	7241529	1a	SL1-432	7241529
CBG12500	1	I	1	0	1a	SL1-2983	7251743
CBG12503	2	I	1	0	1a	SL1-1210	7256790	1a	SL1-1320	7256790
CBG12504	1	I	1	0	1a	SL1-3299	7257768
CBG12512	2	I	1	0	1a	SL1-2234	7277676	1a	SL1-2283	7277676
CBG12513	1	I	1	0	1a	SL1-1348	7282781
CBG12516	1	I	1	0	2a	SL1-4565	7292608
CBG12517	1	I	1	0	1a	SL1-418	7297781
CBG12530	1	I	1	0	1a	SL1-2350	7352246
CBG12536	1	I	1	0	1a	SL1-4894	7381363
CBG12545	2	I	1	0	1a	SL1-4218	7424210	1a	SL1-4787	7424210
CBG12566	2	I	1	0	1a	SL1-3508	7484973	1a	SL1-3819	7484973
CBG12598	1	I	1	0	1a	SL1-1282	7599732
CBG12631	2	I	1	0	1a	SL1-2506	7713929	1a	SL1-2523	7713929
CBG12633	1	I	1	0	1a	SL1-1978	7722255
CBG12636	1	I	1	0	1a	SL1-305	7727723
CBG12656	1	I	1	0	1a	SL1-3515	7801318
CBG12659	1	I	1	0	1a	SL1-1224	7808913
CBG12668	1	I	1	0	3a	SL1-455	7825501
CBG12708	1	I	1	0	1a	SL1-1304	8038031
CBG12712	1	I	1	0	1a	SL1-1460	8048143
CBG12714	1	I	1	0	1a	SL1-2461	8058791
CBG12721	1	I	1	0	4a	SL1-3995	8081543
CBG12727	1	I	1	0	1a	SL1-1953	8105646
CBG12737	1	I	1	0	1a	SL1-3641	8156423
CBG12745	1	I	1	0	1a	SL1-270	8188575
CBG12756	2	I	1	0	1a	SL1-2464	8230911	1a	SL1-2509	8230911
CBG12771	3	I	1	0	4b	SL1-22	8300043	1a	SL1-3219	8298648	3a	SL1-4915	8298768
CBG12804	1	I	1	0	1a	SL1-3338	8419398
CBG12805	1	I	1	0	1a	SL1-4519	8422130
CBG12807	1	I	1	0	1a	SL1-1681	8423912
CBG12819	1	I	1	0	1a	SL1-4702	8482412
CBG12820	1	I	1	0	1a	SL1-1275	8482840
CBG12832	1	I	1	0	1a	SL1-3798	8546675
CBG12886	1	I	1	0	1a	SL1-3072	8808306
CBG12910	1	V	1	0	1a	SL1-2148	15030053
CBG12912	1	V	1	0	1a	SL1-4535	15035158
CBG12933	2	V	1	0	1a	SL1-3498	15157318	1a	SL1-3879	15157318
CBG12958	1	II	1	0	1a	SL1-2213	5377102
CBG12968	1	II	1	0	1a	SL1-4727	5405250
CBG13006	1	II	1	0	1a	SL1-2712	5549314
CBG13012	1	II	1	0	1a	SL1-3188	5567185
CBG13013	1	II	1	0	1a	SL1-1287	5569894
CBG13026	1	II	1	0	1a	SL1-2845	5627502
CBG13035	1	II	1	0	1a	SL1-2136	5654996
CBG13037	1	II	1	0	2b	SL1-4146	5660491
CBG13045	1	II	1	0	4a	SL1-2957	5690568
CBG13066	1	II_random	1	0	1a	SL1-4719	441194
CBG13068	1	II_random	1	0	1a	SL1-3631	450612
CBG13077	1	II_random	1	0	4a	SL1-4563	497247
CBG13105	2	II_random	1	0	1a	SL1-4652	597374	1a	SL1-4655	597374
CBG13115	1	II_random	1	0	1a	SL1-136	633801
CBG13116	1	II_random	1	0	2b	SL1-4336	634130
CBG13128	1	II_random	1	0	3a	SL1-4932	682891
CBG13142	1	II_random	1	0	2a	SL1-4338	739878
CBG13145	1	II_random	1	0	3c	SL1-1890	757849
CBG13148	1	II_random	1	0	1a	SL1-2099	768688
CBG13151	2	II_random	1	0	2a	SL1-2936	773765	2a	SL1-2944	773765
CBG13153	1	II_random	1	0	2a	SL1-4550	777480
CBG13157	1	II_random	1	0	1a	SL1-239	792392
CBG13158	1	II_random	1	0	1a	SL1-3261	797706
CBG13163	1	III	1	0	3b	SL1-65	3498792
CBG13173	1	III	1	0	1a	SL1-841	3538480
CBG13181	1	III	1	0	1a	SL1-1189	3570823
CBG13199	2	III	1	0	1a	SL1-3017	3681947	1a	SL1-3019	3681947
CBG13201	1	III	1	0	1a	SL1-4233	3684415
CBG13203	1	III	1	0	4a	SL1-1913	3698730
CBG13217	1	III	1	0	1a	SL1-1720	3750135
CBG13220	1	III	1	0	1a	SL1-2919	3755830
CBG13223	2	III	1	0	1a	SL1-2122	3762439	1a	SL1-272	3762439
CBG13224	1	III	1	0	1a	SL1-447	3762757
CBG13227	1	III	1	0	1a	SL1-3113	3784314
CBG13252	1	III	1	0	2b	SL1-727	3863727
CBG13258	2	III	1	0	1a	SL1-3246	3881067	1a	SL1-3247	3881067
CBG13279	1	III	1	0	1a	SL1-656	3943942
CBG13296	1	III	1	0	1a	SL1-4521	4052562
CBG13312	4	III	1	0	1a	SL1-2625	4106556	1a	SL1-2626	4106556	1a	SL1-2649	4106556	1a	SL1-5869	4106556
CBG13328	1	III	1	0	4b	SL1-449	4145946
CBG13342	1	II	1	0	2a	SL1-4986	3070479
CBG13346	1	II	1	0	1a	SL1-1293	3047017
CBG13350	1	II	1	0	1a	SL1-361	3038075
CBG13354	1	II	1	0	1a	SL1-2828	3010398
CBG13369	1	II	1	0	1a	SL1-714	2921424
CBG13375	1	II	1	0	1a	SL1-1429	2886003
CBG13385	1	II	1	0	1a	SL1-1870	2844506
CBG13401	1	II	1	0	1a	SL1-3147	2782115
CBG13421	1	II	1	0	1a	SL1-140	2693000
CBG13430	1	II	1	0	1a	SL1-2634	2635879
CBG13441	1	II	1	0	1a	SL1-1589	2587406
CBG13450	2	II	1	0	1a	SL1-2614	2532626	1a	SL1-2648	2532626
CBG13458	1	II	1	0	1a	SL1-1373	2485285
CBG13468	1	II	1	0	1a	SL1-1238	2429870
CBG13471	1	II	1	0	1a	SL1-1498	2414238
CBG13493	1	IV	1	0	1a	SL1-3685	14940654
CBG13507	1	IV	1	0	1a	SL1-4009	14991974
CBG13522	1	IV	1	0	1a	SL1-1192	15056585
CBG13535	1	IV	1	0	1a	SL1-2877	15092926
CBG13536	1	IV	1	0	1a	SL1-1677	15096660
CBG13548	1	IV	1	0	4a	SL1-4315	15149382
CBG13568	1	IV	1	0	1a	SL1-412	15214748
CBG13579	1	IV	1	0	3a	SL1-4683	15246184
CBG13582	1	IV	1	0	1a	SL1-2504	15258357
CBG13602	1	I	1	0	1a	SL1-5487	9517853
CBG13604	1	I	1	0	1a	SL1-1265	9522841
CBG13605	1	I	1	0	1a	SL1-1243	9526743
CBG13606	1	I	1	0	1a	SL1-2103	9527260
CBG13613	1	I	1	0	1a	SL1-1949	9551078
CBG13621	1	I	1	0	1a	SL1-1484	9615512
CBG13640	1	I	1	0	1a	SL1-1374	9699452
CBG13664	1	IV	1	0	1a	SL1-2269	578110
CBG13687	1	IV	1	0	3b	SL1-3543	760406
CBG13694	1	IV	1	0	1a	SL1-1867	822795
CBG13712	1	IV	1	0	1a	SL1-1946	971712
CBG13726	1	IV	1	0	2b	SL1-4627	1083867
CBG13773	1	IV	1	0	1a	SL1-1788	1325396
CBG13812	1	IV	1	0	2b	SL1-3475	1487843
CBG13827	1	IV	1	0	1a	SL1-2888	1588450
CBG13879	1	IV	1	0	1a	SL1-3161	14262525
CBG13880	1	IV	1	0	1a	SL1-2126	14260995
CBG13882	1	IV	1	0	1a	SL1-276	14247459
CBG13885	1	IV	1	0	1a	SL1-1407	14226435
CBG13891	1	IV	1	0	1a	SL1-2864	14197220
CBG13900	1	IV	1	0	1a	SL1-1779	14148260
CBG13909	1	IV	1	0	1a	SL1-2428	14091179
CBG13944	1	IV	1	0	1a	SL1-273	13864652
CBG13945	1	IV	1	0	1a	SL1-1907	13863465
CBG13946	1	IV	1	0	4a	SL1-1925	13852497
CBG13948	1	IV	1	0	1a	SL1-1344	13840850
CBG13971	2	IV	1	0	1a	SL1-536	13726865	1a	SL1-537	13726865
CBG13985	1	IV	1	0	1a	SL1-598	13656887
CBG14055	1	X	1	0	1a	SL1-1995	7665763
CBG14072	1	X	1	0	1a	SL1-392	7731348
CBG14085	1	X	1	0	1a	SL1-2922	7782756
CBG14100	1	X	1	0	1a	SL1-1542	7836120
CBG14117	2	X	1	0	1b	SL1-1241	7913493	1b	SL1-1606	7913493
CBG14132	1	X	1	0	1a	SL1-4098	7985245
CBG14133	1	X	1	0	2b	SL1-4661	7988949
CBG14138	1	X	1	0	1a	SL1-1480	8002580
CBG14140	1	X	1	0	1a	SL1-2446	8026519
CBG14146	1	X	1	0	2b	SL1-3725	8053221
CBG14163	1	X	1	0	1a	SL1-2760	8147993
CBG14199	1	X	1	0	1a	SL1-1440	8301122
CBG14204	1	X	1	0	1a	SL1-1331	8325809
CBG14205	2	X	1	0	1b	SL1-2236	8328510	4a	SL1-3289	8333463
CBG14237	1	X	1	0	1a	SL1-286	8536866
CBG14239	1	X	1	0	1a	SL1-2201	8554824
CBG14240	1	X	1	0	1a	SL1-4293	8558252
CBG14269	1	X	1	0	4a	SL1-2098	8668947
CBG14326	1	X	1	0	1a	SL1-182	8973011
CBG14345	1	X	1	0	1a	SL1-575	9056396
CBG14378	1	X	1	0	1a	SL1-482	9195678
CBG14380	1	X	1	0	1a	SL1-4216	9201479
CBG14389	1	X	1	0	1a	SL1-1415	9238247
CBG14467	1	X	1	0	1a	SL1-2046	9570890
CBG14471	1	X	1	0	1a	SL1-461	9586407
CBG14483	1	X	1	0	1a	SL1-4656	9652362
CBG14499	1	X	1	0	1a	SL1-2891	9729543
CBG14500	1	X	1	0	1a	SL1-3193	9732115
CBG14515	1	X	1	0	1a	SL1-1445	9828706
CBG14520	1	X	1	0	1a	SL1-2945	9853934
CBG14523	1	X	1	0	1a	SL1-1185	9866446
CBG14534	1	X	1	0	1a	SL1-2427	9920039
CBG14550	1	X	1	0	1a	SL1-1672	9987422
CBG14564	1	X	1	0	3c	SL1-4010	10075765
CBG14566	2	X	1	0	3c	SL1-4147	10092085	3c	SL1-4169	10092085
CBG14576	2	X	1	0	1a	SL1-1326	10144090	1a	SL1-1618	10144090
CBG14581	1	X	1	0	1a	SL1-1341	10173157
CBG14601	1	X	1	0	3b	SL1-945	10228798
CBG14609	1	X	1	0	1a	SL1-2262	10270570
CBG14643	1	X	1	0	1a	SL1-3643	10414819
CBG14650	1	X	1	0	1a	SL1-3039	10466638
CBG14665	1	X	1	0	1a	SL1-4570	10529969
CBG14672	2	X	1	0	2b	SL1-3694	10546800	2b	SL1-3853	10546800
CBG14711	1	X	1	0	1a	SL1-549	10765663
CBG14715	1	X	1	0	1a	SL1-444	10775637
CBG14749	1	X	1	0	1a	SL1-3518	10946048
CBG14753	1	X	1	0	1a	SL1-4271	10970548
CBG14771	1	X	1	0	1a	SL1-2030	11060424
CBG14820	1	X	1	0	1a	SL1-2777	11306329
CBG14829	1	X	1	0	1a	SL1-3952	11342814
CBG14833	2	X	1	0	1a	SL1-4517	11358454	1a	SL1-4534	11358454
CBG14834	1	X	1	0	1a	SL1-3704	11360601
CBG14863	1	X	1	0	1a	SL1-2956	11469436
CBG14873	1	I	1	0	1a	SL1-383	2806790
CBG14892	1	I	1	0	1a	SL1-4405	2903362
CBG14905	2	I	1	0	4a	SL1-142	2938308	1a	SL1-4759	2941208
CBG14913	1	I	1	0	1a	SL1-178	2982755
CBG14921	3	I	1	0	1a	SL1-2917	3021440	1a	SL1-2931	3021440	1a	SL1-2935	3021440
CBG14935	1	I	1	0	1a	SL1-1403	3066680
CBG14936	1	I	1	0	1a	SL1-3435	3067579
CBG14938	1	I	1	0	4a	SL1-2389	3078670
CBG14945	1	I	1	0	1a	SL1-2340	3112374
CBG14947	1	I	1	0	1a	SL1-4141	3118175
CBG14957	1	I	1	0	1a	SL1-1505	3162246
CBG14960	1	I	1	0	1a	SL1-4324	3171716
CBG14979	1	I	1	0	1a	SL1-3008	3238736
CBG14983	1	I	1	0	1a	SL1-3852	3255749
CBG14987	1	I	1	0	3c	SL1-2091	3273330
CBG14989	2	I	1	0	1a	SL1-1339	3286376	1a	SL1-1362	3286376
CBG15000	1	IV	1	0	1b	SL1-338	3248537
CBG15011	1	IV	1	0	1a	SL1-2654	3338759
CBG15029	1	IV	1	0	1a	SL1-2742	3446967
CBG15055	1	IV	1	0	1a	SL1-2498	3549755
CBG15064	1	IV	1	0	1a	SL1-4061	3577882
CBG15066	1	IV	1	0	1a	SL1-3122	3587040
CBG15096	2	IV	1	0	1a	SL1-2337	3741046	1a	SL1-2353	3741046
CBG15109	1	III	1	0	1a	SL1-3985	12414280
CBG15153	3	III	1	0	1a	SL1-1798	12178301	1a	SL1-1818	12178301	1a	SL1-1929	12178301
CBG15170	1	III	1	0	1a	SL1-1933	12091979
CBG15174	1	III	1	0	2c	SL1-2685	12073706
CBG15175	1	III	1	0	1a	SL1-1303	12072137
CBG15181	1	III	1	0	1a	SL1-2801	12041339
CBG15189	1	III	1	0	1a	SL1-429	12022129
CBG15190	1	III	1	0	1a	SL1-2716	12021766
CBG15202	1	III	1	0	2c	SL1-4103	11934558
CBG15205	1	III	1	0	1a	SL1-3305	11926713
CBG15215	1	III	1	0	3d	SL1-1079	11880082
CBG15223	1	III	1	0	1a	SL1-3845	11862659
CBG15224	1	III	1	0	1a	SL1-476	11861424
CBG15229	1	III	1	0	1a	SL1-3988	11840970
CBG15242	1	III	1	0	1a	SL1-4038	11774168
CBG15249	1	III	1	0	1a	SL1-137	11743484
CBG15252	1	III	1	0	1a	SL1-3009	11738842
CBG15260	1	III	1	0	1a	SL1-2602	11713818
CBG15263	1	III	1	0	1a	SL1-3059	11705566
CBG15265	1	III	1	0	1a	SL1-1562	11700592
CBG15273	1	III	1	0	1a	SL1-2459	11658273
CBG15290	2	III	1	0	1a	SL1-3504	11583841	1a	SL1-3738	11583841
CBG15297	1	III	1	0	1a	SL1-4166	13231291
CBG15305	2	III	1	0	1a	SL1-3218	13259401	1a	SL1-3220	13259401
CBG15313	1	III	1	0	1a	SL1-3473	13295996
CBG15314	1	III	1	0	1a	SL1-1862	13301755
CBG15316	1	III	1	0	1a	SL1-2238	13311705
CBG15320	1	III	1	0	2c	SL1-3915	13331889
CBG15330	1	III	1	0	1a	SL1-2471	13383700
CBG15339	1	III	1	0	1a	SL1-2911	13428038
CBG15340	1	III	1	0	1a	SL1-3707	13435334
CBG15407	1	X	1	0	1a	SL1-2699	16029612
CBG15414	1	X	1	0	1a	SL1-3961	16014765
CBG15446	2	X	1	0	1b	SL1-1528	15846916	1b	SL1-1686	15846916
CBG15447	1	X	1	0	1a	SL1-2584	15843752
CBG15465	1	X	1	0	1a	SL1-1242	15753600
CBG15471	1	X	1	0	1a	SL1-2346	15731513
CBG15559	1	X	1	0	1a	SL1-1399	15348176
CBG15594	1	Un	1	0	2a	SL1-3574	5429390
CBG15632	1	III	1	0	1a	SL1-4407	78630
CBG15658	1	III	1	0	1a	SL1-1325	279884
CBG15666	2	III	1	0	1a	SL1-1555	317692	1a	SL1-1694	317692
CBG15675	1	III	1	0	4a	SL1-4527	357725
CBG15683	1	III	1	0	1a	SL1-1915	390220
CBG15706	1	III	1	0	1a	SL1-2442	527137
CBG15710	1	III	1	0	2c	SL1-3479	538324
CBG15727	1	III	1	0	1a	SL1-1863	601519
CBG15759	1	III	1	0	1a	SL1-1892	830559
CBG15761	2	III	1	0	1a	SL1-4163	837230	1a	SL1-735	837230
CBG15767	1	III	1	0	1a	SL1-2064	869243
CBG15769	2	III	1	0	3a	SL1-3137	880200	3a	SL1-4857	880200
CBG15770	2	III	1	0	1a	SL1-1787	894973	1a	SL1-1909	894973
CBG15773	1	III	1	0	1a	SL1-1726	901521
CBG15774	1	III	1	0	3a	SL1-1398	902354
CBG15785	1	III	1	0	1a	SL1-1866	947093
CBG15848	2	I	1	0	1a	SL1-212	10038942	4a	SL1-525	10041446
CBG15935	1	X	1	0	1a	SL1-2068	3039801
CBG15936	1	X	1	0	1a	SL1-786	3035682
CBG15940	1	X	1	0	3c	SL1-2579	3013444
CBG15944	1	X	1	0	1a	SL1-1253	2980432
CBG15945	1	X	1	0	1a	SL1-3596	2978402
CBG15954	1	X	1	0	1a	SL1-3934	2925139
CBG15956	1	X	1	0	1a	SL1-351	2917709
CBG15957	1	X	1	0	3c	SL1-4064	2909881
CBG15975	1	X	1	0	4a	SL1-2605	2813863
CBG15997	1	X	1	0	3c	SL1-640	2674522
CBG16000	1	X	1	0	1a	SL1-456	2658129
CBG16021	1	X	1	0	1a	SL1-315	2564344
CBG16029	1	X	1	0	3c	SL1-155	2536050
CBG16084	1	X	1	0	1a	SL1-2679	2265262
CBG16158	1	X	1	0	1a	SL1-3047	1923191
CBG16171	1	X	1	0	1a	SL1-1792	1863277
CBG16205	1	X	1	0	3a	SL1-850	1702348
CBG16216	1	X	1	0	2b	SL1-38	1641432
CBG16221	1	X	1	0	1a	SL1-2299	1624157
CBG16244	1	X	1	0	1a	SL1-4013	1549492
CBG16246	2	X	1	0	1a	SL1-1174	1537513	1a	SL1-1732	1537513
CBG16310	1	X	1	0	1a	SL1-164	1266455
CBG16338	1	X	1	0	1a	SL1-1300	1130779
CBG16354	1	X	1	0	1a	SL1-2146	1054331
CBG16364	1	X	1	0	1a	SL1-756	997960
CBG16392	2	X	1	0	2c	SL1-2763	848204	2c	SL1-2767	848204
CBG16401	1	X	1	0	1b	SL1-720	797432
CBG16421	1	X	1	0	2a	SL1-4969	728702
CBG16423	1	X	1	0	1a	SL1-2981	711151
CBG16454	1	IV_random	1	0	1b	SL1-1475	214452
CBG16478	1	III	1	0	1a	SL1-4130	5806924
CBG16487	1	III	1	0	2a	SL1-631	5846491
CBG16497	1	III	1	0	1a	SL1-3477	5886601
CBG16516	2	III	1	0	1a	SL1-3084	5956091	1a	SL1-3086	5956091
CBG16525	1	III	1	0	1a	SL1-1881	5981616
CBG16526	1	III	1	0	1a	SL1-4305	5982470
CBG16529	1	III	1	0	1a	SL1-2714	5998974
CBG16534	1	III	1	0	3c	SL1-3063	6025032
CBG16539	1	III	1	0	1a	SL1-2830	6047529
CBG16541	1	III	1	0	1a	SL1-3146	6052708
CBG16544	1	III	1	0	1a	SL1-4102	6062435
CBG16545	1	III	1	0	1a	SL1-2747	6067468
CBG16568	1	III	1	0	1a	SL1-3332	6196131
CBG16573	1	III	1	0	1a	SL1-247	6214172
CBG16597	1	III	1	0	4b	SL1-473	6332985
CBG16607	1	III	1	0	1a	SL1-3038	6365518
CBG16611	1	III	1	0	1a	SL1-1998	6375387
CBG16621	1	III	1	0	1a	SL1-2379	6401017
CBG16626	2	III	1	0	1a	SL1-2034	6425654	1a	SL1-2061	6425654
CBG16651	2	III	1	0	1a	SL1-2968	6498692	1a	SL1-464	6498692
CBG16652	1	III	1	0	3c	SL1-1583	6500677
CBG16671	3	III	1	0	1a	SL1-1176	6594119	1a	SL1-159	6594119	1a	SL1-1676	6594119
CBG16675	1	III	1	0	4a	SL1-2819	6609305
CBG16680	2	III	1	0	1a	SL1-3030	6631730	1a	SL1-3037	6631730
CBG16690	1	X	1	0	1a	SL1-1564	12798567
CBG16697	1	X	1	0	2a	SL1-903	12837108
CBG16716	1	X	1	0	1a	SL1-3282	12919656
CBG16718	1	X	1	0	1a	SL1-3745	12927401
CBG16719	1	X	1	0	2c	SL1-4819	12932168
CBG16730	1	X	1	0	1a	SL1-1857	12961762
CBG16747	1	X	1	0	1a	SL1-2392	13047278
CBG16760	2	X	1	0	1a	SL1-2270	13104175	1a	SL1-2282	13104175
CBG16815	2	X	1	0	1a	SL1-1782	13468162	1a	SL1-1951	13468162
CBG16816	1	X	1	0	1a	SL1-1579	13468971
CBG16825	1	X	1	0	1a	SL1-1864	13507124
CBG16826	1	X	1	0	1a	SL1-2869	13507899
CBG16856	1	X	1	0	1a	SL1-3191	13641745
CBG16864	1	X	1	0	1a	SL1-1225	13703667
CBG16896	1	X	1	0	1a	SL1-1569	13829935
CBG16897	1	X	1	0	1a	SL1-1274	13832735
CBG16918	1	X	1	0	4a	SL1-2566	13932727
CBG16924	1	X	1	0	1a	SL1-3064	13972935
CBG17045	1	II	1	0	1a	SL1-2899	13306215
CBG17083	1	V	1	0	1a	SL1-1847	13578545
CBG17170	1	X	1	0	1a	SL1-370	7152673
CBG17177	1	X	1	0	1a	SL1-3665	7126586
CBG17183	1	X	1	0	2b	SL1-3607	7097116
CBG17187	1	X	1	0	1a	SL1-3807	7080732
CBG17208	1	X	1	0	1a	SL1-2108	6963002
CBG17209	1	X	1	0	1a	SL1-4282	6951220
CBG17303	1	X	1	0	2a	SL1-4543	5000944
CBG17325	1	X	1	0	1a	SL1-3056	5124704
CBG17349	1	X	1	0	1a	SL1-3627	5245996
CBG17351	1	X	1	0	1a	SL1-3131	5265228
CBG17398	1	X	1	0	1a	SL1-1829	5478353
CBG17399	1	X	1	0	1a	SL1-2838	5485045
CBG17438	1	X	1	0	1a	SL1-495	5696648
CBG17459	1	III	1	0	4a	SL1-1107	2459038
CBG17460	1	III	1	0	1a	SL1-3175	2452349
CBG17485	1	III	1	0	1a	SL1-1899	2355873
CBG17511	1	X	1	0	1a	SL1-2628	5797405
CBG17518	1	X	1	0	3b	SL1-3599	5843724
CBG17545	1	X	1	0	1a	SL1-226	5961213
CBG17559	1	X	1	0	1a	SL1-3605	6041427
CBG17577	1	X	1	0	1a	SL1-301	6120079
CBG17594	1	X	1	0	1a	SL1-2445	6193539
CBG17604	1	X	1	0	1a	SL1-3301	6263452
CBG17617	1	IV	1	0	1a	SL1-2769	11144112
CBG17639	1	IV	1	0	1a	SL1-616	11043402
CBG17647	1	IV	1	0	1a	SL1-2887	11014464
CBG17649	1	IV	1	0	4a	SL1-3334	11005746
CBG17669	1	IV	1	0	1a	SL1-1852	10945807
CBG17673	1	IV	1	0	1a	SL1-2721	10935288
CBG17675	2	IV	1	0	1a	SL1-3457	10928763	1a	SL1-3536	10928763
CBG17679	1	IV	1	0	1a	SL1-3980	10920852
CBG17682	1	IV	1	0	1a	SL1-1724	10909946
CBG17684	1	IV	1	0	1a	SL1-3179	10902472
CBG17687	1	IV	1	0	1a	SL1-1459	10894334
CBG17688	1	IV	1	0	1a	SL1-2925	10893382
CBG17689	1	IV	1	0	1a	SL1-3713	10889695
CBG17722	1	IV	1	0	1a	SL1-2397	10743355
CBG17727	2	IV	1	0	1a	SL1-3443	10720958	1a	SL1-3729	10720958
CBG17737	1	IV	1	0	1a	SL1-1352	10695495
CBG17763	1	II	1	0	1a	SL1-1204	11742325
CBG17837	1	Un	1	0	1a	SL1-747	6226695
CBG17899	1	V_random	1	0	1a	SL1-5352	2164402
CBG17948	1	III	1	0	1a	SL1-2290	6817862
CBG17949	1	III	1	0	1a	SL1-435	6818192
CBG17957	1	III	1	0	1a	SL1-1237	6838583
CBG17965	1	III	1	0	1a	SL1-3196	6855639
CBG17983	1	III	1	0	1a	SL1-3229	6915822
CBG17986	1	III	1	0	3a	SL1-2630	6930816
CBG17997	1	III	1	0	1a	SL1-3945	6972186
CBG17999	2	III	1	0	1a	SL1-2436	6980472	1a	SL1-2444	6980472
CBG18001	1	III	1	0	1a	SL1-486	6992106
CBG18003	1	III	1	0	2b	SL1-4428	7003255
CBG18007	1	III	1	0	1a	SL1-3697	7010192
CBG18012	1	III	1	0	1a	SL1-1884	7020637
CBG18025	1	III	1	0	1a	SL1-1607	7071850
CBG18034	1	III	1	0	1a	SL1-1725	7118424
CBG18039	1	III	1	0	1a	SL1-5031	7131666
CBG18040	1	III	1	0	1a	SL1-2657	7139025
CBG18043	1	III	1	0	1a	SL1-1249	7155916
CBG18045	1	III	1	0	1a	SL1-2468	7164710
CBG18046	1	III	1	0	1a	SL1-163	7165015
CBG18052	1	III	1	0	1a	SL1-1910	7203326
CBG18056	3	III	1	0	1a	SL1-1990	7233278	1a	SL1-2096	7233278	1a	SL1-2172	7233278
CBG18058	1	III	1	0	1a	SL1-2047	7240186
CBG18065	2	III	1	0	1a	SL1-2541	7277496	1a	SL1-2586	7277496
CBG18066	2	III	1	0	1a	SL1-2524	7278048	1a	SL1-2531	7278048
CBG18077	1	III	1	0	1a	SL1-1504	7296383
CBG18087	2	III	1	0	1a	SL1-2941	7333858	1a	SL1-2949	7333858
CBG18096	1	III	1	0	1a	SL1-2966	7368196
CBG18132	1	III	1	0	1a	SL1-1186	7539511
CBG18134	1	III	1	0	1a	SL1-21	7543569
CBG18145	1	III	1	0	1a	SL1-2548	7593914
CBG18152	1	III	1	0	1a	SL1-2092	7611100
CBG18162	1	III	1	0	1a	SL1-1649	7650463
CBG18180	2	III	1	0	1a	SL1-2203	7703665	1a	SL1-2223	7703665
CBG18183	2	III	1	0	1a	SL1-2788	7713097	1a	SL1-2794	7713097
CBG18187	1	III	1	0	1a	SL1-371	7718073
CBG18189	2	III	1	0	1a	SL1-2753	7723783	1a	SL1-2757	7723783
CBG18195	1	III	1	0	1a	SL1-1632	7743284
CBG18209	1	III	1	0	4a	SL1-2239	7790722
CBG18226	1	III	1	0	1a	SL1-4434	7832424
CBG18231	1	III	1	0	1a	SL1-3973	7849116
CBG18245	1	III	1	0	1a	SL1-4048	7903107
CBG18252	1	III	1	0	1a	SL1-107	7922437
CBG18253	1	III	1	0	1a	SL1-2193	7923845
CBG18255	1	III	1	0	1a	SL1-2492	7933089
CBG18256	1	III	1	0	1a	SL1-3013	7936303
CBG18262	1	III	1	0	1a	SL1-1315	7966305
CBG18265	1	III	1	0	4a	SL1-3452	7970596
CBG18266	1	III	1	0	1a	SL1-1641	7977592
CBG18268	2	III	1	0	1a	SL1-4204	7983515	1a	SL1-4242	7983515
CBG18305	2	III	1	0	1a	SL1-3483	8165528	1a	SL1-3654	8165528
CBG18307	2	III	1	0	2a	SL1-1001	8177143	2a	SL1-1024	8177143
CBG18308	1	III	1	0	1a	SL1-2255	8184700
CBG18316	2	III	1	0	1a	SL1-1381	8221558	1a	SL1-1451	8221558
CBG18334	1	III	1	0	1a	SL1-3005	8280132
CBG18335	1	III	1	0	2b	SL1-4264	8280684
CBG18357	2	III	1	0	1a	SL1-3644	8361376	1a	SL1-3698	8361376
CBG18361	3	III	1	0	1a	SL1-2418	8371128	1a	SL1-2426	8371128	1a	SL1-374	8371128
CBG18373	1	III	1	0	1a	SL1-1887	8417267
CBG18384	1	III	1	0	1a	SL1-1577	8471432
CBG18392	1	III	1	0	4a	SL1-5095	8498486
CBG18393	2	III	1	0	2b	SL1-1094	8499325	2b	SL1-1097	8499325
CBG18401	1	II_random	1	0	1a	SL1-3623	833538
CBG18441	1	II_random	1	0	1a	SL1-477	1029383
CBG18455	1	II_random	1	0	1a	SL1-134	1168875
CBG18471	1	IV	1	0	1a	SL1-4607	12487346
CBG18472	1	IV	1	0	1a	SL1-410	12488973
CBG18478	1	IV	1	0	1a	SL1-1464	12534721
CBG18488	1	IV	1	0	1a	SL1-1392	12588312
CBG18537	1	V	1	0	1a	SL1-2095	1700092
CBG18539	1	I	1	0	1a	SL1-3927	668485
CBG18548	1	I	1	0	1a	SL1-1897	719524
CBG18578	1	V	1	0	1a	SL1-1181	14484231
CBG18586	1	V	1	0	1a	SL1-1846	14556875
CBG18597	1	V	1	0	1a	SL1-1269	14610494
CBG18603	1	V	1	0	1a	SL1-372	14645441
CBG18613	2	V	1	0	1a	SL1-3701	14676044	1a	SL1-3874	14678622
CBG18682	1	I	1	0	2b	SL1-4265	9917194
CBG18691	1	I	1	0	1a	SL1-3190	9894228
CBG18693	1	I	1	0	1a	SL1-2247	9892378
CBG18761	1	IV	1	0	1a	SL1-4542	2603294
CBG18765	1	IV	1	0	1a	SL1-294	2625920
CBG18772	2	IV	1	0	1a	SL1-2045	2648054	1a	SL1-2124	2648054
CBG18802	1	I_random	1	0	1a	SL1-4353	2174403
CBG18804	1	I_random	1	0	1a	SL1-414	2193914
CBG18827	2	I_random	1	0	1a	SL1-1219	2320484	1a	SL1-1752	2320484
CBG18870	1	I_random	1	0	1a	SL1-1896	2526594
CBG18893	1	V	1	0	1a	SL1-2689	9514182
CBG18897	1	V	1	0	1a	SL1-1674	9546020
CBG18933	1	V	1	0	1a	SL1-308	9699857
CBG18949	1	V	1	0	1a	SL1-2117	9767753
CBG18950	1	V	1	0	1a	SL1-2332	9769969
CBG18952	1	V	1	0	1a	SL1-2470	9774663
CBG18956	1	V	1	0	1a	SL1-2402	9782586
CBG18976	1	V	1	0	1a	SL1-2889	9843705
CBG18992	1	V	1	0	1a	SL1-4601	9911815
CBG18997	1	V	1	0	1a	SL1-2433	9930216
CBG19017	1	V	1	0	1a	SL1-377	10005207
CBG19035	1	V	1	0	1a	SL1-1671	10050843
CBG19061	1	V	1	0	1a	SL1-1327	10179277
CBG19071	1	V	1	0	1a	SL1-2062	10198413
CBG19072	1	V	1	0	1a	SL1-1822	10199041
CBG19074	1	V	1	0	1a	SL1-2170	10202662
CBG19077	1	V	1	0	1a	SL1-4743	10218557
CBG19097	1	V	1	0	1a	SL1-1533	10287431
CBG19100	1	V	1	0	1a	SL1-1358	10301294
CBG19101	1	V	1	0	1a	SL1-1700	10302365
CBG19118	1	V	1	0	1a	SL1-3998	10357281
CBG19132	2	V	1	0	2b	SL1-849	10426828	2b	SL1-9	10426828
CBG19142	1	V	1	0	1a	SL1-3049	10471619
CBG19147	1	V	1	0	1a	SL1-1560	10482806
CBG19149	1	V	1	0	1a	SL1-2988	10487511
CBG19177	1	V	1	0	1a	SL1-642	10573249
CBG19181	1	V	1	0	1a	SL1-4045	10588797
CBG19189	3	V	1	0	1a	SL1-1386	10610630	1a	SL1-1427	10610630	1a	SL1-1762	10610630
CBG19194	1	V	1	0	1a	SL1-797	10625593
CBG19218	1	V	1	0	1a	SL1-4660	10713464
CBG19220	1	V	1	0	1a	SL1-3482	10720661
CBG19226	1	V	1	0	2b	SL1-3626	10750569
CBG19240	1	V	1	0	1a	SL1-3849	10805210
CBG19243	1	V	1	0	3c	SL1-4583	10818173
CBG19253	1	V	1	0	1a	SL1-2743	10891935
CBG19257	2	V	1	0	1a	SL1-4724	10905947	1a	SL1-544	10905947
CBG19281	1	V	1	0	1a	SL1-4362	11022190
CBG19285	1	V	1	0	1a	SL1-2454	11041348
CBG19287	1	V	1	0	1a	SL1-1233	11048253
CBG19292	1	V	1	0	1a	SL1-221	11061855
CBG19294	1	V	1	0	3b	SL1-4509	11064332
CBG19297	1	V	1	0	3c	SL1-719	11076008
CBG19311	1	V	1	0	1a	SL1-1820	11120081
CBG19313	1	V	1	0	1a	SL1-1366	11134573
CBG19326	1	V	1	0	1a	SL1-1378	11188368
CBG19343	1	V	1	0	1a	SL1-2048	11254847
CBG19359	1	V	1	0	1a	SL1-1824	11307457
CBG19363	2	V	1	0	3b	SL1-1769	11327554	1a	SL1-4943	11322671
CBG19366	2	V	1	0	1a	SL1-1424	11336952	1a	SL1-191	11336952
CBG19367	1	V	1	0	1a	SL1-1177	11337636
CBG19374	1	V	1	0	1a	SL1-1525	11365564
CBG19413	3	V	1	0	1a	SL1-2010	11521533	1a	SL1-2186	11521533	1a	SL1-284	11521533
CBG19415	1	V	1	0	1a	SL1-2536	11529137
CBG19420	1	V	1	0	1a	SL1-4715	11536483
CBG19435	1	V	1	0	3a	SL1-3520	11591457
CBG19438	1	I_random	1	0	1a	SL1-4789	2565221
CBG19469	1	I_random	1	0	1a	SL1-1173	2741651
CBG19501	1	II_random	1	0	1a	SL1-1898	1281035
CBG19516	1	II_random	1	0	1a	SL1-2345	1331004
CBG19519	1	II_random	1	0	1a	SL1-342	1337100
CBG19524	1	II_random	1	0	1a	SL1-528	1353432
CBG19575	2	II_random	1	0	1a	SL1-4041	1594959	1a	SL1-4140	1594959
CBG19592	1	II_random	1	0	1a	SL1-2984	1654104
CBG19627	1	II_random	1	0	1a	SL1-1414	1814906
CBG19634	1	II_random	1	0	1a	SL1-3169	1838653
CBG19637	1	II_random	1	0	1a	SL1-4274	1848492
CBG19664	1	IV	1	0	4a	SL1-3811	12978040
CBG19679	1	IV	1	0	4a	SL1-2979	13026940
CBG19683	1	IV	1	0	1a	SL1-2709	13038098
CBG19693	1	IV	1	0	1a	SL1-3512	13068436
CBG19704	1	I	1	0	1a	SL1-589	11252881
CBG19742	1	I	1	0	1a	SL1-3608	11040039
CBG19746	1	I	1	0	1a	SL1-4569	11017749
CBG19756	1	I	1	0	1a	SL1-1944	10957446
CBG19778	1	I	1	0	1a	SL1-1356	10843618
CBG19806	1	I	1	0	1a	SL1-2855	10713779
CBG19827	1	IV	1	0	1a	SL1-4272	8159751
CBG19843	1	IV	1	0	1a	SL1-2959	8215864
CBG19844	1	IV	1	0	1a	SL1-1843	8219226
CBG19851	3	IV	1	0	4a	SL1-3362	8246894	4a	SL1-3363	8246894	1a	SL1-4192	8248173
CBG19879	1	IV	1	0	1a	SL1-3112	8395770
CBG19885	1	IV	1	0	3a	SL1-4773	8412483
CBG19889	2	IV	1	0	1a	SL1-112	8433043	1a	SL1-185	8433043
CBG19910	1	IV	1	0	1a	SL1-283	8491834
CBG19923	1	IV	1	0	1a	SL1-1333	8588576
CBG19924	1	IV	1	0	3c	SL1-2793	8589176
CBG19950	1	IV	1	0	1a	SL1-3032	8734912
CBG19952	2	IV	1	0	1a	SL1-2017	8738723	1a	SL1-2131	8738723
CBG19970	1	IV	1	0	1a	SL1-2627	8828451
CBG19980	1	IV	1	0	1a	SL1-2994	8899532
CBG20000	1	IV	1	0	1a	SL1-1483	9011907
CBG20001	1	IV	1	0	1a	SL1-1311	9012177
CBG20009	1	IV	1	0	1a	SL1-1696	9050348
CBG20014	1	IV	1	0	3a	SL1-3051	9064310
CBG20018	1	IV	1	0	1a	SL1-2343	9078720
CBG20021	1	IV	1	0	1a	SL1-2226	9089736
CBG20030	1	IV	1	0	1a	SL1-2570	9123738
CBG20050	1	IV	1	0	1a	SL1-3265	9224233
CBG20071	1	IV	1	0	1a	SL1-1922	9307150
CBG20111	1	IV	1	0	1a	SL1-3136	9471985
CBG20119	2	III	1	0	1a	SL1-1510	1932523	1a	SL1-1593	1932523
CBG20155	1	III	1	0	1a	SL1-694	9566877
CBG20159	1	III	1	0	1a	SL1-1223	9551562
CBG20164	1	III	1	0	1a	SL1-3896	9539254
CBG20173	1	III	1	0	1a	SL1-2631	9487612
CBG20174	1	III	1	0	1a	SL1-2652	9486173
CBG20214	1	III	1	0	1a	SL1-2892	9270589
CBG20259	1	I	1	0	4a	SL1-3516	8979512
CBG20268	1	I	1	0	1a	SL1-2119	8958057
CBG20282	1	I	1	0	1a	SL1-3142	8919060
CBG20301	1	III_random	1	0	1a	SL1-3571	778374
CBG20309	1	III_random	1	0	1a	SL1-1775	836883
CBG20321	1	V_random	1	0	1a	SL1-2909	2313768
CBG20323	1	V_random	1	0	1a	SL1-3955	2342634
CBG20332	1	V_random	1	0	1a	SL1-4424	2384983
CBG20343	1	I_random	1	0	1a	SL1-214	2854598
CBG20405	1	I_random	1	0	1a	SL1-1748	3149782
CBG20435	1	I_random	1	0	4a	SL1-4616	3293209
CBG20476	2	I_random	1	0	1a	SL1-2414	3356591	1a	SL1-2421	3356591
CBG20480	1	I_random	1	0	1a	SL1-4641	3370259
CBG20493	2	I_random	1	0	2c	SL1-2058	3425158	2c	SL1-2132	3425158
CBG20495	1	I_random	1	0	2c	SL1-1420	3437813
CBG20527	1	V_random	1	0	1a	SL1-1390	2461345
CBG20528	1	V_random	1	0	1a	SL1-2250	2470868
CBG20539	1	V_random	1	0	3b	SL1-3566	2530609
CBG20540	1	V_random	1	0	1a	SL1-4205	2536818
CBG20553	1	V	1	0	1a	SL1-2843	2151571
CBG20581	1	V	1	0	1a	SL1-2811	2254685
CBG20591	1	V	1	0	1a	SL1-4650	2292323
CBG20603	1	II	1	0	1a	SL1-779	9970089
CBG20604	1	II	1	0	1a	SL1-771	9971852
CBG20612	1	II	1	0	1a	SL1-748	10019252
CBG20615	1	II	1	0	1a	SL1-3316	10026965
CBG20616	1	II	1	0	1a	SL1-419	10029424
CBG20622	1	II	1	0	1a	SL1-1338	10044173
CBG20625	1	II	1	0	4a	SL1-505	10051221
CBG20636	1	II	1	0	1a	SL1-4562	10079521
CBG20647	1	II	1	0	1a	SL1-1285	10113066
CBG20662	1	II	1	0	4a	SL1-381	10191669
CBG20663	2	II	1	0	1a	SL1-3484	10197723	1a	SL1-3753	10197723
CBG20664	2	II	1	0	1a	SL1-3108	10200721	1a	SL1-3109	10200721
CBG20665	1	II	1	0	2b	SL1-877	10206015
CBG20668	1	II	1	0	1a	SL1-1329	10217559
CBG20679	2	II	1	0	1a	SL1-1307	10248700	1a	SL1-1716	10248700
CBG20682	1	II	1	0	1a	SL1-1905	10256736
CBG20683	1	II	1	0	1a	SL1-4203	10265119
CBG20693	1	II	1	0	1a	SL1-1735	10319837
CBG20699	1	II	1	0	1a	SL1-4579	10336481
CBG20740	1	II	1	0	1a	SL1-3464	10503750
CBG20743	1	II	1	0	1a	SL1-1471	10511257
CBG20758	1	II	1	0	1a	SL1-1597	10565884
CBG20775	2	II	1	0	1a	SL1-2958	10620410	1a	SL1-2967	10620410
CBG20784	1	II	1	0	4a	SL1-3794	10651866
CBG20807	1	II	1	0	1a	SL1-3847	10755282
CBG20808	1	II	1	0	1a	SL1-384	10760787
CBG20827	1	II	1	0	1a	SL1-2403	10808868
CBG20829	1	II	1	0	1a	SL1-3573	10816506
CBG20834	1	II	1	0	1a	SL1-3066	10860693
CBG20836	1	II	1	0	1a	SL1-4100	10863744
CBG20851	2	II	1	0	1a	SL1-2187	10917206	1a	SL1-3327	10917206
CBG20854	1	II	1	0	1a	SL1-378	10924411
CBG20858	1	II	1	0	1a	SL1-2081	10942134
CBG20862	1	II	1	0	1a	SL1-4114	10967697
CBG20903	1	II	1	0	1a	SL1-1983	11157692
CBG20906	1	II	1	0	1a	SL1-3920	11167799
CBG20911	1	II	1	0	4a	SL1-2313	11192450
CBG20921	1	II	1	0	2c	SL1-2576	11236946
CBG20924	1	II	1	0	1a	SL1-2740	11246767
CBG20929	1	II	1	0	1a	SL1-309	11262792
CBG20994	1	II	1	0	4b	SL1-1936	11542997
CBG21009	1	II	1	0	1a	SL1-105	11598557
CBG21017	1	II	1	0	1a	SL1-1747	11624238
CBG21026	1	II	1	0	1a	SL1-1955	11672037
CBG21048	2	IV	1	0	1a	SL1-2534	13412133	1a	SL1-2577	13412133
CBG21051	1	IV	1	0	1a	SL1-1442	13380964
CBG21053	1	IV	1	0	1a	SL1-1871	13367980
CBG21098	1	III	1	0	1a	SL1-1813	11499904
CBG21099	1	III	1	0	1a	SL1-1975	11497094
CBG21101	1	III	1	0	1a	SL1-1556	11487016
CBG21168	2	III	1	0	1a	SL1-2512	11129036	1a	SL1-2529	11129036
CBG21170	1	III	1	0	1a	SL1-393	11115047
CBG21192	1	III	1	0	1a	SL1-2160	10987208
CBG21240	1	III	1	0	1a	SL1-2209	10725592
CBG21242	1	III	1	0	1a	SL1-1821	10708565
CBG21266	1	Un	1	0	4a	SL1-1669	6376675
CBG21272	1	Un	1	0	2b	SL1-898	6415856
CBG21312	2	Un	1	0	1a	SL1-2352	6609315	1a	SL1-2364	6609315
CBG21324	1	Un	1	0	1a	SL1-1469	6699204
CBG21325	1	Un	1	0	1a	SL1-499	6699757
CBG21344	1	I	1	0	1a	SL1-2804	6160723
CBG21349	1	I	1	0	1a	SL1-3045	6141298
CBG21358	1	II_random	1	0	1a	SL1-815	1901685
CBG21421	1	II_random	1	0	4b	SL1-3796	2177843
CBG21442	1	Un	1	0	2b	SL1-4247	6757338
CBG21465	1	Un	1	0	1a	SL1-2153	6872867
CBG21507	2	IV	1	0	1a	SL1-1972	1842650	1a	SL1-219	1842650
CBG21509	1	IV	1	0	1a	SL1-1631	1850261
CBG21517	1	IV	1	0	3c	SL1-2435	1874311
CBG21555	1	IV	1	0	1a	SL1-1885	2043186
CBG21569	1	IV	1	0	1a	SL1-2429	2078008
CBG21577	1	IV	1	0	1a	SL1-1845	2135024
CBG21582	1	IV	1	0	1a	SL1-2179	2160753
CBG21596	1	IV	1	0	1a	SL1-397	2194945
CBG21597	1	IV	1	0	1a	SL1-3264	2197242
CBG21626	1	IV	1	0	1a	SL1-147	2328257
CBG21630	1	IV	1	0	4a	SL1-1730	2359335
CBG21666	1	IV	1	0	1a	SL1-2224	4534562
CBG21676	1	IV	1	0	4a	SL1-1875	4475391
CBG21698	3	IV	1	0	1a	SL1-400	4384098	1a	SL1-401	4384098	1a	SL1-403	4384098
CBG21703	1	IV	1	0	1a	SL1-2408	4370734
CBG21707	2	IV	1	0	1a	SL1-1198	4360672	1a	SL1-1642	4360672
CBG21709	1	IV	1	0	1a	SL1-1637	4353133
CBG21712	2	IV	1	0	1a	SL1-1812	4349016	1a	SL1-1832	4349016
CBG21741	1	IV	1	0	1a	SL1-1816	4144818
CBG21767	1	IV	1	0	1a	SL1-3488	3978258
CBG21781	1	IV	1	0	1a	SL1-1797	3889674
CBG21797	1	IV	1	0	1a	SL1-4121	3812484
CBG21806	1	V	1	0	1a	SL1-4522	2344625
CBG21817	2	V	1	0	1a	SL1-1268	2413906	1a	SL1-1559	2413906
CBG21818	1	V	1	0	1a	SL1-1499	2423890
CBG21856	1	V	1	0	1a	SL1-144	2586330
CBG21867	3	V	1	0	1a	SL1-1302	2635466	1a	SL1-1709	2635466	1a	SL1-1767	2635466
CBG21878	2	Un	1	0	2b	SL1-4669	7047546	2b	SL1-4676	7047546
CBG21941	1	II	1	0	1a	SL1-2690	1810868
CBG21952	1	II	1	0	1a	SL1-5376	1753749
CBG21978	1	II	1	0	4a	SL1-1278	1598143
CBG22030	2	I	1	0	1a	SL1-1773	1412392	1a	SL1-1893	1412392
CBG22031	1	I	1	0	1a	SL1-1491	1420638
CBG22054	1	I	1	0	1a	SL1-1290	1526639
CBG22060	1	I	1	0	1a	SL1-121	1591660
CBG22089	1	I	1	0	1a	SL1-2641	1775429
CBG22145	1	I	1	0	4a	SL1-3982	2078888
CBG22151	1	I	1	0	2c	SL1-4638	2101760
CBG22153	1	I	1	0	1a	SL1-615	2111700
CBG22158	1	I	1	0	1a	SL1-117	2136189
CBG22159	1	I	1	0	1a	SL1-706	2139485
CBG22164	1	I	1	0	1a	SL1-1617	2157100
CBG22169	1	I	1	0	1a	SL1-210	2182424
CBG22170	1	I	1	0	1a	SL1-1549	2184763
CBG22173	1	I	1	0	1a	SL1-1452	2197074
CBG22190	1	I	1	0	1a	SL1-1851	2273436
CBG22194	1	I	1	0	1a	SL1-1540	2308699
CBG22210	1	I	1	0	1a	SL1-4381	2343425
CBG22211	1	I	1	0	1a	SL1-5022	2349863
CBG22213	1	I	1	0	1a	SL1-1495	2353706
CBG22228	1	I	1	0	1a	SL1-2633	2423017
CBG22232	1	I	1	0	1a	SL1-4394	2442406
CBG22233	1	I	1	0	2c	SL1-1481	2444990
CBG22234	1	I	1	0	1a	SL1-2527	2447981
CBG22235	1	I	1	0	1a	SL1-1663	2448527
CBG22240	1	I	1	0	1a	SL1-1914	2461864
CBG22270	1	I	1	0	1a	SL1-1467	2589566
CBG22273	1	I	1	0	1a	SL1-1844	2601734
CBG22274	1	I	1	0	1a	SL1-1711	2602555
CBG22281	1	I	1	0	1a	SL1-2273	2625778
CBG22293	1	I	1	0	3c	SL1-4062	2694014
CBG22296	1	I	1	0	1a	SL1-2104	2707569
CBG22312	1	IV_random	1	0	3c	SL1-4111	327678
CBG22379	1	IV_random	1	0	1a	SL1-1479	617430
CBG22381	1	IV_random	1	0	2b	SL1-3548	623875
CBG22413	1	V	1	0	4a	SL1-2134	2702448
CBG22465	1	III	1	0	1a	SL1-3514	2116467
CBG22500	1	IV	1	0	1a	SL1-1289	14659382
CBG22501	1	IV	1	0	1a	SL1-2938	14660004
CBG22508	1	IV	1	0	1a	SL1-1375	14698368
CBG22549	1	IV	1	0	1a	SL1-1891	14868270
CBG22646	1	V	1	0	1a	SL1-3075	13796816
CBG22663	1	IV	1	0	1a	SL1-2613	3170642
CBG22739	1	X	1	0	1a	SL1-3711	16403774
CBG22741	2	X	1	0	1a	SL1-4162	16411434	1a	SL1-4195	16411434
CBG22753	1	X	1	0	2b	SL1-3	16460856
CBG22788	1	X	1	0	1a	SL1-341	16610178
CBG22795	1	X	1	0	1a	SL1-3690	16653916
CBG22870	1	V	1	0	1a	SL1-4364	14261814
CBG22923	1	III	1	0	1a	SL1-2972	13195418
CBG22943	1	III	1	0	1a	SL1-3645	13123659
CBG22957	1	III	1	0	1a	SL1-3118	13045986
CBG22959	1	III	1	0	1a	SL1-667	13028484
CBG22999	1	III	1	0	1a	SL1-2140	12816073
CBG23001	1	III	1	0	1a	SL1-4211	12782314
CBG23006	2	III	1	0	1a	SL1-4888	12761239	1a	SL1-4889	12761239
CBG23018	1	III	1	0	1a	SL1-1485	12656046
CBG23020	1	III	1	0	1a	SL1-831	12642144
CBG23021	1	III	1	0	1a	SL1-2992	12638966
CBG23022	1	III	1	0	1a	SL1-1239	12637969
CBG23023	1	III	1	0	1a	SL1-2120	12633946
CBG23029	1	III	1	0	2b	SL1-561	12606654
CBG23050	1	III	1	0	1a	SL1-1230	12497325
CBG23065	1	V	1	0	1a	SL1-3046	7496956
CBG23092	1	V	1	0	1a	SL1-1421	7387520
CBG23093	1	V	1	0	1a	SL1-4143	7383437
CBG23095	1	V	1	0	1a	SL1-1753	7377607
CBG23109	1	V	1	0	1a	SL1-150	7345744
CBG23116	1	V	1	0	1a	SL1-1622	7329902
CBG23126	1	V	1	0	1a	SL1-3274	7294750
CBG23127	1	V	1	0	1a	SL1-3062	7288892
CBG23128	1	V	1	0	4a	SL1-4322	7280690
CBG23132	1	V	1	0	1a	SL1-2816	7266347
CBG23138	1	V	1	0	1a	SL1-4435	7234230
CBG23140	1	V	1	0	1a	SL1-559	7226959
CBG23145	1	V	1	0	1a	SL1-2257	7210080
CBG23146	1	V	1	0	2b	SL1-936	7204926
CBG23158	2	V	1	0	1a	SL1-4564	7167685	1a	SL1-4575	7167685
CBG23168	1	V	1	0	1a	SL1-4510	7134891
CBG23171	2	V	1	0	1a	SL1-4260	7121796	1a	SL1-4300	7121796
CBG23175	1	V	1	0	1a	SL1-1934	7108525
CBG23183	1	V	1	0	1a	SL1-1699	7072027
CBG23184	1	V	1	0	1a	SL1-1567	7065425
CBG23191	1	V	1	0	1a	SL1-2513	7048484
CBG23222	1	V	1	0	1a	SL1-1572	6960666
CBG23226	1	V	1	0	1a	SL1-2982	6945432
CBG23227	1	V	1	0	1a	SL1-1234	6940732
CBG23248	1	V	1	0	1a	SL1-1592	6846603
CBG23267	1	V	1	0	1a	SL1-3250	6772443
CBG23281	1	V	1	0	4a	SL1-4382	6702013
CBG23302	1	V	1	0	1a	SL1-1388	6601696
CBG23309	1	V	1	0	4a	SL1-1474	6586544
CBG23318	1	V	1	0	1a	SL1-508	6561210
CBG23341	2	V	1	0	1a	SL1-2762	6462943	1a	SL1-2772	6462943
CBG23346	2	V	1	0	1a	SL1-416	6447192	1a	SL1-417	6447192
CBG23348	1	V	1	0	1a	SL1-4230	6431441
CBG23373	1	V	1	0	1a	SL1-2510	6338727
CBG23385	1	V	1	0	3c	SL1-4604	6304112
CBG23393	1	V	1	0	1a	SL1-3339	6271083
CBG23398	1	V	1	0	1a	SL1-1679	6249607
CBG23403	1	V	1	0	1a	SL1-4576	6228675
CBG23414	1	V	1	0	1a	SL1-2348	6184357
CBG23415	1	V	1	0	1a	SL1-3195	6184007
CBG23416	1	V	1	0	1a	SL1-2775	6172252
CBG23428	1	V	1	0	1a	SL1-3333	6138270
CBG23435	1	V	1	0	1a	SL1-2370	6116621
CBG23451	3	V	1	0	1a	SL1-2786	6077930	1a	SL1-2790	6077930	1a	SL1-2798	6077930
CBG23457	1	V	1	0	1a	SL1-1557	6053961
CBG23459	2	V	1	0	1a	SL1-2443	6050514	1a	SL1-3273	6050514
CBG23464	1	V	1	0	1a	SL1-3172	6033988
CBG23483	1	V	1	0	1a	SL1-4513	5980995
CBG23510	1	V	1	0	1a	SL1-1531	5891858
CBG23512	1	V	1	0	1a	SL1-4241	5884710
CBG23515	1	V	1	0	2b	SL1-4191	5879357
CBG23530	1	V	1	0	1a	SL1-2367	5804074
CBG23568	1	Un	1	0	1a	SL1-3897	57323
CBG23623	1	Un	1	0	1a	SL1-2319	256278
CBG23625	2	Un	1	0	1a	SL1-2013	260466	1a	SL1-2067	260466
CBG23699	1	V	1	0	1a	SL1-4273	15964852
CBG23702	1	V	1	0	1a	SL1-2031	15979855
CBG23728	1	I_random	1	0	1a	SL1-3710	748391
CBG23735	1	I_random	1	0	1a	SL1-630	767504
CBG23743	2	I_random	1	0	1a	SL1-3069	792398	1a	SL1-3070	792398
CBG23744	1	I_random	1	0	1a	SL1-1924	802795
CBG23745	1	I_random	1	0	1a	SL1-3192	803133
CBG23746	1	I_random	1	0	1a	SL1-4240	807179
CBG23747	1	I_random	1	0	1a	SL1-4183	812534
CBG23813	2	V_random	1	0	1a	SL1-3467	20605	1a	SL1-3886	20605
CBG23904	1	IV_random	1	0	1a	SL1-1740	36216
CBG23927	1	Un	1	0	1a	SL1-3557	1142131
CBG23929	2	Un	1	0	1a	SL1-4269	1150607	1a	SL1-4302	1150607
CBG23933	1	Un	1	0	1a	SL1-2700	1159567
CBG23963	1	Un	1	0	4a	SL1-5076	1269074
CBG23981	1	V	1	0	1a	SL1-1257	14009449
CBG24054	1	IV	1	0	3c	SL1-3454	13154183
CBG24097	1	Un	1	0	1a	SL1-4232	1623245
CBG24142	1	III	1	0	1a	SL1-4875	13502187
CBG24161	1	Un	1	0	1a	SL1-3610	1764070
CBG24173	1	Un	1	0	4b	SL1-638	1828683
CBG24218	1	Un	1	0	1a	SL1-3438	1946827
CBG24287	1	III	1	0	1a	SL1-2664	12476949
CBG24290	1	Un	1	0	1a	SL1-4179	2199902
CBG24293	1	Un	1	0	1a	SL1-1590	2224355
CBG24316	1	Un	1	0	1a	SL1-3683	2318379
CBG24492	1	I_random	1	0	3b	SL1-4185	843318
CBG24494	1	I_random	1	0	1a	SL1-1513	850157
CBG24495	1	I_random	1	0	4a	SL1-1551	851214
CBG24496	1	I_random	1	0	1a	SL1-2974	854351
CBG24499	1	I_random	1	0	1a	SL1-104	862660
CBG24501	1	I_random	1	0	2a	SL1-4685	870382
CBG24512	1	Un	1	0	2b	SL1-3441	2949088
CBG24514	1	Un	1	0	1a	SL1-2998	2956811
CBG24578	1	V_random	1	0	1a	SL1-1658	90442
CBG24580	1	V_random	1	0	1a	SL1-4541	105158
CBG24582	1	V_random	1	0	1a	SL1-661	116383
CBG24608	3	III	1	0	1a	SL1-1367	3470749	3b	SL1-53	3469469	3b	SL1-995	3469469
CBG24638	1	Un	1	0	1a	SL1-1512	3279341
CBG24679	1	Un	1	0	1a	SL1-3159	3442144
CBG24683	1	Un	1	0	1a	SL1-223	3448523
CBG24746	1	II	1	0	1a	SL1-2221	5305210
CBG24887	1	Un	1	0	1a	SL1-1954	4130600
CBG24897	1	Un	1	0	1a	SL1-1448	4186865

## Sheet: SL1-1a
Jhaveri and van den Berg et al., Genome annotation of Caenorhabditis briggsae by TEC-RED identifies new exons, paralogs, conserved and novel operons.
This list includes all SL1-tagged genes that are common between WS276 (1a category) and WS176 (1a category)
					Tag match 1			Tag match 2			Tag match 3			Tag match 4
Gene	Tags	Chr	SL1	SL2	Category	Tag ID	Location	Category	Tag ID	Location	Category	Tag ID	Location	Category	Tag ID	Location
CBG00076	1	X	1	0	1a	SL1-1582	14188668
CBG00124	2	X	1	0	1a	SL1-1211	14465419	1a	SL1-1486	14465419
CBG00131	1	X	1	0	1a	SL1-1543	14501180
CBG00142	1	X	1	0	1a	SL1-1647	14558971
CBG00201	1	X	1	0	1a	SL1-4751	14799347
CBG00231	1	X	1	0	1a	SL1-1203	14911242
CBG00232	1	X	1	0	1a	SL1-3210	14916351
CBG00233	1	X	1	0	1a	SL1-2973	14921134
CBG00246	1	X	1	0	1a	SL1-2441	15003579
CBG00253	1	X	1	0	1a	SL1-3517	15055718
CBG00257	1	X	1	0	1a	SL1-2294	15070705
CBG00274	1	X	1	0	1a	SL1-3803	15182602
CBG00291	1	I	1	0	1a	SL1-1620	482150
CBG00325	1	IV	1	0	1a	SL1-3695	6845
CBG00335	1	IV	1	0	1a	SL1-402	38950
CBG00370	1	IV	1	0	1a	SL1-4370	229619
CBG00376	1	IV	1	0	1a	SL1-3594	251139
CBG00387	1	IV	1	0	1a	SL1-2015	297865
CBG00404	1	IV	1	0	1a	SL1-1422	367209
CBG00405	2	IV	1	0	1a	SL1-3027	367613	1a	SL1-3034	367613
CBG00418	1	IV	1	0	1a	SL1-1609	394521
CBG00427	1	IV	1	0	1a	SL1-2195	412302
CBG00431	1	IV	1	0	1a	SL1-4030	424873
CBG00436	2	IV	1	0	1a	SL1-1196	438125	1a	SL1-1614	438125
CBG00440	1	IV	1	0	1a	SL1-2056	445051
CBG00443	1	IV	1	0	1a	SL1-4567	452471
CBG00449	1	IV	1	0	1a	SL1-4318	484027
CBG00465	1	III	1	0	1a	SL1-2105	1026503
CBG00474	1	III	1	0	1a	SL1-2837	1075113
CBG00491	1	III	1	0	1a	SL1-4051	1143246
CBG00514	1	II	1	0	1a	SL1-2329	4167412
CBG00522	1	II	1	0	1a	SL1-3638	4117012
CBG00546	1	II	1	0	1a	SL1-4588	4011284
CBG00558	1	II	1	0	1a	SL1-511	3968671
CBG00563	1	II	1	0	1a	SL1-2601	3957871
CBG00591	1	II	1	0	1a	SL1-2393	3831955
CBG00605	1	II	1	0	1a	SL1-2491	3791927
CBG00616	1	II	1	0	1a	SL1-3524	3725614
CBG00621	1	II	1	0	1a	SL1-1653	3708046
CBG00625	1	II	1	0	1a	SL1-3656	3698392
CBG00648	1	II	1	0	1a	SL1-3655	3607361
CBG00662	1	II	1	0	1a	SL1-4337	3564622
CBG00663	1	II	1	0	1a	SL1-3244	3562046
CBG00666	1	II	1	0	1a	SL1-1207	3548888
CBG00671	1	II	1	0	1a	SL1-1886	3531112
CBG00674	2	II	1	0	1a	SL1-2555	3525872	1a	SL1-2587	3525872
CBG00680	1	II	1	0	1a	SL1-2928	3503488
CBG00683	1	II	1	0	1a	SL1-2243	3478311
CBG00684	1	II	1	0	1a	SL1-1576	3471760
CBG00700	1	II	1	0	1a	SL1-2456	3387567
CBG00721	1	II	1	0	1a	SL1-3276	3272713
CBG00722	1	II	1	0	1a	SL1-3999	3272266
CBG00731	1	II	1	0	1a	SL1-2554	3225261
CBG00775	1	V	1	0	1a	SL1-1482	1436339
CBG00781	1	V	1	0	1a	SL1-746	1456337
CBG00863	1	II	1	0	1a	SL1-1529	1082731
CBG00872	1	II	1	0	1a	SL1-1332	1006918
CBG00888	1	II	1	0	1a	SL1-4352	901728
CBG00891	2	II	1	0	1a	SL1-2746	887114	1a	SL1-468	887114
CBG00920	2	II	1	0	1a	SL1-4213	674392	1a	SL1-4253	674392
CBG00924	1	II	1	0	1a	SL1-1920	656636
CBG00927	2	II	1	0	1a	SL1-3497	642598	1a	SL1-3613	642598
CBG00964	1	II	1	0	1a	SL1-2543	423982
CBG00965	1	II	1	0	1a	SL1-1568	423529
CBG00970	1	II	1	0	1a	SL1-1697	403058
CBG00980	1	II	1	0	1a	SL1-1830	344137
CBG00986	2	II	1	0	1a	SL1-2293	297075	1a	SL1-2344	297075
CBG00994	2	II	1	0	1a	SL1-1680	261218	1a	SL1-1761	261218
CBG00996	1	II	1	0	1a	SL1-4659	251264
CBG01004	1	II	1	0	1a	SL1-297	209800
CBG01005	3	II	1	0	1a	SL1-1240	209045	1a	SL1-1256	209045	1a	SL1-1548	209045
CBG01022	1	II	1	0	1a	SL1-2499	156499
CBG01032	1	II	1	0	1a	SL1-320	127809
CBG01048	2	II	1	0	1a	SL1-2242	53679	1a	SL1-337	53679
CBG01055	1	II	1	0	1a	SL1-331	32061
CBG01061	1	II	1	0	1a	SL1-1468	15061
CBG01087	1	V	1	0	1a	SL1-1888	3597931
CBG01095	1	V	1	0	1a	SL1-2462	3623716
CBG01097	1	V	1	0	1a	SL1-1441	3632594
CBG01232	1	V	1	0	1a	SL1-1313	4123516
CBG01235	1	V	1	0	1a	SL1-4817	4130413
CBG01240	1	V	1	0	1a	SL1-3788	4142710
CBG01308	1	V	1	0	1a	SL1-3036	4341104
CBG01315	1	V	1	0	1a	SL1-350	4361519
CBG01331	1	V	1	0	1a	SL1-1205	4411353
CBG01355	1	V	1	0	1a	SL1-2575	4493112
CBG01359	1	V	1	0	1a	SL1-3226	4505710
CBG01367	1	V	1	0	1a	SL1-4071	4533589
CBG01427	1	V	1	0	1a	SL1-4007	4766076
CBG01431	1	V	1	0	1a	SL1-4279	4786157
CBG01448	1	V	1	0	1a	SL1-4420	4858779
CBG01469	1	V	1	0	1a	SL1-1869	1281782
CBG01473	1	V	1	0	1a	SL1-2960	1269165
CBG01476	1	V	1	0	1a	SL1-318	1256206
CBG01489	1	V	1	0	1a	SL1-2560	1210191
CBG01519	1	V	1	0	1a	SL1-360	1108780
CBG01523	1	V	1	0	1a	SL1-3335	1101640
CBG01544	1	IV	1	0	1a	SL1-1638	10597160
CBG01548	1	IV	1	0	1a	SL1-2003	10587659
CBG01567	1	IV	1	0	1a	SL1-3619	10514441
CBG01575	1	IV	1	0	1a	SL1-3829	10470954
CBG01579	1	IV	1	0	1a	SL1-3251	10458227
CBG01603	1	IV	1	0	1a	SL1-4582	10382403
CBG01614	1	IV	1	0	1a	SL1-1940	10330306
CBG01615	1	IV	1	0	1a	SL1-4246	10329001
CBG01629	1	IV	1	0	1a	SL1-1365	10277035
CBG01635	2	IV	1	0	1a	SL1-2539	10249977	1a	SL1-2585	10249977
CBG01654	1	IV	1	0	1a	SL1-2551	10151777
CBG01660	2	IV	1	0	1a	SL1-1342	10133465	1a	SL1-157	10133465
CBG01676	1	IV	1	0	1a	SL1-1646	10075368
CBG01691	2	IV	1	0	1a	SL1-2289	10014735	1a	SL1-2321	10014735
CBG01701	1	IV	1	0	1a	SL1-1218	9987767
CBG01727	1	IV	1	0	1a	SL1-2374	9884430
CBG01746	1	IV	1	0	1a	SL1-4629	9831834
CBG01759	1	IV	1	0	1a	SL1-2483	9774245
CBG01791	1	IV	1	0	1a	SL1-2449	9682787
CBG01816	1	IV	1	0	1a	SL1-2342	9604909
CBG01851	1	IV	1	0	1a	SL1-201	9487641
CBG01889	1	X	1	0	1a	SL1-2719	3311044
CBG01897	1	X	1	0	1a	SL1-688	3352560
CBG01922	1	X	1	0	1a	SL1-2330	3483177
CBG01935	1	X	1	0	1a	SL1-718	3518006
CBG01946	1	X	1	0	1a	SL1-2074	3575956
CBG02020	1	X	1	0	1a	SL1-2519	3922244
CBG02021	1	X	1	0	1a	SL1-3231	3927033
CBG02028	1	X	1	0	1a	SL1-2930	3967742
CBG02063	1	X	1	0	1a	SL1-1574	4168053
CBG02064	1	X	1	0	1a	SL1-2814	4169578
CBG02076	1	X	1	0	1a	SL1-2871	4254183
CBG02149	1	X	1	0	1a	SL1-3491	4616192
CBG02194	1	I	1	0	1a	SL1-4430	6112436
CBG02198	2	I	1	0	1a	SL1-2036	6085860	1a	SL1-2078	6085860
CBG02202	1	I	1	0	1a	SL1-1295	6071461
CBG02220	1	I	1	0	1a	SL1-3215	6026495
CBG02224	1	I	1	0	1a	SL1-367	6011566
CBG02238	1	I	1	0	1a	SL1-1395	5977200
CBG02240	1	I	1	0	1a	SL1-2133	5971598
CBG02242	2	I	1	0	1a	SL1-2440	5963519	1a	SL1-2451	5963519
CBG02252	1	I	1	0	1a	SL1-4021	5928532
CBG02260	1	I	1	0	1a	SL1-2115	5910114
CBG02261	1	I	1	0	1a	SL1-4632	5908229
CBG02269	2	II	1	0	1a	SL1-4772	9948517	1a	SL1-4775	9948517
CBG02274	1	II	1	0	1a	SL1-2113	9935785
CBG02284	2	II	1	0	1a	SL1-1639	9887176	1a	SL1-1733	9887176
CBG02355	1	II	1	0	1a	SL1-4181	9625187
CBG02356	1	II	1	0	1a	SL1-1662	9621303
CBG02358	1	II	1	0	1a	SL1-2799	9614518
CBG02365	1	II	1	0	1a	SL1-1324	9574888
CBG02373	1	II	1	0	1a	SL1-2705	9521188
CBG02379	2	II	1	0	1a	SL1-2297	9500454	1a	SL1-3318	9500454
CBG02387	1	II	1	0	1a	SL1-2407	9474642
CBG02394	1	II	1	0	1a	SL1-4432	9456949
CBG02395	1	II	1	0	1a	SL1-1502	9454376
CBG02397	1	II	1	0	1a	SL1-1461	9450723
CBG02402	1	II	1	0	1a	SL1-3095	9431506
CBG02417	1	II	1	0	1a	SL1-3855	9378566
CBG02434	1	II	1	0	1a	SL1-2040	9334162
CBG02484	1	II	1	0	1a	SL1-724	9161390
CBG02488	1	II	1	0	1a	SL1-2147	9152355
CBG02492	1	II	1	0	1a	SL1-2547	9132477
CBG02493	2	II	1	0	1a	SL1-4761	9126577	1a	SL1-4763	9126577
CBG02502	1	II	1	0	1a	SL1-2137	9080159
CBG02514	1	II	1	0	1a	SL1-4704	9048845
CBG02523	1	II	1	0	1a	SL1-3089	9027521
CBG02539	2	II	1	0	1a	SL1-4284	8958577	1a	SL1-4298	8958577
CBG02566	1	II	1	0	1a	SL1-2745	8831686
CBG02568	2	II	1	0	1a	SL1-3742	8827332	1a	SL1-4320	8827332
CBG02570	1	II	1	0	1a	SL1-3298	8824065
CBG02573	1	II	1	0	1a	SL1-375	8808757
CBG02574	1	II	1	0	1a	SL1-3712	8806545
CBG02585	1	II	1	0	1a	SL1-3808	8729205
CBG02597	1	II	1	0	1a	SL1-2571	8675766
CBG02600	2	II	1	0	1a	SL1-4149	8659729	1a	SL1-738	8659729
CBG02602	1	II	1	0	1a	SL1-785	8650728
CBG02605	1	II	1	0	1a	SL1-2697	8645079
CBG02627	1	II	1	0	1a	SL1-3150	8576600
CBG02635	1	II	1	0	1a	SL1-4267	8541700
CBG02637	2	II	1	0	1a	SL1-4708	8536238	1a	SL1-516	8536238
CBG02643	1	II	1	0	1a	SL1-2166	8505848
CBG02651	1	II	1	0	1a	SL1-3992	8481799
CBG02671	1	II	1	0	1a	SL1-485	8407753
CBG02673	1	II	1	0	1a	SL1-249	8404578
CBG02677	2	II	1	0	1a	SL1-2305	8383666	1a	SL1-2356	8383666
CBG02683	1	II	1	0	1a	SL1-4190	8362120
CBG02703	1	II	1	0	1a	SL1-1894	8254339
CBG02705	1	II	1	0	1a	SL1-4170	8242202
CBG02730	1	II	1	0	1a	SL1-2600	8134526
CBG02732	1	II	1	0	1a	SL1-1793	8130341
CBG02748	1	II	1	0	1a	SL1-1508	8045815
CBG02760	1	II	1	0	1a	SL1-2599	7976191
CBG02771	1	II	1	0	1a	SL1-2151	7909613
CBG02772	1	II	1	0	1a	SL1-3148	7907280
CBG02773	1	II	1	0	1a	SL1-1766	7900763
CBG02783	1	II	1	0	1a	SL1-3277	7874958
CBG02810	1	II	1	0	1a	SL1-3074	7782005
CBG02815	1	II	1	0	1a	SL1-4032	7754217
CBG02821	1	II	1	0	1a	SL1-2604	7720517
CBG02837	1	II	1	0	1a	SL1-3456	7647871
CBG02849	1	II	1	0	1a	SL1-364	7587712
CBG02850	2	II	1	0	1a	SL1-2784	7583331	1a	SL1-2803	7583331
CBG02859	1	II	1	0	1a	SL1-2399	7554065
CBG02871	2	II	1	0	1a	SL1-2886	7518054	1a	SL1-2894	7518054
CBG02878	3	II	1	0	1a	SL1-2821	7498248	1a	SL1-2822	7498248	1a	SL1-2829	7498248
CBG02890	2	II	1	0	1a	SL1-2458	7473756	1a	SL1-2496	7473756
CBG02891	1	II	1	0	1a	SL1-2526	7472728
CBG02894	1	II	1	0	1a	SL1-2455	7464667
CBG02932	1	II	1	0	1a	SL1-497	7312306
CBG02933	1	II	1	0	1a	SL1-1928	7308548
CBG02942	1	II	1	0	1a	SL1-2939	7256719
CBG02952	1	II	1	0	1a	SL1-2568	7207218
CBG02954	3	II	1	0	1a	SL1-3531	7191236	1a	SL1-3612	7191236	1a	SL1-3773	7191236
CBG02958	2	II	1	0	1a	SL1-2482	7170583	1a	SL1-2487	7170583
CBG02963	1	II	1	0	1a	SL1-4044	7160720
CBG02966	1	II	1	0	1a	SL1-1872	7147325
CBG02970	1	II	1	0	1a	SL1-2377	7138296
CBG02981	1	II	1	0	1a	SL1-3054	7087553
CBG02997	1	II	1	0	1a	SL1-2514	7005833
CBG03000	1	II	1	0	1a	SL1-3734	6994380
CBG03009	1	II	1	0	1a	SL1-2561	6966028
CBG03018	1	II	1	0	1a	SL1-4797	6905947
CBG03041	1	II	1	0	1a	SL1-1330	6809916
CBG03045	1	II	1	0	1a	SL1-1635	6800240
CBG03047	1	II	1	0	1a	SL1-2589	6792895
CBG03058	2	II	1	0	1a	SL1-3502	6760277	1a	SL1-3873	6760277
CBG03063	2	II	1	0	1a	SL1-1183	6744268	1a	SL1-1759	6744268
CBG03064	1	II	1	0	1a	SL1-2315	6743150
CBG03104	1	II	1	0	1a	SL1-4109	6598833
CBG03106	1	II	1	0	1a	SL1-3912	6590461
CBG03107	1	II	1	0	1a	SL1-4094	6575541
CBG03145	1	II	1	0	1a	SL1-3194	6404549
CBG03148	1	II	1	0	1a	SL1-2251	6395194
CBG03152	1	II	1	0	1a	SL1-1908	6376919
CBG03160	1	II	1	0	1a	SL1-1527	6347339
CBG03161	1	II	1	0	1a	SL1-3099	6346791
CBG03163	1	II	1	0	1a	SL1-4401	6339874
CBG03180	1	II	1	0	1a	SL1-2271	6269739
CBG03212	2	II	1	0	1a	SL1-4624	6149260	1a	SL1-4635	6149260
CBG03228	1	II	1	0	1a	SL1-200	6085791
CBG03235	1	II	1	0	1a	SL1-2002	6069944
CBG03244	1	II	1	0	1a	SL1-2123	6033102
CBG03253	1	II	1	0	1a	SL1-3303	6005480
CBG03260	1	II	1	0	1a	SL1-1336	5974037
CBG03285	2	II	1	0	1a	SL1-2312	5865261	1a	SL1-2362	5865261
CBG03301	1	II	1	0	1a	SL1-3052	5788150
CBG03302	1	II	1	0	1a	SL1-4028	5782568
CBG03319	1	IV	1	0	1a	SL1-3090	7405876
CBG03324	1	IV	1	0	1a	SL1-4532	7422475
CBG03340	1	IV	1	0	1a	SL1-1600	7487365
CBG03361	1	IV	1	0	1a	SL1-1350	7564339
CBG03383	1	IV	1	0	1a	SL1-1827	7683973
CBG03385	2	IV	1	0	1a	SL1-2832	7691873	1a	SL1-2848	7691873
CBG03391	1	IV	1	0	1a	SL1-1179	7710615
CBG03407	1	IV	1	0	1a	SL1-2308	7779598
CBG03415	1	IV	1	0	1a	SL1-368	7802758
CBG03416	1	IV	1	0	1a	SL1-2253	7803194
CBG03429	1	IV	1	0	1a	SL1-2398	7847894
CBG03435	1	IV	1	0	1a	SL1-2915	7873893
CBG03443	1	IV	1	0	1a	SL1-2970	7900741
CBG03455	1	IV	1	0	1a	SL1-2923	7948019
CBG03456	1	IV	1	0	1a	SL1-4117	7952422
CBG03460	1	IV	1	0	1a	SL1-2037	7978438
CBG03476	1	IV	1	0	1a	SL1-4795	8034933
CBG03527	1	IV	1	0	1a	SL1-2073	12693380
CBG03543	1	III_random	1	0	1a	SL1-2637	201952
CBG03561	1	III_random	1	0	1a	SL1-1165	300085
CBG03573	1	III_random	1	0	1a	SL1-1706	351434
CBG03581	1	III_random	1	0	1a	SL1-1267	389525
CBG03600	2	III_random	1	0	1a	SL1-2125	455091	1a	SL1-2129	455091
CBG03601	1	III_random	1	0	1a	SL1-3868	459212
CBG03603	1	III_random	1	0	1a	SL1-154	469848
CBG03613	1	III_random	1	0	1a	SL1-2215	532541
CBG03615	1	III_random	1	0	1a	SL1-1514	542835
CBG03632	1	III_random	1	0	1a	SL1-3762	630961
CBG03649	1	III_random	1	0	1a	SL1-3919	746437
CBG03655	1	II	1	0	1a	SL1-4012	2058690
CBG03683	1	II	1	0	1a	SL1-1454	2250820
CBG03706	1	I	1	0	1a	SL1-2776	3316167
CBG03709	1	I	1	0	1a	SL1-2678	3326203
CBG03714	2	I	1	0	1a	SL1-2049	3339623	1a	SL1-2097	3339623
CBG03725	1	I	1	0	1a	SL1-2164	3366382
CBG03769	1	I	1	0	1a	SL1-156	3489877
CBG03773	1	I	1	0	1a	SL1-1578	3501345
CBG03796	1	I	1	0	1a	SL1-2008	3610303
CBG03797	2	I	1	0	1a	SL1-3578	3612955	1a	SL1-3862	3612955
CBG03802	1	I	1	0	1a	SL1-2850	3625751
CBG03806	1	I	1	0	1a	SL1-2825	3641432
CBG03834	1	I	1	0	1a	SL1-4187	3739789
CBG03839	1	I	1	0	1a	SL1-1621	3755268
CBG03868	1	I	1	0	1a	SL1-4593	3873067
CBG03884	1	I	1	0	1a	SL1-2027	3941964
CBG03934	1	I	1	0	1a	SL1-2502	4156355
CBG03948	1	I	1	0	1a	SL1-3568	4252765
CBG03956	2	I	1	0	1a	SL1-2810	4290898	1a	SL1-2824	4290898
CBG03960	1	I	1	0	1a	SL1-3552	4303794
CBG03965	1	I	1	0	1a	SL1-4311	4325166
CBG03983	1	I	1	0	1a	SL1-1384	4387621
CBG03984	1	I	1	0	1a	SL1-4402	4389086
CBG03985	1	I	1	0	1a	SL1-3270	4393435
CBG03986	1	I	1	0	1a	SL1-3259	4397816
CBG03991	1	I	1	0	1a	SL1-2926	4410550
CBG04004	1	I	1	0	1a	SL1-1509	4457928
CBG04015	1	I	1	0	1a	SL1-2072	4518997
CBG04016	1	I	1	0	1a	SL1-1428	4525255
CBG04017	1	I	1	0	1a	SL1-2787	4528340
CBG04030	1	I	1	0	1a	SL1-2041	4577057
CBG04042	1	I	1	0	1a	SL1-3177	4615975
CBG04046	1	I	1	0	1a	SL1-2090	4631058
CBG04056	1	I	1	0	1a	SL1-460	4652211
CBG04058	1	I	1	0	1a	SL1-2386	4659778
CBG04066	1	I	1	0	1a	SL1-1690	4691506
CBG04067	1	I	1	0	1a	SL1-2310	4693271
CBG04076	1	I	1	0	1a	SL1-2851	4731286
CBG04086	1	I	1	0	1a	SL1-3006	4779444
CBG04087	1	I	1	0	1a	SL1-2955	4780970
CBG04122	1	I	1	0	1a	SL1-3771	4934948
CBG04125	1	I	1	0	1a	SL1-1261	4941507
CBG04133	1	X	1	0	1a	SL1-2230	627034
CBG04176	2	I	1	0	1a	SL1-1848	5066503	1a	SL1-216	5066503
CBG04192	1	I	1	0	1a	SL1-2363	5095156
CBG04199	1	I	1	0	1a	SL1-2771	5117241
CBG04203	1	I	1	0	1a	SL1-2812	5130140
CBG04207	1	I	1	0	1a	SL1-2452	5144214
CBG04219	3	I	1	0	1a	SL1-2378	5188400	1a	SL1-2404	5188400	1a	SL1-2419	5188400
CBG04240	1	II	1	0	1a	SL1-3957	4217099
CBG04274	1	II	1	0	1a	SL1-3769	4419308
CBG04281	2	II	1	0	1a	SL1-2635	4447915	1a	SL1-395	4447915
CBG04319	2	II	1	0	1a	SL1-2093	4594253	1a	SL1-2184	4594253
CBG04320	1	II	1	0	1a	SL1-2997	4595395
CBG04341	1	II	1	0	1a	SL1-4505	4697490
CBG04389	1	IV	1	0	1a	SL1-4499	11184294
CBG04437	1	IV	1	0	1a	SL1-4291	11411051
CBG04454	1	IV	1	0	1a	SL1-2288	11455052
CBG04460	1	IV	1	0	1a	SL1-313	11477459
CBG04492	1	X	1	0	1a	SL1-1652	6542047
CBG04561	1	V	1	0	1a	SL1-3459	11956877
CBG04569	1	V	1	0	1a	SL1-437	11998773
CBG04576	1	V	1	0	1a	SL1-646	12028713
CBG04581	1	V	1	0	1a	SL1-3476	12059872
CBG04584	2	V	1	0	1a	SL1-3222	12107613	1a	SL1-3223	12107613
CBG04587	1	V	1	0	1a	SL1-302	12111438
CBG04588	1	V	1	0	1a	SL1-1463	12115033
CBG04600	1	V	1	0	1a	SL1-755	12164858
CBG04611	1	V	1	0	1a	SL1-3018	12187611
CBG04612	2	V	1	0	1a	SL1-3007	12188072	1a	SL1-3012	12188072
CBG04630	1	V	1	0	1a	SL1-2212	12281461
CBG04632	1	V	1	0	1a	SL1-4281	12285936
CBG04633	2	V	1	0	1a	SL1-2842	12288761	1a	SL1-2847	12288761
CBG04652	1	V	1	0	1a	SL1-2841	12340698
CBG04724	1	V	1	0	1a	SL1-1500	12516347
CBG04747	2	V	1	0	1a	SL1-3651	12614139	1a	SL1-3726	12614139
CBG04748	1	V	1	0	1a	SL1-2302	12614419
CBG04751	1	V	1	0	1a	SL1-4486	12626597
CBG04772	1	V	1	0	1a	SL1-1771	12766201
CBG04784	1	V	1	0	1a	SL1-2235	12815590
CBG04794	2	V	1	0	1a	SL1-1347	12856339	1a	SL1-5366	12856339
CBG04797	1	V	1	0	1a	SL1-125	12866711
CBG04798	1	V	1	0	1a	SL1-2038	12869748
CBG04810	1	V	1	0	1a	SL1-695	12887212
CBG04811	1	V	1	0	1a	SL1-595	12888874
CBG04843	1	V	1	0	1a	SL1-1262	13010920
CBG04888	1	V	1	0	1a	SL1-2011	13154692
CBG04922	1	V	1	0	1a	SL1-1973	13237470
CBG05011	1	X	1	0	1a	SL1-1200	11508219
CBG05052	1	X	1	0	1a	SL1-2291	11679765
CBG05057	1	X	1	0	1a	SL1-4066	11706743
CBG05061	1	X	1	0	1a	SL1-4496	11723651
CBG05065	1	X	1	0	1a	SL1-737	11743003
CBG05129	1	I	1	0	1a	SL1-3622	989649
CBG05144	2	I	1	0	1a	SL1-314	872236	1a	SL1-316	872236
CBG05145	2	I	1	0	1a	SL1-3559	871278	1a	SL1-3564	871278
CBG05165	1	III	1	0	1a	SL1-3784	3216640
CBG05175	1	III	1	0	1a	SL1-1876	3261257
CBG05203	1	III	1	0	1a	SL1-2646	3349705
CBG05204	1	III	1	0	1a	SL1-97	3349980
CBG05260	1	X	1	0	1a	SL1-263	16927992
CBG05261	1	X	1	0	1a	SL1-2750	16929899
CBG05292	1	X	1	0	1a	SL1-1544	17047068
CBG05324	1	X	1	0	1a	SL1-3935	17208279
CBG05337	1	X	1	0	1a	SL1-3040	17261015
CBG05367	1	IV	1	0	1a	SL1-4034	6736472
CBG05376	1	IV	1	0	1a	SL1-749	6762111
CBG05381	1	IV	1	0	1a	SL1-4142	6787350
CBG05406	1	IV	1	0	1a	SL1-3271	6875301
CBG05409	2	IV	1	0	1a	SL1-2320	6880028	1a	SL1-3278	6880028
CBG05413	1	IV	1	0	1a	SL1-1360	6892628
CBG05414	1	IV	1	0	1a	SL1-4259	6900661
CBG05437	1	IV	1	0	1a	SL1-1979	6992726
CBG05449	1	IV	1	0	1a	SL1-172	7043492
CBG05470	1	IV	1	0	1a	SL1-2795	7122222
CBG05495	2	IV	1	0	1a	SL1-2759	7191842	1a	SL1-2770	7191842
CBG05519	1	IV	1	0	1a	SL1-1836	7305458
CBG05521	1	IV	1	0	1a	SL1-3496	7310516
CBG05554	1	V	1	0	1a	SL1-1883	15297351
CBG05593	1	V	1	0	1a	SL1-6533	15512616
CBG05595	1	V	1	0	1a	SL1-1507	15517628
CBG05606	1	V	1	0	1a	SL1-1656	15559604
CBG05618	1	V	1	0	1a	SL1-3735	15597979
CBG05649	1	V	1	0	1a	SL1-2241	15755950
CBG05678	1	V	1	0	1a	SL1-568	15877245
CBG05683	1	V	1	0	1a	SL1-2300	15901195
CBG05694	1	V	1	0	1a	SL1-1361	15939169
CBG05695	1	V	1	0	1a	SL1-4057	15939389
CBG05704	1	IV	1	0	1a	SL1-3480	6705077
CBG05717	1	IV	1	0	1a	SL1-1666	6629633
CBG05719	1	IV	1	0	1a	SL1-3436	6623574
CBG05753	1	IV	1	0	1a	SL1-2779	6485384
CBG05767	1	IV	1	0	1a	SL1-1989	6435650
CBG05777	1	IV	1	0	1a	SL1-1745	6409802
CBG05782	1	IV	1	0	1a	SL1-3931	6389726
CBG05812	1	IV	1	0	1a	SL1-2229	6298389
CBG05815	1	IV	1	0	1a	SL1-3756	6291853
CBG05816	1	IV	1	0	1a	SL1-2854	6289193
CBG05849	1	IV	1	0	1a	SL1-2208	6170126
CBG05912	2	IV	1	0	1a	SL1-3527	5990486	1a	SL1-3841	5990486
CBG05942	1	IV	1	0	1a	SL1-2176	5858727
CBG05943	1	IV	1	0	1a	SL1-2050	5858403
CBG05945	1	IV	1	0	1a	SL1-1708	5851341
CBG05946	1	IV	1	0	1a	SL1-4239	5846885
CBG05961	1	IV	1	0	1a	SL1-2121	5806125
CBG05964	1	IV	1	0	1a	SL1-2606	5799085
CBG05969	1	IV	1	0	1a	SL1-3003	5778491
CBG05978	1	IV	1	0	1a	SL1-2908	5749869
CBG05984	1	IV	1	0	1a	SL1-2274	5738131
CBG05989	2	IV	1	0	1a	SL1-2059	5725087	1a	SL1-2141	5725087
CBG05991	1	IV	1	0	1a	SL1-3689	5719483
CBG06001	1	IV	1	0	1a	SL1-1394	5690625
CBG06003	1	IV	1	0	1a	SL1-3228	5683219
CBG06005	1	IV	1	0	1a	SL1-2618	5681281
CBG06011	2	IV	1	0	1a	SL1-2019	5666894	1a	SL1-2138	5666894
CBG06018	1	IV	1	0	1a	SL1-3104	5641934
CBG06020	2	IV	1	0	1a	SL1-2457	5637400	1a	SL1-2479	5637400
CBG06043	1	IV	1	0	1a	SL1-2174	5561547
CBG06063	1	IV	1	0	1a	SL1-141	5496088
CBG06070	1	IV	1	0	1a	SL1-1363	5478480
CBG06079	1	IV	1	0	1a	SL1-4414	5429867
CBG06092	1	IV	1	0	1a	SL1-2774	5376090
CBG06096	1	IV	1	0	1a	SL1-2880	5355984
CBG06107	1	IV	1	0	1a	SL1-1435	5330620
CBG06116	1	IV	1	0	1a	SL1-2118	5309748
CBG06117	1	IV	1	0	1a	SL1-280	5309258
CBG06142	1	IV	1	0	1a	SL1-1806	5216239
CBG06178	1	IV	1	0	1a	SL1-1718	5062267
CBG06179	1	IV	1	0	1a	SL1-2039	5060134
CBG06186	1	IV	1	0	1a	SL1-4056	5033454
CBG06187	1	IV	1	0	1a	SL1-3300	5025825
CBG06190	2	IV	1	0	1a	SL1-2112	5011399	1a	SL1-2178	5011399
CBG06199	2	IV	1	0	1a	SL1-1604	4980097	1a	SL1-1746	4980097
CBG06201	1	IV	1	0	1a	SL1-4740	4972358
CBG06210	1	IV	1	0	1a	SL1-744	4908355
CBG06212	2	IV	1	0	1a	SL1-2052	4906448	1a	SL1-2150	4906448
CBG06215	1	IV	1	0	1a	SL1-4360	4894530
CBG06218	1	IV	1	0	1a	SL1-1377	4885992
CBG06221	1	IV	1	0	1a	SL1-2082	4867352
CBG06233	1	IV	1	0	1a	SL1-307	4830503
CBG06236	2	IV	1	0	1a	SL1-4037	4821511	1a	SL1-4099	4821511
CBG06249	1	IV	1	0	1a	SL1-3135	4755365
CBG06250	1	IV	1	0	1a	SL1-1693	4748414
CBG06252	1	IV	1	0	1a	SL1-2376	4741893
CBG06269	1	IV	1	0	1a	SL1-1729	4698435
CBG06284	1	V_random	1	0	1a	SL1-3913	179439
CBG06285	1	V_random	1	0	1a	SL1-4070	180826
CBG06370	2	V_random	1	0	1a	SL1-494	464804	1a	SL1-543	464804
CBG06377	1	V_random	1	0	1a	SL1-4422	498735
CBG06384	1	V_random	1	0	1a	SL1-2820	516168
CBG06385	1	V_random	1	0	1a	SL1-2969	518774
CBG06418	1	V_random	1	0	1a	SL1-2494	640988
CBG06439	1	V_random	1	0	1a	SL1-1220	758581
CBG06453	1	V_random	1	0	1a	SL1-1346	819412
CBG06570	1	V_random	1	0	1a	SL1-1477	1151111
CBG06620	2	V_random	1	0	1a	SL1-4557	1337239	1a	SL1-4561	1337239
CBG06636	1	V_random	1	0	1a	SL1-3668	1420715
CBG06641	1	V_random	1	0	1a	SL1-4952	1433957
CBG06643	1	V_random	1	0	1a	SL1-1650	1449937
CBG06644	1	V_random	1	0	1a	SL1-1291	1450370
CBG06657	3	V_random	1	0	1a	SL1-2668	1500723	1a	SL1-2698	1500723	1a	SL1-3323	1500723
CBG06670	1	V_random	1	0	1a	SL1-3737	1560054
CBG06677	1	V_random	1	0	1a	SL1-2014	1584514
CBG06678	2	V_random	1	0	1a	SL1-2673	1588397	1a	SL1-5413	1588397
CBG06689	1	V_random	1	0	1a	SL1-1849	1633938
CBG06763	2	V_random	1	0	1a	SL1-3280	1880335	1a	SL1-458	1880335
CBG06777	1	V_random	1	0	1a	SL1-3882	1935805
CBG06800	1	III	1	0	1a	SL1-1976	8587370
CBG06811	1	III	1	0	1a	SL1-2075	8666049
CBG06814	1	III	1	0	1a	SL1-1918	8675151
CBG06825	1	III	1	0	1a	SL1-162	8724967
CBG06840	1	III	1	0	1a	SL1-1770	8798841
CBG06842	1	III	1	0	1a	SL1-2564	8802650
CBG06862	1	III	1	0	1a	SL1-1789	8896884
CBG06885	1	III	1	0	1a	SL1-2556	8960807
CBG06892	1	III	1	0	1a	SL1-1393	8997338
CBG06904	1	III	1	0	1a	SL1-2865	9030255
CBG06912	1	III	1	0	1a	SL1-2885	9076293
CBG06915	1	III	1	0	1a	SL1-2355	9082248
CBG06916	1	III	1	0	1a	SL1-1921	9089322
CBG06959	1	II	1	0	1a	SL1-1705	14484504
CBG06972	1	II	1	0	1a	SL1-1397	14437418
CBG06987	1	II	1	0	1a	SL1-2940	14389115
CBG06988	1	II	1	0	1a	SL1-1423	14388735
CBG07006	1	II	1	0	1a	SL1-2921	14336213
CBG07011	2	II	1	0	1a	SL1-1478	14325586	1a	SL1-1627	14325586
CBG07018	1	II	1	0	1a	SL1-1400	14311259
CBG07025	1	II	1	0	1a	SL1-2532	14299146
CBG07035	2	II	1	0	1a	SL1-2254	14261334	1a	SL1-2284	14261334
CBG07050	2	II	1	0	1a	SL1-1878	14217116	1a	SL1-1945	14217116
CBG07059	1	II	1	0	1a	SL1-1552	14167980
CBG07062	1	II	1	0	1a	SL1-3002	14156638
CBG07082	1	II	1	0	1a	SL1-2780	14089276
CBG07084	1	II	1	0	1a	SL1-1937	14058178
CBG07091	1	II	1	0	1a	SL1-2085	14039355
CBG07107	1	II	1	0	1a	SL1-2827	13928715
CBG07110	1	II	1	0	1a	SL1-1426	13919786
CBG07137	1	II	1	0	1a	SL1-1547	13823452
CBG07170	1	II	1	0	1a	SL1-3702	13702677
CBG07175	1	II	1	0	1a	SL1-1412	13685550
CBG07203	1	II	1	0	1a	SL1-3774	13552529
CBG07219	1	II	1	0	1a	SL1-2655	13464853
CBG07224	1	II	1	0	1a	SL1-1489	13446323
CBG07250	1	X	1	0	1a	SL1-4413	20109262
CBG07310	1	X	1	0	1a	SL1-1404	19809810
CBG07324	1	X	1	0	1a	SL1-1523	19726408
CBG07325	1	X	1	0	1a	SL1-1277	19725686
CBG07363	1	X	1	0	1a	SL1-2413	19506894
CBG07367	1	X	1	0	1a	SL1-2495	19493794
CBG07390	1	X	1	0	1a	SL1-2823	19312610
CBG07395	1	X	1	0	1a	SL1-2942	19282345
CBG07405	1	X	1	0	1a	SL1-4193	19233255
CBG07410	1	X	1	0	1a	SL1-1299	19203392
CBG07432	1	X	1	0	1a	SL1-266	19110586
CBG07481	1	X	1	0	1a	SL1-3453	18881614
CBG07482	1	X	1	0	1a	SL1-1916	18879357
CBG07558	1	X	1	0	1a	SL1-2796	18563601
CBG07571	1	X	1	0	1a	SL1-2815	18460190
CBG07579	2	X	1	0	1a	SL1-2862	18417974	1a	SL1-3000	18417974
CBG07591	1	X	1	0	1a	SL1-3987	18361182
CBG07600	1	X	1	0	1a	SL1-3156	18303436
CBG07617	1	X	1	0	1a	SL1-4737	18228862
CBG07630	1	X	1	0	1a	SL1-2844	18174480
CBG07654	1	X	1	0	1a	SL1-2622	18077789
CBG07680	1	X	1	0	1a	SL1-1904	17902617
CBG07733	2	X	1	0	1a	SL1-3549	17586599	1a	SL1-3597	17586599
CBG07759	1	X	1	0	1a	SL1-4105	17477888
CBG07767	2	X	1	0	1a	SL1-4699	17441250	1a	SL1-4701	17441250
CBG07777	1	X	1	0	1a	SL1-4369	17384768
CBG07781	1	X	1	0	1a	SL1-2497	17366460
CBG07784	1	X	1	0	1a	SL1-1317	17350814
CBG07786	1	X	1	0	1a	SL1-628	17325950
CBG07887	1	II	1	0	1a	SL1-1950	12177729
CBG07892	1	II	1	0	1a	SL1-2339	12193254
CBG07913	1	II	1	0	1a	SL1-3462	12277501
CBG07935	1	I_random	1	0	1a	SL1-4552	114553
CBG07938	1	I_random	1	0	1a	SL1-254	120798
CBG07939	1	I_random	1	0	1a	SL1-4011	123110
CBG07957	1	I_random	1	0	1a	SL1-3676	205269
CBG07968	1	I_random	1	0	1a	SL1-1535	318477
CBG07981	1	I_random	1	0	1a	SL1-1380	408396
CBG07987	2	I_random	1	0	1a	SL1-231	426582	1a	SL1-235	426582
CBG07996	1	I_random	1	0	1a	SL1-391	473715
CBG08020	1	I_random	1	0	1a	SL1-3115	595141
CBG08051	1	X	1	0	1a	SL1-4304	15748
CBG08063	1	X	1	0	1a	SL1-1283	64368
CBG08066	1	X	1	0	1a	SL1-4158	71987
CBG08070	1	X	1	0	1a	SL1-353	83112
CBG08082	2	X	1	0	1a	SL1-4223	132803	1a	SL1-4252	132803
CBG08105	1	X	1	0	1a	SL1-3149	212657
CBG08106	1	X	1	0	1a	SL1-2484	215738
CBG08116	1	X	1	0	1a	SL1-4331	261704
CBG08119	1	X	1	0	1a	SL1-3848	268013
CBG08120	1	X	1	0	1a	SL1-2248	268569
CBG08133	1	X	1	0	1a	SL1-1532	337140
CBG08140	1	X	1	0	1a	SL1-2055	364120
CBG08146	1	X	1	0	1a	SL1-2929	396304
CBG08151	1	X	1	0	1a	SL1-3714	416616
CBG08162	1	X	1	0	1a	SL1-4174	466706
CBG08188	1	X	1	0	1a	SL1-498	594790
CBG08220	1	I	1	0	1a	SL1-2578	6558715
CBG08249	1	I	1	0	1a	SL1-2437	6691655
CBG08264	1	I	1	0	1a	SL1-3537	6761681
CBG08277	1	I	1	0	1a	SL1-4234	6818145
CBG08292	1	IV	1	0	1a	SL1-2619	11869709
CBG08298	1	IV	1	0	1a	SL1-1488	11894344
CBG08309	1	IV	1	0	1a	SL1-1539	11941216
CBG08316	1	IV	1	0	1a	SL1-1744	11962585
CBG08324	1	IV	1	0	1a	SL1-3221	12005830
CBG08339	1	IV	1	0	1a	SL1-3015	12052050
CBG08351	1	IV	1	0	1a	SL1-2127	12100463
CBG08374	1	IV	1	0	1a	SL1-1628	12207141
CBG08380	1	IV	1	0	1a	SL1-5006	12235934
CBG08396	1	IV	1	0	1a	SL1-2135	12285672
CBG08414	1	IV	1	0	1a	SL1-192	12393922
CBG08424	1	IV	1	0	1a	SL1-2478	12413422
CBG08428	1	I	1	0	1a	SL1-3943	9083596
CBG08556	1	V	1	0	1a	SL1-2744	5613127
CBG08575	1	V	1	0	1a	SL1-4560	5565999
CBG08605	1	V	1	0	1a	SL1-3028	5466784
CBG08646	1	V	1	0	1a	SL1-3775	5321305
CBG08648	1	V	1	0	1a	SL1-1314	5317641
CBG08666	1	V	1	0	1a	SL1-3026	5270340
CBG08670	1	V	1	0	1a	SL1-2961	5253544
CBG08682	1	V	1	0	1a	SL1-1443	5218221
CBG08712	1	I	1	0	1a	SL1-2701	10456967
CBG08716	1	I	1	0	1a	SL1-3268	10465460
CBG08727	1	I	1	0	1a	SL1-181	10499345
CBG08733	1	I	1	0	1a	SL1-2211	10509211
CBG08740	1	I	1	0	1a	SL1-2991	10525456
CBG08741	1	I	1	0	1a	SL1-4344	10528677
CBG08745	1	I	1	0	1a	SL1-3324	10536878
CBG08748	1	I	1	0	1a	SL1-2325	10546345
CBG08752	1	I	1	0	1a	SL1-2802	10566782
CBG08755	1	I	1	0	1a	SL1-2336	10569711
CBG08759	1	I	1	0	1a	SL1-2624	10620207
CBG08797	2	V	1	0	1a	SL1-4490	1821633	1a	SL1-4500	1821633
CBG08803	1	V	1	0	1a	SL1-3262	1848462
CBG08806	2	V	1	0	1a	SL1-2902	1855478	1a	SL1-2906	1855478
CBG08826	1	V	1	0	1a	SL1-2109	1923252
CBG08827	1	V	1	0	1a	SL1-4421	1923758
CBG08862	1	V	1	0	1a	SL1-2390	2049398
CBG08970	1	III	1	0	1a	SL1-1612	3120049
CBG08976	1	III	1	0	1a	SL1-1825	3102916
CBG08983	1	III	1	0	1a	SL1-4515	3079279
CBG08998	1	III	1	0	1a	SL1-1281	3037524
CBG09044	2	III	1	0	1a	SL1-3224	2832208	1a	SL1-3225	2832208
CBG09046	2	III	1	0	1a	SL1-2460	2818285	1a	SL1-2924	2818285
CBG09055	1	III	1	0	1a	SL1-2817	2787722
CBG09058	1	III	1	0	1a	SL1-515	2780069
CBG09067	1	III	1	0	1a	SL1-1182	2762394
CBG09068	1	III	1	0	1a	SL1-1801	2761431
CBG09073	1	III	1	0	1a	SL1-3561	2751887
CBG09101	1	III	1	0	1a	SL1-2228	2597936
CBG09115	1	III	1	0	1a	SL1-3260	2532085
CBG09126	1	III	1	0	1a	SL1-127	9636997
CBG09148	1	III	1	0	1a	SL1-2636	9766289
CBG09152	1	III	1	0	1a	SL1-1436	9781549
CBG09156	1	III	1	0	1a	SL1-2063	9792038
CBG09176	1	III	1	0	1a	SL1-1879	9903332
CBG09190	1	III	1	0	1a	SL1-1216	9951775
CBG09203	1	III	1	0	1a	SL1-4005	6786283
CBG09204	2	III	1	0	1a	SL1-4025	6785432	1a	SL1-4060	6785432
CBG09206	1	III	1	0	1a	SL1-3914	6781538
CBG09229	1	III	1	0	1a	SL1-3772	6684484
CBG09233	1	III	1	0	1a	SL1-3098	6666323
CBG09250	1	V	1	0	1a	SL1-2927	9397137
CBG09258	1	V	1	0	1a	SL1-1213	9381268
CBG09261	2	V	1	0	1a	SL1-3130	9367453	1a	SL1-3134	9367453
CBG09263	1	V	1	0	1a	SL1-2214	9361383
CBG09266	1	V	1	0	1a	SL1-2222	9347022
CBG09267	2	V	1	0	1a	SL1-1169	9346718	1a	SL1-1601	9346718
CBG09275	1	V	1	0	1a	SL1-3632	9317854
CBG09277	1	V	1	0	1a	SL1-2739	9303558
CBG09280	1	V	1	0	1a	SL1-3797	9292466
CBG09281	1	V	1	0	1a	SL1-3269	9289115
CBG09347	1	V	1	0	1a	SL1-4132	9048330
CBG09353	1	V	1	0	1a	SL1-1758	9029519
CBG09355	1	V	1	0	1a	SL1-3286	9022027
CBG09369	1	V	1	0	1a	SL1-1280	8984992
CBG09379	1	V	1	0	1a	SL1-2574	8945933
CBG09409	1	V	1	0	1a	SL1-1667	8820621
CBG09443	1	V	1	0	1a	SL1-2783	8658369
CBG09449	1	V	1	0	1a	SL1-1573	8633433
CBG09472	2	V	1	0	1a	SL1-4681	8497959	1a	SL1-4682	8497959
CBG09484	1	V	1	0	1a	SL1-1246	8438684
CBG09496	1	V	1	0	1a	SL1-3858	8407636
CBG09501	1	V	1	0	1a	SL1-4487	8393901
CBG09513	1	V	1	0	1a	SL1-4262	8340884
CBG09527	1	V	1	0	1a	SL1-3733	8287281
CBG09538	2	V	1	0	1a	SL1-4642	8251821	1a	SL1-4643	8251821
CBG09553	1	V	1	0	1a	SL1-1765	8209772
CBG09565	2	V	1	0	1a	SL1-1526	8189926	1a	SL1-5399	8189926
CBG09572	1	V	1	0	1a	SL1-1772	8162754
CBG09581	1	V	1	0	1a	SL1-3126	8130016
CBG09583	1	V	1	0	1a	SL1-2818	8124556
CBG09586	2	V	1	0	1a	SL1-2758	8106605	1a	SL1-2781	8106605
CBG09587	1	V	1	0	1a	SL1-3160	8105796
CBG09593	1	V	1	0	1a	SL1-2826	8080847
CBG09596	1	V	1	0	1a	SL1-1917	8067694
CBG09610	1	V	1	0	1a	SL1-2155	8010779
CBG09619	1	V	1	0	1a	SL1-6920	7971904
CBG09621	1	V	1	0	1a	SL1-655	7961393
CBG09639	1	V	1	0	1a	SL1-1566	7897787
CBG09642	1	V	1	0	1a	SL1-230	7888720
CBG09652	1	V	1	0	1a	SL1-3646	7856530
CBG09654	1	V	1	0	1a	SL1-3001	7853133
CBG09676	2	V	1	0	1a	SL1-1501	7769815	1a	SL1-1603	7769815
CBG09695	1	V	1	0	1a	SL1-3233	7699530
CBG09714	1	V	1	0	1a	SL1-4391	7655693
CBG09715	1	V	1	0	1a	SL1-2765	7654060
CBG09724	1	V	1	0	1a	SL1-3653	7593989
CBG09733	1	V	1	0	1a	SL1-1545	7569281
CBG09750	2	III	1	0	1a	SL1-4780	4198721	1a	SL1-4782	4198721
CBG09756	1	III	1	0	1a	SL1-1943	4225219
CBG09769	1	III	1	0	1a	SL1-1546	4298877
CBG09785	1	III	1	0	1a	SL1-4219	4352119
CBG09793	1	III	1	0	1a	SL1-3625	4382716
CBG09795	1	III	1	0	1a	SL1-2240	4386867
CBG09811	1	III	1	0	1a	SL1-1425	4459294
CBG09816	1	III	1	0	1a	SL1-1379	4482763
CBG09817	1	III	1	0	1a	SL1-2463	4483716
CBG09822	2	III	1	0	1a	SL1-1538	4495992	1a	SL1-1619	4495992
CBG09827	1	III	1	0	1a	SL1-4343	4503046
CBG09836	2	III	1	0	1a	SL1-3938	4555746	1a	SL1-3976	4555746
CBG09840	1	III	1	0	1a	SL1-2989	4570000
CBG09858	1	III	1	0	1a	SL1-1351	4674603
CBG09864	1	III	1	0	1a	SL1-1839	4688480
CBG09880	1	III	1	0	1a	SL1-4691	4762531
CBG09935	1	III	1	0	1a	SL1-3736	4932154
CBG09936	1	III	1	0	1a	SL1-1457	4940873
CBG09939	1	III	1	0	1a	SL1-4410	4948829
CBG09944	1	III	1	0	1a	SL1-206	4967286
CBG09959	1	III	1	0	1a	SL1-2553	5029481
CBG09961	1	III	1	0	1a	SL1-3519	5032110
CBG09976	1	III	1	0	1a	SL1-2012	5079596
CBG09987	1	III	1	0	1a	SL1-2659	5102283
CBG09990	1	III	1	0	1a	SL1-1437	5110088
CBG09994	1	III	1	0	1a	SL1-2881	5122860
CBG10019	1	III	1	0	1a	SL1-717	5202058
CBG10072	1	III	1	0	1a	SL1-438	5386310
CBG10075	1	III	1	0	1a	SL1-267	5400138
CBG10076	2	III	1	0	1a	SL1-2249	5400521	1a	SL1-2272	5400521
CBG10077	1	III	1	0	1a	SL1-2384	5403537
CBG10084	2	III	1	0	1a	SL1-4288	5433669	1a	SL1-4653	5433669
CBG10086	2	III	1	0	1a	SL1-1309	5435971	1a	SL1-1588	5435971
CBG10087	1	III	1	0	1a	SL1-2088	5444554
CBG10097	1	III	1	0	1a	SL1-394	5489980
CBG10104	1	III	1	0	1a	SL1-2275	5527795
CBG10119	2	III	1	0	1a	SL1-1584	5593562	1a	SL1-1643	5593562
CBG10120	1	III	1	0	1a	SL1-2732	5594691
CBG10148	1	III	1	0	1a	SL1-158	5727616
CBG10258	1	II	1	0	1a	SL1-4733	12669494
CBG10269	1	II	1	0	1a	SL1-2167	12606402
CBG10477	1	V	1	0	1a	SL1-3722	3330089
CBG10522	1	V	1	0	1a	SL1-3881	3457588
CBG10537	1	IV	1	0	1a	SL1-2978	14577507
CBG10544	1	IV	1	0	1a	SL1-2993	14531772
CBG10564	1	IV	1	0	1a	SL1-4159	14447261
CBG10595	1	X	1	0	1a	SL1-4594	20277749
CBG10596	1	X	1	0	1a	SL1-1704	20282499
CBG10763	1	I	1	0	1a	SL1-2488	6860890
CBG10777	1	I	1	0	1a	SL1-2766	6919437
CBG10781	1	I	1	0	1a	SL1-1791	6933938
CBG10808	2	I	1	0	1a	SL1-3511	7079616	1a	SL1-3793	7079616
CBG10813	2	I	1	0	1a	SL1-2533	7094558	1a	SL1-2565	7094558
CBG10846	1	X	1	0	1a	SL1-4275	11895783
CBG10900	1	X	1	0	1a	SL1-2424	12124127
CBG10906	1	X	1	0	1a	SL1-2366	12135752
CBG10919	1	X	1	0	1a	SL1-3083	12180296
CBG10923	1	X	1	0	1a	SL1-431	12187358
CBG10956	1	X	1	0	1a	SL1-1270	12323866
CBG10976	1	X	1	0	1a	SL1-4611	12421665
CBG10985	1	X	1	0	1a	SL1-1433	12466608
CBG10993	1	X	1	0	1a	SL1-1515	12494344
CBG11004	2	X	1	0	1a	SL1-2071	12549033	1a	SL1-2143	12549033
CBG11007	1	X	1	0	1a	SL1-3586	12577045
CBG11014	1	X	1	0	1a	SL1-1581	12623357
CBG11015	1	X	1	0	1a	SL1-355	12627027
CBG11023	1	X	1	0	1a	SL1-2947	12648211
CBG11027	1	X	1	0	1a	SL1-4539	12662799
CBG11063	1	II_random	1	0	1a	SL1-2474	52715
CBG11091	1	II_random	1	0	1a	SL1-2501	219714
CBG11099	1	II_random	1	0	1a	SL1-3739	259476
CBG11103	1	II_random	1	0	1a	SL1-1741	272623
CBG11149	1	II	1	0	1a	SL1-2562	4828012
CBG11160	2	II	1	0	1a	SL1-2145	4879129	1a	SL1-287	4879129
CBG11169	1	II	1	0	1a	SL1-1882	4944081
CBG11183	1	II	1	0	1a	SL1-1616	5006028
CBG11184	2	II	1	0	1a	SL1-2194	5011607	1a	SL1-2196	5011607
CBG11185	1	II	1	0	1a	SL1-3329	5015579
CBG11208	2	II	1	0	1a	SL1-1193	5144214	1a	SL1-1587	5144214
CBG11210	1	II	1	0	1a	SL1-1636	5155633
CBG11211	1	II	1	0	1a	SL1-2544	5156433
CBG11232	2	II	1	0	1a	SL1-3989	5216660	1a	SL1-4014	5216660
CBG11248	1	V	1	0	1a	SL1-1376	1046067
CBG11272	1	V	1	0	1a	SL1-1602	945636
CBG11297	2	V	1	0	1a	SL1-4596	846999	1a	SL1-4600	846999
CBG11298	1	V	1	0	1a	SL1-2748	844618
CBG11300	1	V	1	0	1a	SL1-3181	827531
CBG11305	2	V	1	0	1a	SL1-1286	814595	1a	SL1-1623	814595
CBG11315	1	V	1	0	1a	SL1-2594	783602
CBG11325	2	V	1	0	1a	SL1-3944	730394	1a	SL1-3991	730394
CBG11327	1	V	1	0	1a	SL1-2401	721782
CBG11388	1	V	1	0	1a	SL1-2567	476077
CBG11439	2	V	1	0	1a	SL1-2813	332072	1a	SL1-5236	332072
CBG11483	1	V	1	0	1a	SL1-2640	197652
CBG11493	1	V	1	0	1a	SL1-3123	171701
CBG11529	1	V	1	0	1a	SL1-6583	41156
CBG11537	1	V	1	0	1a	SL1-2932	12770
CBG11539	2	V	1	0	1a	SL1-1335	10385	1a	SL1-1517	10385
CBG11571	1	V	1	0	1a	SL1-180	11683731
CBG11576	1	V	1	0	1a	SL1-1245	11699125
CBG11579	1	V	1	0	1a	SL1-4309	11703789
CBG11588	1	V	1	0	1a	SL1-3097	11739468
CBG11594	1	V	1	0	1a	SL1-2357	11750274
CBG11601	1	V	1	0	1a	SL1-650	11772044
CBG11603	1	V	1	0	1a	SL1-4617	11790039
CBG11621	1	V	1	0	1a	SL1-2903	11860029
CBG11654	1	IV	1	0	1a	SL1-1785	2858320
CBG11656	1	IV	1	0	1a	SL1-2475	2864144
CBG11701	2	III	1	0	1a	SL1-165	1750688	1a	SL1-5314	1750688
CBG11715	2	III	1	0	1a	SL1-3887	1690594	1a	SL1-4049	1690594
CBG11727	1	III	1	0	1a	SL1-3249	1613021
CBG11735	1	III	1	0	1a	SL1-1554	1544687
CBG11742	3	III	1	0	1a	SL1-108	1510893	1a	SL1-1458	1510893	1a	SL1-1715	1510893
CBG11744	1	III	1	0	1a	SL1-2669	1496790
CBG11756	2	III	1	0	1a	SL1-3523	1407910	1a	SL1-3555	1407910
CBG11770	1	III	1	0	1a	SL1-1817	1334516
CBG11771	1	III	1	0	1a	SL1-130	1332129
CBG11774	1	III	1	0	1a	SL1-3572	1309324
CBG11841	1	I	1	0	1a	SL1-4040	34482
CBG11890	1	I	1	0	1a	SL1-709	380909
CBG11892	1	I	1	0	1a	SL1-3621	386461
CBG11896	1	I	1	0	1a	SL1-2505	396926
CBG11905	1	I_random	1	0	1a	SL1-4419	1044470
CBG11926	1	I_random	1	0	1a	SL1-2684	1125497
CBG11957	1	I_random	1	0	1a	SL1-2706	1310443
CBG11960	1	I_random	1	0	1a	SL1-2545	1317640
CBG11963	1	I_random	1	0	1a	SL1-2472	1325505
CBG11964	3	I_random	1	0	1a	SL1-1284	1326864	1a	SL1-1473	1326864	1a	SL1-1626	1326864
CBG11967	1	I_random	1	0	1a	SL1-256	1337501
CBG11974	1	I_random	1	0	1a	SL1-3014	1363711
CBG11979	1	I_random	1	0	1a	SL1-1264	1371040
CBG11988	2	I_random	1	0	1a	SL1-1455	1407865	1a	SL1-171	1407865
CBG12002	1	I_random	1	0	1a	SL1-2725	1460476
CBG12004	1	I_random	1	0	1a	SL1-1226	1466138
CBG12008	1	I_random	1	0	1a	SL1-4916	1478162
CBG12022	1	I_random	1	0	1a	SL1-3831	1542539
CBG12026	2	I_random	1	0	1a	SL1-2791	1554613	1a	SL1-2805	1554613
CBG12031	2	I_random	1	0	1a	SL1-3094	1575979	1a	SL1-3096	1575979
CBG12032	1	I_random	1	0	1a	SL1-2761	1576535
CBG12033	1	I_random	1	0	1a	SL1-2225	1580963
CBG12052	1	I_random	1	0	1a	SL1-1369	1655852
CBG12053	1	I_random	1	0	1a	SL1-10161	1656294
CBG12061	1	I_random	1	0	1a	SL1-3715	1674534
CBG12062	1	I_random	1	0	1a	SL1-2338	1675893
CBG12067	1	I_random	1	0	1a	SL1-2658	1695558
CBG12098	1	I_random	1	0	1a	SL1-3686	1852380
CBG12141	1	V	1	0	1a	SL1-1222	4994261
CBG12150	1	V	1	0	1a	SL1-1815	5026027
CBG12152	1	V	1	0	1a	SL1-1860	5032535
CBG12157	1	V	1	0	1a	SL1-1919	5059681
CBG12212	1	I	1	0	1a	SL1-4052	6293692
CBG12219	1	I	1	0	1a	SL1-428	6267033
CBG12221	1	I	1	0	1a	SL1-3011	6262211
CBG12223	1	I	1	0	1a	SL1-1439	6258863
CBG12227	1	I	1	0	1a	SL1-3677	6244998
CBG12231	1	I	1	0	1a	SL1-3328	6241222
CBG12234	1	I	1	0	1a	SL1-2206	6232233
CBG12253	2	III	1	0	1a	SL1-2734	10354954	1a	SL1-2735	10354954
CBG12264	2	III	1	0	1a	SL1-3652	10403024	1a	SL1-3730	10403024
CBG12274	1	III	1	0	1a	SL1-1777	10478024
CBG12303	1	III	1	0	1a	SL1-138	10642539
CBG12313	1	I	1	0	1a	SL1-1470	5255818
CBG12316	2	I	1	0	1a	SL1-2423	5267519	1a	SL1-2425	5267519
CBG12327	1	I	1	0	1a	SL1-3212	5315283
CBG12336	1	I	1	0	1a	SL1-1596	5348441
CBG12338	1	I	1	0	1a	SL1-1738	5369915
CBG12340	1	I	1	0	1a	SL1-1997	5375403
CBG12344	1	I	1	0	1a	SL1-2009	5379462
CBG12349	1	I	1	0	1a	SL1-2453	5408644
CBG12356	1	I	1	0	1a	SL1-2688	5424565
CBG12363	1	I	1	0	1a	SL1-2301	5450701
CBG12382	1	I	1	0	1a	SL1-1227	5531000
CBG12402	1	I	1	0	1a	SL1-257	5630315
CBG12434	1	I	1	0	1a	SL1-2385	5751991
CBG12437	1	I	1	0	1a	SL1-1212	5765171
CBG12442	1	I	1	0	1a	SL1-3743	5781774
CBG12451	1	I	1	0	1a	SL1-4415	5817882
CBG12453	1	I	1	0	1a	SL1-3901	5825016
CBG12459	1	I	1	0	1a	SL1-3207	5842541
CBG12465	2	I	1	0	1a	SL1-2018	5858736	1a	SL1-2144	5858736
CBG12468	1	I	1	0	1a	SL1-3082	5864257
CBG12483	1	I	1	0	1a	SL1-691	7194372
CBG12497	1	I	1	0	1a	SL1-1195	7236536
CBG12498	2	I	1	0	1a	SL1-430	7241529	1a	SL1-432	7241529
CBG12500	1	I	1	0	1a	SL1-2983	7251743
CBG12503	2	I	1	0	1a	SL1-1210	7256790	1a	SL1-1320	7256790
CBG12504	1	I	1	0	1a	SL1-3299	7257768
CBG12512	2	I	1	0	1a	SL1-2234	7277676	1a	SL1-2283	7277676
CBG12513	1	I	1	0	1a	SL1-1348	7282781
CBG12517	1	I	1	0	1a	SL1-418	7297781
CBG12530	1	I	1	0	1a	SL1-2350	7352246
CBG12536	1	I	1	0	1a	SL1-4894	7381363
CBG12545	2	I	1	0	1a	SL1-4218	7424210	1a	SL1-4787	7424210
CBG12566	2	I	1	0	1a	SL1-3508	7484973	1a	SL1-3819	7484973
CBG12598	1	I	1	0	1a	SL1-1282	7599732
CBG12631	2	I	1	0	1a	SL1-2506	7713929	1a	SL1-2523	7713929
CBG12633	1	I	1	0	1a	SL1-1978	7722255
CBG12636	1	I	1	0	1a	SL1-305	7727723
CBG12656	1	I	1	0	1a	SL1-3515	7801318
CBG12659	1	I	1	0	1a	SL1-1224	7808913
CBG12708	1	I	1	0	1a	SL1-1304	8038031
CBG12712	1	I	1	0	1a	SL1-1460	8048143
CBG12714	1	I	1	0	1a	SL1-2461	8058791
CBG12727	1	I	1	0	1a	SL1-1953	8105646
CBG12737	1	I	1	0	1a	SL1-3641	8156423
CBG12745	1	I	1	0	1a	SL1-270	8188575
CBG12756	2	I	1	0	1a	SL1-2464	8230911	1a	SL1-2509	8230911
CBG12804	1	I	1	0	1a	SL1-3338	8419398
CBG12805	1	I	1	0	1a	SL1-4519	8422130
CBG12807	1	I	1	0	1a	SL1-1681	8423912
CBG12819	1	I	1	0	1a	SL1-4702	8482412
CBG12820	1	I	1	0	1a	SL1-1275	8482840
CBG12832	1	I	1	0	1a	SL1-3798	8546675
CBG12886	1	I	1	0	1a	SL1-3072	8808306
CBG12910	1	V	1	0	1a	SL1-2148	15030053
CBG12912	1	V	1	0	1a	SL1-4535	15035158
CBG12933	2	V	1	0	1a	SL1-3498	15157318	1a	SL1-3879	15157318
CBG12958	1	II	1	0	1a	SL1-2213	5377102
CBG12968	1	II	1	0	1a	SL1-4727	5405250
CBG13006	1	II	1	0	1a	SL1-2712	5549314
CBG13012	1	II	1	0	1a	SL1-3188	5567185
CBG13013	1	II	1	0	1a	SL1-1287	5569894
CBG13026	1	II	1	0	1a	SL1-2845	5627502
CBG13035	1	II	1	0	1a	SL1-2136	5654996
CBG13066	1	II_random	1	0	1a	SL1-4719	441194
CBG13068	1	II_random	1	0	1a	SL1-3631	450612
CBG13105	2	II_random	1	0	1a	SL1-4652	597374	1a	SL1-4655	597374
CBG13115	1	II_random	1	0	1a	SL1-136	633801
CBG13148	1	II_random	1	0	1a	SL1-2099	768688
CBG13157	1	II_random	1	0	1a	SL1-239	792392
CBG13158	1	II_random	1	0	1a	SL1-3261	797706
CBG13173	1	III	1	0	1a	SL1-841	3538480
CBG13181	1	III	1	0	1a	SL1-1189	3570823
CBG13199	2	III	1	0	1a	SL1-3017	3681947	1a	SL1-3019	3681947
CBG13201	1	III	1	0	1a	SL1-4233	3684415
CBG13217	1	III	1	0	1a	SL1-1720	3750135
CBG13220	1	III	1	0	1a	SL1-2919	3755830
CBG13223	2	III	1	0	1a	SL1-2122	3762439	1a	SL1-272	3762439
CBG13224	1	III	1	0	1a	SL1-447	3762757
CBG13227	1	III	1	0	1a	SL1-3113	3784314
CBG13258	2	III	1	0	1a	SL1-3246	3881067	1a	SL1-3247	3881067
CBG13279	1	III	1	0	1a	SL1-656	3943942
CBG13296	1	III	1	0	1a	SL1-4521	4052562
CBG13312	4	III	1	0	1a	SL1-2625	4106556	1a	SL1-2626	4106556	1a	SL1-2649	4106556	1a	SL1-5869	4106556
CBG13346	1	II	1	0	1a	SL1-1293	3047017
CBG13350	1	II	1	0	1a	SL1-361	3038075
CBG13354	1	II	1	0	1a	SL1-2828	3010398
CBG13369	1	II	1	0	1a	SL1-714	2921424
CBG13375	1	II	1	0	1a	SL1-1429	2886003
CBG13385	1	II	1	0	1a	SL1-1870	2844506
CBG13401	1	II	1	0	1a	SL1-3147	2782115
CBG13421	1	II	1	0	1a	SL1-140	2693000
CBG13430	1	II	1	0	1a	SL1-2634	2635879
CBG13441	1	II	1	0	1a	SL1-1589	2587406
CBG13450	2	II	1	0	1a	SL1-2614	2532626	1a	SL1-2648	2532626
CBG13458	1	II	1	0	1a	SL1-1373	2485285
CBG13468	1	II	1	0	1a	SL1-1238	2429870
CBG13471	1	II	1	0	1a	SL1-1498	2414238
CBG13493	1	IV	1	0	1a	SL1-3685	14940654
CBG13507	1	IV	1	0	1a	SL1-4009	14991974
CBG13522	1	IV	1	0	1a	SL1-1192	15056585
CBG13535	1	IV	1	0	1a	SL1-2877	15092926
CBG13536	1	IV	1	0	1a	SL1-1677	15096660
CBG13568	1	IV	1	0	1a	SL1-412	15214748
CBG13582	1	IV	1	0	1a	SL1-2504	15258357
CBG13602	1	I	1	0	1a	SL1-5487	9517853
CBG13604	1	I	1	0	1a	SL1-1265	9522841
CBG13605	1	I	1	0	1a	SL1-1243	9526743
CBG13606	1	I	1	0	1a	SL1-2103	9527260
CBG13613	1	I	1	0	1a	SL1-1949	9551078
CBG13621	1	I	1	0	1a	SL1-1484	9615512
CBG13640	1	I	1	0	1a	SL1-1374	9699452
CBG13664	1	IV	1	0	1a	SL1-2269	578110
CBG13694	1	IV	1	0	1a	SL1-1867	822795
CBG13712	1	IV	1	0	1a	SL1-1946	971712
CBG13773	1	IV	1	0	1a	SL1-1788	1325396
CBG13827	1	IV	1	0	1a	SL1-2888	1588450
CBG13879	1	IV	1	0	1a	SL1-3161	14262525
CBG13880	1	IV	1	0	1a	SL1-2126	14260995
CBG13882	1	IV	1	0	1a	SL1-276	14247459
CBG13885	1	IV	1	0	1a	SL1-1407	14226435
CBG13891	1	IV	1	0	1a	SL1-2864	14197220
CBG13900	1	IV	1	0	1a	SL1-1779	14148260
CBG13909	1	IV	1	0	1a	SL1-2428	14091179
CBG13944	1	IV	1	0	1a	SL1-273	13864652
CBG13945	1	IV	1	0	1a	SL1-1907	13863465
CBG13948	1	IV	1	0	1a	SL1-1344	13840850
CBG13971	2	IV	1	0	1a	SL1-536	13726865	1a	SL1-537	13726865
CBG13985	1	IV	1	0	1a	SL1-598	13656887
CBG14055	1	X	1	0	1a	SL1-1995	7665763
CBG14072	1	X	1	0	1a	SL1-392	7731348
CBG14085	1	X	1	0	1a	SL1-2922	7782756
CBG14100	1	X	1	0	1a	SL1-1542	7836120
CBG14132	1	X	1	0	1a	SL1-4098	7985245
CBG14138	1	X	1	0	1a	SL1-1480	8002580
CBG14140	1	X	1	0	1a	SL1-2446	8026519
CBG14163	1	X	1	0	1a	SL1-2760	8147993
CBG14199	1	X	1	0	1a	SL1-1440	8301122
CBG14204	1	X	1	0	1a	SL1-1331	8325809
CBG14237	1	X	1	0	1a	SL1-286	8536866
CBG14239	1	X	1	0	1a	SL1-2201	8554824
CBG14240	1	X	1	0	1a	SL1-4293	8558252
CBG14326	1	X	1	0	1a	SL1-182	8973011
CBG14345	1	X	1	0	1a	SL1-575	9056396
CBG14378	1	X	1	0	1a	SL1-482	9195678
CBG14380	1	X	1	0	1a	SL1-4216	9201479
CBG14389	1	X	1	0	1a	SL1-1415	9238247
CBG14467	1	X	1	0	1a	SL1-2046	9570890
CBG14471	1	X	1	0	1a	SL1-461	9586407
CBG14483	1	X	1	0	1a	SL1-4656	9652362
CBG14499	1	X	1	0	1a	SL1-2891	9729543
CBG14500	1	X	1	0	1a	SL1-3193	9732115
CBG14515	1	X	1	0	1a	SL1-1445	9828706
CBG14520	1	X	1	0	1a	SL1-2945	9853934
CBG14523	1	X	1	0	1a	SL1-1185	9866446
CBG14534	1	X	1	0	1a	SL1-2427	9920039
CBG14550	1	X	1	0	1a	SL1-1672	9987422
CBG14576	2	X	1	0	1a	SL1-1326	10144090	1a	SL1-1618	10144090
CBG14581	1	X	1	0	1a	SL1-1341	10173157
CBG14609	1	X	1	0	1a	SL1-2262	10270570
CBG14643	1	X	1	0	1a	SL1-3643	10414819
CBG14650	1	X	1	0	1a	SL1-3039	10466638
CBG14665	1	X	1	0	1a	SL1-4570	10529969
CBG14711	1	X	1	0	1a	SL1-549	10765663
CBG14715	1	X	1	0	1a	SL1-444	10775637
CBG14749	1	X	1	0	1a	SL1-3518	10946048
CBG14753	1	X	1	0	1a	SL1-4271	10970548
CBG14771	1	X	1	0	1a	SL1-2030	11060424
CBG14820	1	X	1	0	1a	SL1-2777	11306329
CBG14829	1	X	1	0	1a	SL1-3952	11342814
CBG14833	2	X	1	0	1a	SL1-4517	11358454	1a	SL1-4534	11358454
CBG14834	1	X	1	0	1a	SL1-3704	11360601
CBG14863	1	X	1	0	1a	SL1-2956	11469436
CBG14873	1	I	1	0	1a	SL1-383	2806790
CBG14892	1	I	1	0	1a	SL1-4405	2903362
CBG14913	1	I	1	0	1a	SL1-178	2982755
CBG14921	3	I	1	0	1a	SL1-2917	3021440	1a	SL1-2931	3021440	1a	SL1-2935	3021440
CBG14935	1	I	1	0	1a	SL1-1403	3066680
CBG14936	1	I	1	0	1a	SL1-3435	3067579
CBG14945	1	I	1	0	1a	SL1-2340	3112374
CBG14947	1	I	1	0	1a	SL1-4141	3118175
CBG14957	1	I	1	0	1a	SL1-1505	3162246
CBG14960	1	I	1	0	1a	SL1-4324	3171716
CBG14979	1	I	1	0	1a	SL1-3008	3238736
CBG14983	1	I	1	0	1a	SL1-3852	3255749
CBG14989	2	I	1	0	1a	SL1-1339	3286376	1a	SL1-1362	3286376
CBG15011	1	IV	1	0	1a	SL1-2654	3338759
CBG15029	1	IV	1	0	1a	SL1-2742	3446967
CBG15055	1	IV	1	0	1a	SL1-2498	3549755
CBG15064	1	IV	1	0	1a	SL1-4061	3577882
CBG15066	1	IV	1	0	1a	SL1-3122	3587040
CBG15096	2	IV	1	0	1a	SL1-2337	3741046	1a	SL1-2353	3741046
CBG15109	1	III	1	0	1a	SL1-3985	12414280
CBG15153	3	III	1	0	1a	SL1-1798	12178301	1a	SL1-1818	12178301	1a	SL1-1929	12178301
CBG15170	1	III	1	0	1a	SL1-1933	12091979
CBG15175	1	III	1	0	1a	SL1-1303	12072137
CBG15181	1	III	1	0	1a	SL1-2801	12041339
CBG15189	1	III	1	0	1a	SL1-429	12022129
CBG15190	1	III	1	0	1a	SL1-2716	12021766
CBG15205	1	III	1	0	1a	SL1-3305	11926713
CBG15223	1	III	1	0	1a	SL1-3845	11862659
CBG15224	1	III	1	0	1a	SL1-476	11861424
CBG15229	1	III	1	0	1a	SL1-3988	11840970
CBG15242	1	III	1	0	1a	SL1-4038	11774168
CBG15249	1	III	1	0	1a	SL1-137	11743484
CBG15252	1	III	1	0	1a	SL1-3009	11738842
CBG15260	1	III	1	0	1a	SL1-2602	11713818
CBG15263	1	III	1	0	1a	SL1-3059	11705566
CBG15265	1	III	1	0	1a	SL1-1562	11700592
CBG15273	1	III	1	0	1a	SL1-2459	11658273
CBG15290	2	III	1	0	1a	SL1-3504	11583841	1a	SL1-3738	11583841
CBG15297	1	III	1	0	1a	SL1-4166	13231291
CBG15305	2	III	1	0	1a	SL1-3218	13259401	1a	SL1-3220	13259401
CBG15313	1	III	1	0	1a	SL1-3473	13295996
CBG15314	1	III	1	0	1a	SL1-1862	13301755
CBG15316	1	III	1	0	1a	SL1-2238	13311705
CBG15330	1	III	1	0	1a	SL1-2471	13383700
CBG15339	1	III	1	0	1a	SL1-2911	13428038
CBG15340	1	III	1	0	1a	SL1-3707	13435334
CBG15407	1	X	1	0	1a	SL1-2699	16029612
CBG15414	1	X	1	0	1a	SL1-3961	16014765
CBG15447	1	X	1	0	1a	SL1-2584	15843752
CBG15465	1	X	1	0	1a	SL1-1242	15753600
CBG15471	1	X	1	0	1a	SL1-2346	15731513
CBG15559	1	X	1	0	1a	SL1-1399	15348176
CBG15632	1	III	1	0	1a	SL1-4407	78630
CBG15658	1	III	1	0	1a	SL1-1325	279884
CBG15666	2	III	1	0	1a	SL1-1555	317692	1a	SL1-1694	317692
CBG15683	1	III	1	0	1a	SL1-1915	390220
CBG15706	1	III	1	0	1a	SL1-2442	527137
CBG15727	1	III	1	0	1a	SL1-1863	601519
CBG15759	1	III	1	0	1a	SL1-1892	830559
CBG15761	2	III	1	0	1a	SL1-4163	837230	1a	SL1-735	837230
CBG15767	1	III	1	0	1a	SL1-2064	869243
CBG15770	2	III	1	0	1a	SL1-1787	894973	1a	SL1-1909	894973
CBG15773	1	III	1	0	1a	SL1-1726	901521
CBG15785	1	III	1	0	1a	SL1-1866	947093
CBG15935	1	X	1	0	1a	SL1-2068	3039801
CBG15936	1	X	1	0	1a	SL1-786	3035682
CBG15944	1	X	1	0	1a	SL1-1253	2980432
CBG15945	1	X	1	0	1a	SL1-3596	2978402
CBG15954	1	X	1	0	1a	SL1-3934	2925139
CBG15956	1	X	1	0	1a	SL1-351	2917709
CBG16000	1	X	1	0	1a	SL1-456	2658129
CBG16021	1	X	1	0	1a	SL1-315	2564344
CBG16084	1	X	1	0	1a	SL1-2679	2265262
CBG16158	1	X	1	0	1a	SL1-3047	1923191
CBG16171	1	X	1	0	1a	SL1-1792	1863277
CBG16221	1	X	1	0	1a	SL1-2299	1624157
CBG16244	1	X	1	0	1a	SL1-4013	1549492
CBG16246	2	X	1	0	1a	SL1-1174	1537513	1a	SL1-1732	1537513
CBG16310	1	X	1	0	1a	SL1-164	1266455
CBG16338	1	X	1	0	1a	SL1-1300	1130779
CBG16354	1	X	1	0	1a	SL1-2146	1054331
CBG16364	1	X	1	0	1a	SL1-756	997960
CBG16423	1	X	1	0	1a	SL1-2981	711151
CBG16478	1	III	1	0	1a	SL1-4130	5806924
CBG16497	1	III	1	0	1a	SL1-3477	5886601
CBG16516	2	III	1	0	1a	SL1-3084	5956091	1a	SL1-3086	5956091
CBG16525	1	III	1	0	1a	SL1-1881	5981616
CBG16526	1	III	1	0	1a	SL1-4305	5982470
CBG16529	1	III	1	0	1a	SL1-2714	5998974
CBG16539	1	III	1	0	1a	SL1-2830	6047529
CBG16541	1	III	1	0	1a	SL1-3146	6052708
CBG16544	1	III	1	0	1a	SL1-4102	6062435
CBG16545	1	III	1	0	1a	SL1-2747	6067468
CBG16568	1	III	1	0	1a	SL1-3332	6196131
CBG16573	1	III	1	0	1a	SL1-247	6214172
CBG16607	1	III	1	0	1a	SL1-3038	6365518
CBG16611	1	III	1	0	1a	SL1-1998	6375387
CBG16621	1	III	1	0	1a	SL1-2379	6401017
CBG16626	2	III	1	0	1a	SL1-2034	6425654	1a	SL1-2061	6425654
CBG16651	2	III	1	0	1a	SL1-2968	6498692	1a	SL1-464	6498692
CBG16671	3	III	1	0	1a	SL1-1176	6594119	1a	SL1-159	6594119	1a	SL1-1676	6594119
CBG16680	2	III	1	0	1a	SL1-3030	6631730	1a	SL1-3037	6631730
CBG16690	1	X	1	0	1a	SL1-1564	12798567
CBG16716	1	X	1	0	1a	SL1-3282	12919656
CBG16718	1	X	1	0	1a	SL1-3745	12927401
CBG16730	1	X	1	0	1a	SL1-1857	12961762
CBG16747	1	X	1	0	1a	SL1-2392	13047278
CBG16760	2	X	1	0	1a	SL1-2270	13104175	1a	SL1-2282	13104175
CBG16815	2	X	1	0	1a	SL1-1782	13468162	1a	SL1-1951	13468162
CBG16816	1	X	1	0	1a	SL1-1579	13468971
CBG16825	1	X	1	0	1a	SL1-1864	13507124
CBG16826	1	X	1	0	1a	SL1-2869	13507899
CBG16856	1	X	1	0	1a	SL1-3191	13641745
CBG16864	1	X	1	0	1a	SL1-1225	13703667
CBG16896	1	X	1	0	1a	SL1-1569	13829935
CBG16897	1	X	1	0	1a	SL1-1274	13832735
CBG16924	1	X	1	0	1a	SL1-3064	13972935
CBG17045	1	II	1	0	1a	SL1-2899	13306215
CBG17083	1	V	1	0	1a	SL1-1847	13578545
CBG17170	1	X	1	0	1a	SL1-370	7152673
CBG17177	1	X	1	0	1a	SL1-3665	7126586
CBG17187	1	X	1	0	1a	SL1-3807	7080732
CBG17208	1	X	1	0	1a	SL1-2108	6963002
CBG17209	1	X	1	0	1a	SL1-4282	6951220
CBG17325	1	X	1	0	1a	SL1-3056	5124704
CBG17349	1	X	1	0	1a	SL1-3627	5245996
CBG17351	1	X	1	0	1a	SL1-3131	5265228
CBG17398	1	X	1	0	1a	SL1-1829	5478353
CBG17399	1	X	1	0	1a	SL1-2838	5485045
CBG17438	1	X	1	0	1a	SL1-495	5696648
CBG17460	1	III	1	0	1a	SL1-3175	2452349
CBG17485	1	III	1	0	1a	SL1-1899	2355873
CBG17511	1	X	1	0	1a	SL1-2628	5797405
CBG17545	1	X	1	0	1a	SL1-226	5961213
CBG17559	1	X	1	0	1a	SL1-3605	6041427
CBG17577	1	X	1	0	1a	SL1-301	6120079
CBG17594	1	X	1	0	1a	SL1-2445	6193539
CBG17604	1	X	1	0	1a	SL1-3301	6263452
CBG17617	1	IV	1	0	1a	SL1-2769	11144112
CBG17639	1	IV	1	0	1a	SL1-616	11043402
CBG17647	1	IV	1	0	1a	SL1-2887	11014464
CBG17669	1	IV	1	0	1a	SL1-1852	10945807
CBG17673	1	IV	1	0	1a	SL1-2721	10935288
CBG17675	2	IV	1	0	1a	SL1-3457	10928763	1a	SL1-3536	10928763
CBG17679	1	IV	1	0	1a	SL1-3980	10920852
CBG17682	1	IV	1	0	1a	SL1-1724	10909946
CBG17684	1	IV	1	0	1a	SL1-3179	10902472
CBG17687	1	IV	1	0	1a	SL1-1459	10894334
CBG17688	1	IV	1	0	1a	SL1-2925	10893382
CBG17689	1	IV	1	0	1a	SL1-3713	10889695
CBG17722	1	IV	1	0	1a	SL1-2397	10743355
CBG17727	2	IV	1	0	1a	SL1-3443	10720958	1a	SL1-3729	10720958
CBG17737	1	IV	1	0	1a	SL1-1352	10695495
CBG17763	1	II	1	0	1a	SL1-1204	11742325
CBG17837	1	Un	1	0	1a	SL1-747	6226695
CBG17899	1	V_random	1	0	1a	SL1-5352	2164402
CBG17948	1	III	1	0	1a	SL1-2290	6817862
CBG17949	1	III	1	0	1a	SL1-435	6818192
CBG17957	1	III	1	0	1a	SL1-1237	6838583
CBG17965	1	III	1	0	1a	SL1-3196	6855639
CBG17983	1	III	1	0	1a	SL1-3229	6915822
CBG17997	1	III	1	0	1a	SL1-3945	6972186
CBG17999	2	III	1	0	1a	SL1-2436	6980472	1a	SL1-2444	6980472
CBG18001	1	III	1	0	1a	SL1-486	6992106
CBG18007	1	III	1	0	1a	SL1-3697	7010192
CBG18012	1	III	1	0	1a	SL1-1884	7020637
CBG18025	1	III	1	0	1a	SL1-1607	7071850
CBG18034	1	III	1	0	1a	SL1-1725	7118424
CBG18039	1	III	1	0	1a	SL1-5031	7131666
CBG18040	1	III	1	0	1a	SL1-2657	7139025
CBG18043	1	III	1	0	1a	SL1-1249	7155916
CBG18045	1	III	1	0	1a	SL1-2468	7164710
CBG18046	1	III	1	0	1a	SL1-163	7165015
CBG18052	1	III	1	0	1a	SL1-1910	7203326
CBG18056	3	III	1	0	1a	SL1-1990	7233278	1a	SL1-2096	7233278	1a	SL1-2172	7233278
CBG18058	1	III	1	0	1a	SL1-2047	7240186
CBG18065	2	III	1	0	1a	SL1-2541	7277496	1a	SL1-2586	7277496
CBG18066	2	III	1	0	1a	SL1-2524	7278048	1a	SL1-2531	7278048
CBG18077	1	III	1	0	1a	SL1-1504	7296383
CBG18087	2	III	1	0	1a	SL1-2941	7333858	1a	SL1-2949	7333858
CBG18096	1	III	1	0	1a	SL1-2966	7368196
CBG18132	1	III	1	0	1a	SL1-1186	7539511
CBG18134	1	III	1	0	1a	SL1-21	7543569
CBG18145	1	III	1	0	1a	SL1-2548	7593914
CBG18152	1	III	1	0	1a	SL1-2092	7611100
CBG18162	1	III	1	0	1a	SL1-1649	7650463
CBG18180	2	III	1	0	1a	SL1-2203	7703665	1a	SL1-2223	7703665
CBG18183	2	III	1	0	1a	SL1-2788	7713097	1a	SL1-2794	7713097
CBG18187	1	III	1	0	1a	SL1-371	7718073
CBG18189	2	III	1	0	1a	SL1-2753	7723783	1a	SL1-2757	7723783
CBG18195	1	III	1	0	1a	SL1-1632	7743284
CBG18226	1	III	1	0	1a	SL1-4434	7832424
CBG18231	1	III	1	0	1a	SL1-3973	7849116
CBG18245	1	III	1	0	1a	SL1-4048	7903107
CBG18252	1	III	1	0	1a	SL1-107	7922437
CBG18253	1	III	1	0	1a	SL1-2193	7923845
CBG18255	1	III	1	0	1a	SL1-2492	7933089
CBG18256	1	III	1	0	1a	SL1-3013	7936303
CBG18262	1	III	1	0	1a	SL1-1315	7966305
CBG18266	1	III	1	0	1a	SL1-1641	7977592
CBG18268	2	III	1	0	1a	SL1-4204	7983515	1a	SL1-4242	7983515
CBG18305	2	III	1	0	1a	SL1-3483	8165528	1a	SL1-3654	8165528
CBG18308	1	III	1	0	1a	SL1-2255	8184700
CBG18316	2	III	1	0	1a	SL1-1381	8221558	1a	SL1-1451	8221558
CBG18334	1	III	1	0	1a	SL1-3005	8280132
CBG18357	2	III	1	0	1a	SL1-3644	8361376	1a	SL1-3698	8361376
CBG18361	3	III	1	0	1a	SL1-2418	8371128	1a	SL1-2426	8371128	1a	SL1-374	8371128
CBG18373	1	III	1	0	1a	SL1-1887	8417267
CBG18384	1	III	1	0	1a	SL1-1577	8471432
CBG18401	1	II_random	1	0	1a	SL1-3623	833538
CBG18441	1	II_random	1	0	1a	SL1-477	1029383
CBG18455	1	II_random	1	0	1a	SL1-134	1168875
CBG18471	1	IV	1	0	1a	SL1-4607	12487346
CBG18472	1	IV	1	0	1a	SL1-410	12488973
CBG18478	1	IV	1	0	1a	SL1-1464	12534721
CBG18488	1	IV	1	0	1a	SL1-1392	12588312
CBG18537	1	V	1	0	1a	SL1-2095	1700092
CBG18539	1	I	1	0	1a	SL1-3927	668485
CBG18548	1	I	1	0	1a	SL1-1897	719524
CBG18578	1	V	1	0	1a	SL1-1181	14484231
CBG18586	1	V	1	0	1a	SL1-1846	14556875
CBG18597	1	V	1	0	1a	SL1-1269	14610494
CBG18603	1	V	1	0	1a	SL1-372	14645441
CBG18613	2	V	1	0	1a	SL1-3701	14676044	1a	SL1-3874	14678622
CBG18691	1	I	1	0	1a	SL1-3190	9894228
CBG18693	1	I	1	0	1a	SL1-2247	9892378
CBG18761	1	IV	1	0	1a	SL1-4542	2603294
CBG18765	1	IV	1	0	1a	SL1-294	2625920
CBG18772	2	IV	1	0	1a	SL1-2045	2648054	1a	SL1-2124	2648054
CBG18802	1	I_random	1	0	1a	SL1-4353	2174403
CBG18804	1	I_random	1	0	1a	SL1-414	2193914
CBG18827	2	I_random	1	0	1a	SL1-1219	2320484	1a	SL1-1752	2320484
CBG18870	1	I_random	1	0	1a	SL1-1896	2526594
CBG18893	1	V	1	0	1a	SL1-2689	9514182
CBG18897	1	V	1	0	1a	SL1-1674	9546020
CBG18933	1	V	1	0	1a	SL1-308	9699857
CBG18949	1	V	1	0	1a	SL1-2117	9767753
CBG18950	1	V	1	0	1a	SL1-2332	9769969
CBG18952	1	V	1	0	1a	SL1-2470	9774663
CBG18956	1	V	1	0	1a	SL1-2402	9782586
CBG18976	1	V	1	0	1a	SL1-2889	9843705
CBG18992	1	V	1	0	1a	SL1-4601	9911815
CBG18997	1	V	1	0	1a	SL1-2433	9930216
CBG19017	1	V	1	0	1a	SL1-377	10005207
CBG19035	1	V	1	0	1a	SL1-1671	10050843
CBG19061	1	V	1	0	1a	SL1-1327	10179277
CBG19071	1	V	1	0	1a	SL1-2062	10198413
CBG19072	1	V	1	0	1a	SL1-1822	10199041
CBG19074	1	V	1	0	1a	SL1-2170	10202662
CBG19077	1	V	1	0	1a	SL1-4743	10218557
CBG19097	1	V	1	0	1a	SL1-1533	10287431
CBG19100	1	V	1	0	1a	SL1-1358	10301294
CBG19101	1	V	1	0	1a	SL1-1700	10302365
CBG19118	1	V	1	0	1a	SL1-3998	10357281
CBG19142	1	V	1	0	1a	SL1-3049	10471619
CBG19147	1	V	1	0	1a	SL1-1560	10482806
CBG19149	1	V	1	0	1a	SL1-2988	10487511
CBG19177	1	V	1	0	1a	SL1-642	10573249
CBG19181	1	V	1	0	1a	SL1-4045	10588797
CBG19189	3	V	1	0	1a	SL1-1386	10610630	1a	SL1-1427	10610630	1a	SL1-1762	10610630
CBG19194	1	V	1	0	1a	SL1-797	10625593
CBG19218	1	V	1	0	1a	SL1-4660	10713464
CBG19220	1	V	1	0	1a	SL1-3482	10720661
CBG19240	1	V	1	0	1a	SL1-3849	10805210
CBG19253	1	V	1	0	1a	SL1-2743	10891935
CBG19257	2	V	1	0	1a	SL1-4724	10905947	1a	SL1-544	10905947
CBG19281	1	V	1	0	1a	SL1-4362	11022190
CBG19285	1	V	1	0	1a	SL1-2454	11041348
CBG19287	1	V	1	0	1a	SL1-1233	11048253
CBG19292	1	V	1	0	1a	SL1-221	11061855
CBG19311	1	V	1	0	1a	SL1-1820	11120081
CBG19313	1	V	1	0	1a	SL1-1366	11134573
CBG19326	1	V	1	0	1a	SL1-1378	11188368
CBG19343	1	V	1	0	1a	SL1-2048	11254847
CBG19359	1	V	1	0	1a	SL1-1824	11307457
CBG19366	2	V	1	0	1a	SL1-1424	11336952	1a	SL1-191	11336952
CBG19367	1	V	1	0	1a	SL1-1177	11337636
CBG19374	1	V	1	0	1a	SL1-1525	11365564
CBG19413	3	V	1	0	1a	SL1-2010	11521533	1a	SL1-2186	11521533	1a	SL1-284	11521533
CBG19415	1	V	1	0	1a	SL1-2536	11529137
CBG19420	1	V	1	0	1a	SL1-4715	11536483
CBG19438	1	I_random	1	0	1a	SL1-4789	2565221
CBG19469	1	I_random	1	0	1a	SL1-1173	2741651
CBG19501	1	II_random	1	0	1a	SL1-1898	1281035
CBG19516	1	II_random	1	0	1a	SL1-2345	1331004
CBG19519	1	II_random	1	0	1a	SL1-342	1337100
CBG19524	1	II_random	1	0	1a	SL1-528	1353432
CBG19575	2	II_random	1	0	1a	SL1-4041	1594959	1a	SL1-4140	1594959
CBG19592	1	II_random	1	0	1a	SL1-2984	1654104
CBG19627	1	II_random	1	0	1a	SL1-1414	1814906
CBG19634	1	II_random	1	0	1a	SL1-3169	1838653
CBG19637	1	II_random	1	0	1a	SL1-4274	1848492
CBG19683	1	IV	1	0	1a	SL1-2709	13038098
CBG19693	1	IV	1	0	1a	SL1-3512	13068436
CBG19704	1	I	1	0	1a	SL1-589	11252881
CBG19742	1	I	1	0	1a	SL1-3608	11040039
CBG19746	1	I	1	0	1a	SL1-4569	11017749
CBG19756	1	I	1	0	1a	SL1-1944	10957446
CBG19778	1	I	1	0	1a	SL1-1356	10843618
CBG19806	1	I	1	0	1a	SL1-2855	10713779
CBG19827	1	IV	1	0	1a	SL1-4272	8159751
CBG19843	1	IV	1	0	1a	SL1-2959	8215864
CBG19844	1	IV	1	0	1a	SL1-1843	8219226
CBG19879	1	IV	1	0	1a	SL1-3112	8395770
CBG19889	2	IV	1	0	1a	SL1-112	8433043	1a	SL1-185	8433043
CBG19910	1	IV	1	0	1a	SL1-283	8491834
CBG19923	1	IV	1	0	1a	SL1-1333	8588576
CBG19950	1	IV	1	0	1a	SL1-3032	8734912
CBG19952	2	IV	1	0	1a	SL1-2017	8738723	1a	SL1-2131	8738723
CBG19970	1	IV	1	0	1a	SL1-2627	8828451
CBG19980	1	IV	1	0	1a	SL1-2994	8899532
CBG20000	1	IV	1	0	1a	SL1-1483	9011907
CBG20001	1	IV	1	0	1a	SL1-1311	9012177
CBG20009	1	IV	1	0	1a	SL1-1696	9050348
CBG20018	1	IV	1	0	1a	SL1-2343	9078720
CBG20021	1	IV	1	0	1a	SL1-2226	9089736
CBG20030	1	IV	1	0	1a	SL1-2570	9123738
CBG20050	1	IV	1	0	1a	SL1-3265	9224233
CBG20071	1	IV	1	0	1a	SL1-1922	9307150
CBG20111	1	IV	1	0	1a	SL1-3136	9471985
CBG20119	2	III	1	0	1a	SL1-1510	1932523	1a	SL1-1593	1932523
CBG20155	1	III	1	0	1a	SL1-694	9566877
CBG20159	1	III	1	0	1a	SL1-1223	9551562
CBG20164	1	III	1	0	1a	SL1-3896	9539254
CBG20173	1	III	1	0	1a	SL1-2631	9487612
CBG20174	1	III	1	0	1a	SL1-2652	9486173
CBG20214	1	III	1	0	1a	SL1-2892	9270589
CBG20268	1	I	1	0	1a	SL1-2119	8958057
CBG20282	1	I	1	0	1a	SL1-3142	8919060
CBG20301	1	III_random	1	0	1a	SL1-3571	778374
CBG20309	1	III_random	1	0	1a	SL1-1775	836883
CBG20321	1	V_random	1	0	1a	SL1-2909	2313768
CBG20323	1	V_random	1	0	1a	SL1-3955	2342634
CBG20332	1	V_random	1	0	1a	SL1-4424	2384983
CBG20343	1	I_random	1	0	1a	SL1-214	2854598
CBG20405	1	I_random	1	0	1a	SL1-1748	3149782
CBG20476	2	I_random	1	0	1a	SL1-2414	3356591	1a	SL1-2421	3356591
CBG20480	1	I_random	1	0	1a	SL1-4641	3370259
CBG20527	1	V_random	1	0	1a	SL1-1390	2461345
CBG20528	1	V_random	1	0	1a	SL1-2250	2470868
CBG20540	1	V_random	1	0	1a	SL1-4205	2536818
CBG20553	1	V	1	0	1a	SL1-2843	2151571
CBG20581	1	V	1	0	1a	SL1-2811	2254685
CBG20591	1	V	1	0	1a	SL1-4650	2292323
CBG20603	1	II	1	0	1a	SL1-779	9970089
CBG20604	1	II	1	0	1a	SL1-771	9971852
CBG20612	1	II	1	0	1a	SL1-748	10019252
CBG20615	1	II	1	0	1a	SL1-3316	10026965
CBG20616	1	II	1	0	1a	SL1-419	10029424
CBG20622	1	II	1	0	1a	SL1-1338	10044173
CBG20636	1	II	1	0	1a	SL1-4562	10079521
CBG20647	1	II	1	0	1a	SL1-1285	10113066
CBG20663	2	II	1	0	1a	SL1-3484	10197723	1a	SL1-3753	10197723
CBG20664	2	II	1	0	1a	SL1-3108	10200721	1a	SL1-3109	10200721
CBG20668	1	II	1	0	1a	SL1-1329	10217559
CBG20679	2	II	1	0	1a	SL1-1307	10248700	1a	SL1-1716	10248700
CBG20682	1	II	1	0	1a	SL1-1905	10256736
CBG20683	1	II	1	0	1a	SL1-4203	10265119
CBG20693	1	II	1	0	1a	SL1-1735	10319837
CBG20699	1	II	1	0	1a	SL1-4579	10336481
CBG20740	1	II	1	0	1a	SL1-3464	10503750
CBG20743	1	II	1	0	1a	SL1-1471	10511257
CBG20758	1	II	1	0	1a	SL1-1597	10565884
CBG20775	2	II	1	0	1a	SL1-2958	10620410	1a	SL1-2967	10620410
CBG20807	1	II	1	0	1a	SL1-3847	10755282
CBG20808	1	II	1	0	1a	SL1-384	10760787
CBG20827	1	II	1	0	1a	SL1-2403	10808868
CBG20829	1	II	1	0	1a	SL1-3573	10816506
CBG20834	1	II	1	0	1a	SL1-3066	10860693
CBG20836	1	II	1	0	1a	SL1-4100	10863744
CBG20851	2	II	1	0	1a	SL1-2187	10917206	1a	SL1-3327	10917206
CBG20854	1	II	1	0	1a	SL1-378	10924411
CBG20858	1	II	1	0	1a	SL1-2081	10942134
CBG20862	1	II	1	0	1a	SL1-4114	10967697
CBG20903	1	II	1	0	1a	SL1-1983	11157692
CBG20906	1	II	1	0	1a	SL1-3920	11167799
CBG20924	1	II	1	0	1a	SL1-2740	11246767
CBG20929	1	II	1	0	1a	SL1-309	11262792
CBG21009	1	II	1	0	1a	SL1-105	11598557
CBG21017	1	II	1	0	1a	SL1-1747	11624238
CBG21026	1	II	1	0	1a	SL1-1955	11672037
CBG21048	2	IV	1	0	1a	SL1-2534	13412133	1a	SL1-2577	13412133
CBG21051	1	IV	1	0	1a	SL1-1442	13380964
CBG21053	1	IV	1	0	1a	SL1-1871	13367980
CBG21098	1	III	1	0	1a	SL1-1813	11499904
CBG21099	1	III	1	0	1a	SL1-1975	11497094
CBG21101	1	III	1	0	1a	SL1-1556	11487016
CBG21168	2	III	1	0	1a	SL1-2512	11129036	1a	SL1-2529	11129036
CBG21170	1	III	1	0	1a	SL1-393	11115047
CBG21192	1	III	1	0	1a	SL1-2160	10987208
CBG21240	1	III	1	0	1a	SL1-2209	10725592
CBG21242	1	III	1	0	1a	SL1-1821	10708565
CBG21312	2	Un	1	0	1a	SL1-2352	6609315	1a	SL1-2364	6609315
CBG21324	1	Un	1	0	1a	SL1-1469	6699204
CBG21325	1	Un	1	0	1a	SL1-499	6699757
CBG21344	1	I	1	0	1a	SL1-2804	6160723
CBG21349	1	I	1	0	1a	SL1-3045	6141298
CBG21358	1	II_random	1	0	1a	SL1-815	1901685
CBG21465	1	Un	1	0	1a	SL1-2153	6872867
CBG21507	2	IV	1	0	1a	SL1-1972	1842650	1a	SL1-219	1842650
CBG21509	1	IV	1	0	1a	SL1-1631	1850261
CBG21555	1	IV	1	0	1a	SL1-1885	2043186
CBG21569	1	IV	1	0	1a	SL1-2429	2078008
CBG21577	1	IV	1	0	1a	SL1-1845	2135024
CBG21582	1	IV	1	0	1a	SL1-2179	2160753
CBG21596	1	IV	1	0	1a	SL1-397	2194945
CBG21597	1	IV	1	0	1a	SL1-3264	2197242
CBG21626	1	IV	1	0	1a	SL1-147	2328257
CBG21666	1	IV	1	0	1a	SL1-2224	4534562
CBG21698	3	IV	1	0	1a	SL1-400	4384098	1a	SL1-401	4384098	1a	SL1-403	4384098
CBG21703	1	IV	1	0	1a	SL1-2408	4370734
CBG21707	2	IV	1	0	1a	SL1-1198	4360672	1a	SL1-1642	4360672
CBG21709	1	IV	1	0	1a	SL1-1637	4353133
CBG21712	2	IV	1	0	1a	SL1-1812	4349016	1a	SL1-1832	4349016
CBG21741	1	IV	1	0	1a	SL1-1816	4144818
CBG21767	1	IV	1	0	1a	SL1-3488	3978258
CBG21781	1	IV	1	0	1a	SL1-1797	3889674
CBG21797	1	IV	1	0	1a	SL1-4121	3812484
CBG21806	1	V	1	0	1a	SL1-4522	2344625
CBG21817	2	V	1	0	1a	SL1-1268	2413906	1a	SL1-1559	2413906
CBG21818	1	V	1	0	1a	SL1-1499	2423890
CBG21856	1	V	1	0	1a	SL1-144	2586330
CBG21867	3	V	1	0	1a	SL1-1302	2635466	1a	SL1-1709	2635466	1a	SL1-1767	2635466
CBG21941	1	II	1	0	1a	SL1-2690	1810868
CBG21952	1	II	1	0	1a	SL1-5376	1753749
CBG22030	2	I	1	0	1a	SL1-1773	1412392	1a	SL1-1893	1412392
CBG22031	1	I	1	0	1a	SL1-1491	1420638
CBG22054	1	I	1	0	1a	SL1-1290	1526639
CBG22060	1	I	1	0	1a	SL1-121	1591660
CBG22089	1	I	1	0	1a	SL1-2641	1775429
CBG22153	1	I	1	0	1a	SL1-615	2111700
CBG22158	1	I	1	0	1a	SL1-117	2136189
CBG22159	1	I	1	0	1a	SL1-706	2139485
CBG22164	1	I	1	0	1a	SL1-1617	2157100
CBG22169	1	I	1	0	1a	SL1-210	2182424
CBG22170	1	I	1	0	1a	SL1-1549	2184763
CBG22173	1	I	1	0	1a	SL1-1452	2197074
CBG22190	1	I	1	0	1a	SL1-1851	2273436
CBG22194	1	I	1	0	1a	SL1-1540	2308699
CBG22210	1	I	1	0	1a	SL1-4381	2343425
CBG22211	1	I	1	0	1a	SL1-5022	2349863
CBG22213	1	I	1	0	1a	SL1-1495	2353706
CBG22228	1	I	1	0	1a	SL1-2633	2423017
CBG22232	1	I	1	0	1a	SL1-4394	2442406
CBG22234	1	I	1	0	1a	SL1-2527	2447981
CBG22235	1	I	1	0	1a	SL1-1663	2448527
CBG22240	1	I	1	0	1a	SL1-1914	2461864
CBG22270	1	I	1	0	1a	SL1-1467	2589566
CBG22273	1	I	1	0	1a	SL1-1844	2601734
CBG22274	1	I	1	0	1a	SL1-1711	2602555
CBG22281	1	I	1	0	1a	SL1-2273	2625778
CBG22296	1	I	1	0	1a	SL1-2104	2707569
CBG22379	1	IV_random	1	0	1a	SL1-1479	617430
CBG22465	1	III	1	0	1a	SL1-3514	2116467
CBG22500	1	IV	1	0	1a	SL1-1289	14659382
CBG22501	1	IV	1	0	1a	SL1-2938	14660004
CBG22508	1	IV	1	0	1a	SL1-1375	14698368
CBG22549	1	IV	1	0	1a	SL1-1891	14868270
CBG22646	1	V	1	0	1a	SL1-3075	13796816
CBG22663	1	IV	1	0	1a	SL1-2613	3170642
CBG22739	1	X	1	0	1a	SL1-3711	16403774
CBG22741	2	X	1	0	1a	SL1-4162	16411434	1a	SL1-4195	16411434
CBG22788	1	X	1	0	1a	SL1-341	16610178
CBG22795	1	X	1	0	1a	SL1-3690	16653916
CBG22870	1	V	1	0	1a	SL1-4364	14261814
CBG22923	1	III	1	0	1a	SL1-2972	13195418
CBG22943	1	III	1	0	1a	SL1-3645	13123659
CBG22957	1	III	1	0	1a	SL1-3118	13045986
CBG22959	1	III	1	0	1a	SL1-667	13028484
CBG22999	1	III	1	0	1a	SL1-2140	12816073
CBG23001	1	III	1	0	1a	SL1-4211	12782314
CBG23006	2	III	1	0	1a	SL1-4888	12761239	1a	SL1-4889	12761239
CBG23018	1	III	1	0	1a	SL1-1485	12656046
CBG23020	1	III	1	0	1a	SL1-831	12642144
CBG23021	1	III	1	0	1a	SL1-2992	12638966
CBG23022	1	III	1	0	1a	SL1-1239	12637969
CBG23023	1	III	1	0	1a	SL1-2120	12633946
CBG23050	1	III	1	0	1a	SL1-1230	12497325
CBG23065	1	V	1	0	1a	SL1-3046	7496956
CBG23092	1	V	1	0	1a	SL1-1421	7387520
CBG23093	1	V	1	0	1a	SL1-4143	7383437
CBG23095	1	V	1	0	1a	SL1-1753	7377607
CBG23109	1	V	1	0	1a	SL1-150	7345744
CBG23116	1	V	1	0	1a	SL1-1622	7329902
CBG23126	1	V	1	0	1a	SL1-3274	7294750
CBG23127	1	V	1	0	1a	SL1-3062	7288892
CBG23132	1	V	1	0	1a	SL1-2816	7266347
CBG23138	1	V	1	0	1a	SL1-4435	7234230
CBG23140	1	V	1	0	1a	SL1-559	7226959
CBG23145	1	V	1	0	1a	SL1-2257	7210080
CBG23158	2	V	1	0	1a	SL1-4564	7167685	1a	SL1-4575	7167685
CBG23168	1	V	1	0	1a	SL1-4510	7134891
CBG23171	2	V	1	0	1a	SL1-4260	7121796	1a	SL1-4300	7121796
CBG23175	1	V	1	0	1a	SL1-1934	7108525
CBG23183	1	V	1	0	1a	SL1-1699	7072027
CBG23184	1	V	1	0	1a	SL1-1567	7065425
CBG23191	1	V	1	0	1a	SL1-2513	7048484
CBG23222	1	V	1	0	1a	SL1-1572	6960666
CBG23226	1	V	1	0	1a	SL1-2982	6945432
CBG23227	1	V	1	0	1a	SL1-1234	6940732
CBG23248	1	V	1	0	1a	SL1-1592	6846603
CBG23267	1	V	1	0	1a	SL1-3250	6772443
CBG23302	1	V	1	0	1a	SL1-1388	6601696
CBG23318	1	V	1	0	1a	SL1-508	6561210
CBG23341	2	V	1	0	1a	SL1-2762	6462943	1a	SL1-2772	6462943
CBG23346	2	V	1	0	1a	SL1-416	6447192	1a	SL1-417	6447192
CBG23348	1	V	1	0	1a	SL1-4230	6431441
CBG23373	1	V	1	0	1a	SL1-2510	6338727
CBG23393	1	V	1	0	1a	SL1-3339	6271083
CBG23398	1	V	1	0	1a	SL1-1679	6249607
CBG23403	1	V	1	0	1a	SL1-4576	6228675
CBG23414	1	V	1	0	1a	SL1-2348	6184357
CBG23415	1	V	1	0	1a	SL1-3195	6184007
CBG23416	1	V	1	0	1a	SL1-2775	6172252
CBG23428	1	V	1	0	1a	SL1-3333	6138270
CBG23435	1	V	1	0	1a	SL1-2370	6116621
CBG23451	3	V	1	0	1a	SL1-2786	6077930	1a	SL1-2790	6077930	1a	SL1-2798	6077930
CBG23457	1	V	1	0	1a	SL1-1557	6053961
CBG23459	2	V	1	0	1a	SL1-2443	6050514	1a	SL1-3273	6050514
CBG23464	1	V	1	0	1a	SL1-3172	6033988
CBG23483	1	V	1	0	1a	SL1-4513	5980995
CBG23510	1	V	1	0	1a	SL1-1531	5891858
CBG23512	1	V	1	0	1a	SL1-4241	5884710
CBG23530	1	V	1	0	1a	SL1-2367	5804074
CBG23568	1	Un	1	0	1a	SL1-3897	57323
CBG23623	1	Un	1	0	1a	SL1-2319	256278
CBG23625	2	Un	1	0	1a	SL1-2013	260466	1a	SL1-2067	260466
CBG23699	1	V	1	0	1a	SL1-4273	15964852
CBG23702	1	V	1	0	1a	SL1-2031	15979855
CBG23728	1	I_random	1	0	1a	SL1-3710	748391
CBG23735	1	I_random	1	0	1a	SL1-630	767504
CBG23743	2	I_random	1	0	1a	SL1-3069	792398	1a	SL1-3070	792398
CBG23744	1	I_random	1	0	1a	SL1-1924	802795
CBG23745	1	I_random	1	0	1a	SL1-3192	803133
CBG23746	1	I_random	1	0	1a	SL1-4240	807179
CBG23747	1	I_random	1	0	1a	SL1-4183	812534
CBG23813	2	V_random	1	0	1a	SL1-3467	20605	1a	SL1-3886	20605
CBG23904	1	IV_random	1	0	1a	SL1-1740	36216
CBG23927	1	Un	1	0	1a	SL1-3557	1142131
CBG23929	2	Un	1	0	1a	SL1-4269	1150607	1a	SL1-4302	1150607
CBG23933	1	Un	1	0	1a	SL1-2700	1159567
CBG23981	1	V	1	0	1a	SL1-1257	14009449
CBG24097	1	Un	1	0	1a	SL1-4232	1623245
CBG24142	1	III	1	0	1a	SL1-4875	13502187
CBG24161	1	Un	1	0	1a	SL1-3610	1764070
CBG24218	1	Un	1	0	1a	SL1-3438	1946827
CBG24287	1	III	1	0	1a	SL1-2664	12476949
CBG24290	1	Un	1	0	1a	SL1-4179	2199902
CBG24293	1	Un	1	0	1a	SL1-1590	2224355
CBG24316	1	Un	1	0	1a	SL1-3683	2318379
CBG24494	1	I_random	1	0	1a	SL1-1513	850157
CBG24496	1	I_random	1	0	1a	SL1-2974	854351
CBG24499	1	I_random	1	0	1a	SL1-104	862660
CBG24514	1	Un	1	0	1a	SL1-2998	2956811
CBG24578	1	V_random	1	0	1a	SL1-1658	90442
CBG24580	1	V_random	1	0	1a	SL1-4541	105158
CBG24582	1	V_random	1	0	1a	SL1-661	116383
CBG24638	1	Un	1	0	1a	SL1-1512	3279341
CBG24679	1	Un	1	0	1a	SL1-3159	3442144
CBG24683	1	Un	1	0	1a	SL1-223	3448523
CBG24746	1	II	1	0	1a	SL1-2221	5305210
CBG24887	1	Un	1	0	1a	SL1-1954	4130600
CBG24897	1	Un	1	0	1a	SL1-1448	4186865

## Sheet: SL1-1b
Jhaveri and van den Berg et al., Genome annotation of Caenorhabditis briggsae by TEC-RED identifies new exons, paralogs, conserved and novel operons.
This list includes all SL1-tagged genes that are common between WS276 (1a category) and WS176 (1b category)
					Tag match 1			Tag match 2
Gene	Tags	Chr	SL1	SL2	Category	Tag ID	Location	Category	Tag ID	Location
CBG01765	1	IV	1	0	1b	SL1-1062	9755571
CBG02814	1	II	1	0	1b	SL1-62	7757247
CBG03825	1	I	1	0	1b	SL1-2785	3710953
CBG04096	1	I	1	0	1b	SL1-1930	4808076
CBG04195	1	I	1	0	1b	SL1-2181	5101814
CBG11024	1	X	1	0	1b	SL1-2682	12651232
CBG14117	2	X	1	0	1b	SL1-1241	7913493	1b	SL1-1606	7913493
CBG15000	1	IV	1	0	1b	SL1-338	3248537
CBG15446	2	X	1	0	1b	SL1-1528	15846916	1b	SL1-1686	15846916
CBG16401	1	X	1	0	1b	SL1-720	797432
CBG16454	1	IV_random	1	0	1b	SL1-1475	214452

## Sheet: SL1-minorMP
Jhaveri and van den Berg et al., Genome annotation of Caenorhabditis briggsae by TEC-RED identifies new exons, paralogs, conserved and novel operons.
This list includes all SL1-tagged genes that are common between WS276 (1a category) and WS176 ( minor misprediction category)
					Tag match 1			Tag match 2
Gene	Tags	Chr	SL1	SL2	Category	Tag ID	Location	Category	Tag ID	Location
CBG00172	1	X	1	0	2a	SL1-4686	14645454
CBG00242	1	X	1	0	2a	SL1-845	14981986
CBG00379	1	IV	1	0	2a	SL1-1858	260656
CBG00466	1	III	1	0	2c	SL1-2651	1031649
CBG01382	1	V	1	0	2c	SL1-2629	4597599
CBG01468	1	V	1	0	2c	SL1-101	1286502
CBG01478	1	V	1	0	2a	SL1-2306	1251901
CBG01805	1	IV	1	0	2c	SL1-413	9644028
CBG01828	1	IV	1	0	2a	SL1-3705	9557405
CBG02030	1	X	1	0	2b	SL1-983	3977893
CBG02085	1	X	1	0	2c	SL1-512	4292563
CBG02139	1	X	1	0	2a	SL1-643	4552545
CBG02551	1	II	1	0	2a	SL1-4716	8889484
CBG02618	2	II	1	0	2c	SL1-3174	8604707	2c	SL1-3176	8604707
CBG02640	1	II	1	0	2c	SL1-3025	8525946
CBG03197	1	II	1	0	2a	SL1-2314	6223334
CBG03263	1	II	1	0	2a	SL1-686	5961762
CBG03430	1	IV	1	0	2b	SL1-865	7853532
CBG03458	1	IV	1	0	2b	SL1-1055	7964721
CBG03722	1	I	1	0	2b	SL1-4848	3361605
CBG04232	1	I	1	0	2a	SL1-4928	5224195
CBG04405	1	IV	1	0	2a	SL1-4108	11249412
CBG04511	1	X	1	0	2b	SL1-4091	6432991
CBG04752	2	V	1	0	2c	SL1-3167	12629505	2c	SL1-3168	12629505
CBG05116	1	I	1	0	2c	SL1-1826	1067160
CBG05270	1	X	1	0	2a	SL1-870	16967870
CBG05397	1	IV	1	0	2a	SL1-1368	6850193
CBG05502	1	IV	1	0	2c	SL1-2860	7209827
CBG05654	1	V	1	0	2b	SL1-1034	15771248
CBG05981	1	IV	1	0	2c	SL1-1615	5741722
CBG06192	1	IV	1	0	2b	SL1-4313	5003690
CBG06266	1	IV	1	0	2b	SL1-3616	4702635
CBG07585	2	X	1	0	2b	SL1-3584	18398374	2b	SL1-3835	18398374
CBG08014	1	I_random	1	0	2c	SL1-2615	560035
CBG08165	1	X	1	0	2b	SL1-4286	485403
CBG08694	1	V	1	0	2c	SL1-4769	5172140
CBG08794	1	V	1	0	2c	SL1-3814	1816029
CBG08804	1	V	1	0	2c	SL1-4431	1854210
CBG09624	2	V	1	0	2b	SL1-585	7953991	2b	SL1-586	7953991
CBG09688	1	V	1	0	2b	SL1-4087	7716254
CBG09906	1	III	1	0	2b	SL1-1153	4849024
CBG10773	1	I	1	0	2b	SL1-1106	6899845
CBG11323	1	V	1	0	2a	SL1-4651	743377
CBG11346	1	V	1	0	2b	SL1-3658	640269
CBG11750	1	III	1	0	2c	SL1-3706	1448162
CBG12485	1	I	1	0	2c	SL1-4341	7199189
CBG12516	1	I	1	0	2a	SL1-4565	7292608
CBG13037	1	II	1	0	2b	SL1-4146	5660491
CBG13116	1	II_random	1	0	2b	SL1-4336	634130
CBG13142	1	II_random	1	0	2a	SL1-4338	739878
CBG13151	2	II_random	1	0	2a	SL1-2936	773765	2a	SL1-2944	773765
CBG13153	1	II_random	1	0	2a	SL1-4550	777480
CBG13252	1	III	1	0	2b	SL1-727	3863727
CBG13342	1	II	1	0	2a	SL1-4986	3070479
CBG13726	1	IV	1	0	2b	SL1-4627	1083867
CBG13812	1	IV	1	0	2b	SL1-3475	1487843
CBG14133	1	X	1	0	2b	SL1-4661	7988949
CBG14146	1	X	1	0	2b	SL1-3725	8053221
CBG14672	2	X	1	0	2b	SL1-3694	10546800	2b	SL1-3853	10546800
CBG15174	1	III	1	0	2c	SL1-2685	12073706
CBG15202	1	III	1	0	2c	SL1-4103	11934558
CBG15320	1	III	1	0	2c	SL1-3915	13331889
CBG15594	1	Un	1	0	2a	SL1-3574	5429390
CBG15710	1	III	1	0	2c	SL1-3479	538324
CBG16216	1	X	1	0	2b	SL1-38	1641432
CBG16392	2	X	1	0	2c	SL1-2763	848204	2c	SL1-2767	848204
CBG16421	1	X	1	0	2a	SL1-4969	728702
CBG16487	1	III	1	0	2a	SL1-631	5846491
CBG16697	1	X	1	0	2a	SL1-903	12837108
CBG16719	1	X	1	0	2c	SL1-4819	12932168
CBG17183	1	X	1	0	2b	SL1-3607	7097116
CBG17303	1	X	1	0	2a	SL1-4543	5000944
CBG18003	1	III	1	0	2b	SL1-4428	7003255
CBG18307	2	III	1	0	2a	SL1-1001	8177143	2a	SL1-1024	8177143
CBG18335	1	III	1	0	2b	SL1-4264	8280684
CBG18393	2	III	1	0	2b	SL1-1094	8499325	2b	SL1-1097	8499325
CBG18682	1	I	1	0	2b	SL1-4265	9917194
CBG19132	2	V	1	0	2b	SL1-849	10426828	2b	SL1-9	10426828
CBG19226	1	V	1	0	2b	SL1-3626	10750569
CBG20493	2	I_random	1	0	2c	SL1-2058	3425158	2c	SL1-2132	3425158
CBG20495	1	I_random	1	0	2c	SL1-1420	3437813
CBG20665	1	II	1	0	2b	SL1-877	10206015
CBG20921	1	II	1	0	2c	SL1-2576	11236946
CBG21272	1	Un	1	0	2b	SL1-898	6415856
CBG21442	1	Un	1	0	2b	SL1-4247	6757338
CBG21878	2	Un	1	0	2b	SL1-4669	7047546	2b	SL1-4676	7047546
CBG22151	1	I	1	0	2c	SL1-4638	2101760
CBG22233	1	I	1	0	2c	SL1-1481	2444990
CBG22381	1	IV_random	1	0	2b	SL1-3548	623875
CBG22753	1	X	1	0	2b	SL1-3	16460856
CBG23029	1	III	1	0	2b	SL1-561	12606654
CBG23146	1	V	1	0	2b	SL1-936	7204926
CBG23515	1	V	1	0	2b	SL1-4191	5879357
CBG24501	1	I_random	1	0	2a	SL1-4685	870382
CBG24512	1	Un	1	0	2b	SL1-3441	2949088

## Sheet: SL1-majorMP
Jhaveri and van den Berg et al., Genome annotation of Caenorhabditis briggsae by TEC-RED identifies new exons, paralogs, conserved and novel operons.
This list includes all SL1-tagged genes that are common between WS276 (1a category) and WS176 (major misprediction category)
					Tag match 1			Tag match 2
Gene	Tags	Chr	SL1	SL2	Category	Tag ID	Location	Category	Tag ID	Location
CBG00006	2	III	1	0	3c	SL1-3781	10036074	3c	SL1-4266	10036074
CBG00030	1	III	1	0	3a	SL1-1804	10201783
CBG00136	1	X	1	0	3c	SL1-2674	14537414
CBG00424	1	IV	1	0	4a	SL1-2525	407269
CBG00623	1	II	1	0	4a	SL1-114	3703969
CBG00736	1	II	1	0	4a	SL1-2287	3189223
CBG00938	1	II	1	0	3c	SL1-4155	574257
CBG01662	1	IV	1	0	3b	SL1-3440	10126607
CBG02175	1	X	1	0	3c	SL1-2839	4717256
CBG02214	1	I	1	0	4a	SL1-448	6038694
CBG02349	1	II	1	0	4a	SL1-741	9652267
CBG02435	1	II	1	0	4b	SL1-2683	9325589
CBG02500	1	II	1	0	4b	SL1-2303	9087760
CBG02663	1	II	1	0	4a	SL1-415	8434326
CBG02826	2	II	1	0	4b	SL1-3449	7701243	4b	SL1-3580	7701243
CBG03200	1	II	1	0	4a	SL1-4165	6201523
CBG03384	1	IV	1	0	4a	SL1-126	7689023
CBG03409	1	IV	1	0	3b	SL1-846	7785055
CBG03814	1	I	1	0	3c	SL1-5126	3677839
CBG04037	1	I	1	0	3a	SL1-3891	4601354
CBG04230	1	I	1	0	4a	SL1-4323	5217948
CBG04275	1	II	1	0	3c	SL1-3227	4420322
CBG04305	1	II	1	0	4a	SL1-5051	4538506
CBG04311	1	II	1	0	4a	SL1-4175	4554903
CBG04439	2	IV	1	0	3c	SL1-3140	11423299	3c	SL1-3141	11423299
CBG05210	1	III	1	0	3b	SL1-4112	3372118
CBG05464	1	IV	1	0	4b	SL1-3121	7097705
CBG05540	1	V	1	0	4a	SL1-1640	15250097
CBG05548	1	V	1	0	4a	SL1-2976	15278211
CBG05648	1	V	1	0	3c	SL1-1553	15754070
CBG05790	1	IV	1	0	4a	SL1-4254	6372309
CBG05962	1	IV	1	0	3c	SL1-4549	5803642
CBG05990	2	IV	1	0	3a	SL1-2609	5723696	3a	SL1-2632	5723696
CBG06016	1	IV	1	0	3b	SL1-4741	5652517
CBG06352	1	V_random	1	0	3b	SL1-1160	414324
CBG07321	1	X	1	0	3b	SL1-3661	19740472
CBG07347	1	X	1	0	3b	SL1-854	19605109
CBG07426	1	X	1	0	4a	SL1-1432	19137365
CBG07687	1	X	1	0	3b	SL1-1145	17863669
CBG07696	1	X	1	0	4a	SL1-3455	17789620
CBG07704	1	X	1	0	3c	SL1-4883	17753046
CBG07712	1	X	1	0	4a	SL1-3589	17708137
CBG08064	1	X	1	0	4a	SL1-4998	67616
CBG08099	1	X	1	0	3a	SL1-2552	191835
CBG08214	1	I	1	0	3d	SL1-4574	6547369
CBG08373	1	IV	1	0	3c	SL1-1605	12197335
CBG08654	2	V	1	0	4a	SL1-3255	5308031	4a	SL1-404	5308031
CBG08664	1	V	1	0	4a	SL1-2394	5273694
CBG08721	1	I	1	0	3a	SL1-4053	10478974
CBG08912	1	Un	1	0	4a	SL1-4118	4988802
CBG09070	1	III	1	0	3c	SL1-1296	2755111
CBG09209	1	III	1	0	4a	SL1-529	6773165
CBG09405	1	V	1	0	3b	SL1-1041	8841480
CBG09491	1	V	1	0	3d	SL1-2660	8418535
CBG09516	1	V	1	0	4b	SL1-1434	8327997
CBG09540	1	V	1	0	4a	SL1-3916	8242888
CBG09731	1	V	1	0	3c	SL1-664	7575003
CBG09825	1	III	1	0	4a	SL1-2695	4496798
CBG09876	1	III	1	0	4a	SL1-2044	4735904
CBG09886	1	III	1	0	3b	SL1-4365	4789819
CBG09921	1	III	1	0	3c	SL1-4482	4888205
CBG09948	1	III	1	0	3c	SL1-2053	4973282
CBG09956	1	III	1	0	4a	SL1-3635	5014440
CBG09966	1	III	1	0	4a	SL1-603	5049014
CBG10038	1	III	1	0	3a	SL1-3755	5271724
CBG10515	1	V	1	0	3c	SL1-4172	3432734
CBG11041	1	X	1	0	3b	SL1-609	12734954
CBG11312	1	V	1	0	3a	SL1-4263	796034
CBG11417	1	V	1	0	3c	SL1-2558	384558
CBG11596	1	V	1	0	4a	SL1-4778	11755721
CBG11783	1	III	1	0	4a	SL1-1751	1268561
CBG11787	1	III	1	0	4a	SL1-2177	1242682
CBG11883	1	I	1	0	3c	SL1-1271	332231
CBG11977	2	I_random	1	0	3c	SL1-4408	1367661	3c	SL1-4437	1367661
CBG12142	1	V	1	0	4a	SL1-5127	5003940
CBG12176	2	I	1	0	4b	SL1-4800	6468841	3b	SL1-800	6465704
CBG12421	1	I	1	0	3a	SL1-4633	5707381
CBG12484	1	I	1	0	3a	SL1-4589	7197604
CBG12668	1	I	1	0	3a	SL1-455	7825501
CBG12721	1	I	1	0	4a	SL1-3995	8081543
CBG13045	1	II	1	0	4a	SL1-2957	5690568
CBG13077	1	II_random	1	0	4a	SL1-4563	497247
CBG13128	1	II_random	1	0	3a	SL1-4932	682891
CBG13145	1	II_random	1	0	3c	SL1-1890	757849
CBG13163	1	III	1	0	3b	SL1-65	3498792
CBG13203	1	III	1	0	4a	SL1-1913	3698730
CBG13328	1	III	1	0	4b	SL1-449	4145946
CBG13548	1	IV	1	0	4a	SL1-4315	15149382
CBG13579	1	IV	1	0	3a	SL1-4683	15246184
CBG13687	1	IV	1	0	3b	SL1-3543	760406
CBG13946	1	IV	1	0	4a	SL1-1925	13852497
CBG14269	1	X	1	0	4a	SL1-2098	8668947
CBG14564	1	X	1	0	3c	SL1-4010	10075765
CBG14566	2	X	1	0	3c	SL1-4147	10092085	3c	SL1-4169	10092085
CBG14601	1	X	1	0	3b	SL1-945	10228798
CBG14938	1	I	1	0	4a	SL1-2389	3078670
CBG14987	1	I	1	0	3c	SL1-2091	3273330
CBG15215	1	III	1	0	3d	SL1-1079	11880082
CBG15675	1	III	1	0	4a	SL1-4527	357725
CBG15769	2	III	1	0	3a	SL1-3137	880200	3a	SL1-4857	880200
CBG15774	1	III	1	0	3a	SL1-1398	902354
CBG15940	1	X	1	0	3c	SL1-2579	3013444
CBG15957	1	X	1	0	3c	SL1-4064	2909881
CBG15975	1	X	1	0	4a	SL1-2605	2813863
CBG15997	1	X	1	0	3c	SL1-640	2674522
CBG16029	1	X	1	0	3c	SL1-155	2536050
CBG16205	1	X	1	0	3a	SL1-850	1702348
CBG16534	1	III	1	0	3c	SL1-3063	6025032
CBG16597	1	III	1	0	4b	SL1-473	6332985
CBG16652	1	III	1	0	3c	SL1-1583	6500677
CBG16675	1	III	1	0	4a	SL1-2819	6609305
CBG16918	1	X	1	0	4a	SL1-2566	13932727
CBG17459	1	III	1	0	4a	SL1-1107	2459038
CBG17518	1	X	1	0	3b	SL1-3599	5843724
CBG17649	1	IV	1	0	4a	SL1-3334	11005746
CBG17986	1	III	1	0	3a	SL1-2630	6930816
CBG18209	1	III	1	0	4a	SL1-2239	7790722
CBG18265	1	III	1	0	4a	SL1-3452	7970596
CBG18392	1	III	1	0	4a	SL1-5095	8498486
CBG19243	1	V	1	0	3c	SL1-4583	10818173
CBG19294	1	V	1	0	3b	SL1-4509	11064332
CBG19297	1	V	1	0	3c	SL1-719	11076008
CBG19435	1	V	1	0	3a	SL1-3520	11591457
CBG19664	1	IV	1	0	4a	SL1-3811	12978040
CBG19679	1	IV	1	0	4a	SL1-2979	13026940
CBG19885	1	IV	1	0	3a	SL1-4773	8412483
CBG19924	1	IV	1	0	3c	SL1-2793	8589176
CBG20014	1	IV	1	0	3a	SL1-3051	9064310
CBG20259	1	I	1	0	4a	SL1-3516	8979512
CBG20435	1	I_random	1	0	4a	SL1-4616	3293209
CBG20539	1	V_random	1	0	3b	SL1-3566	2530609
CBG20625	1	II	1	0	4a	SL1-505	10051221
CBG20662	1	II	1	0	4a	SL1-381	10191669
CBG20784	1	II	1	0	4a	SL1-3794	10651866
CBG20911	1	II	1	0	4a	SL1-2313	11192450
CBG20994	1	II	1	0	4b	SL1-1936	11542997
CBG21266	1	Un	1	0	4a	SL1-1669	6376675
CBG21421	1	II_random	1	0	4b	SL1-3796	2177843
CBG21517	1	IV	1	0	3c	SL1-2435	1874311
CBG21630	1	IV	1	0	4a	SL1-1730	2359335
CBG21676	1	IV	1	0	4a	SL1-1875	4475391
CBG21978	1	II	1	0	4a	SL1-1278	1598143
CBG22145	1	I	1	0	4a	SL1-3982	2078888
CBG22293	1	I	1	0	3c	SL1-4062	2694014
CBG22312	1	IV_random	1	0	3c	SL1-4111	327678
CBG22413	1	V	1	0	4a	SL1-2134	2702448
CBG23128	1	V	1	0	4a	SL1-4322	7280690
CBG23281	1	V	1	0	4a	SL1-4382	6702013
CBG23309	1	V	1	0	4a	SL1-1474	6586544
CBG23385	1	V	1	0	3c	SL1-4604	6304112
CBG23963	1	Un	1	0	4a	SL1-5076	1269074
CBG24054	1	IV	1	0	3c	SL1-3454	13154183
CBG24173	1	Un	1	0	4b	SL1-638	1828683
CBG24492	1	I_random	1	0	3b	SL1-4185	843318
CBG24495	1	I_random	1	0	4a	SL1-1551	851214

## Sheet: SL1-mixed
Jhaveri and van den Berg et al., Genome annotation of Caenorhabditis briggsae by TEC-RED identifies new exons, paralogs, conserved and novel operons.
This list includes all SL1-tagged genes that are common between WS276 (1a category) and WS176 ( mixed category). Genes are considered mixed category when multiple tags bound, in more than 1 category.
					Tag match 1			Tag match 2			Tag match 3
Gene	Tags	Chr	SL1	SL2	Category	Tag ID	Location	Category	Tag ID	Location	Category	Tag ID	Location
CBG03118	2	II	1	0	1a	SL1-3558	6514554	4a	SL1-3972	6512360
CBG03766	2	I	1	0	4a	SL1-2905	3481796	1a	SL1-4525	3479690
CBG04796	2	V	1	0	1a	SL1-1610	12862620	4a	SL1-3947	12860778
CBG07454	2	X	1	0	4a	SL1-3050	19009712	1a	SL1-4872	19011791
CBG07765	3	X	1	0	4a	SL1-2962	17449777	4a	SL1-2965	17449777	1a	SL1-4537	17448384
CBG11663	2	IV	1	0	1a	SL1-406	2888975	2b	SL1-4738	2886124
CBG12038	2	I_random	1	0	1a	SL1-2106	1593938	4a	SL1-3545	1594408
CBG12771	3	I	1	0	4b	SL1-22	8300043	1a	SL1-3219	8298648	3a	SL1-4915	8298768
CBG14205	2	X	1	0	1b	SL1-2236	8328510	4a	SL1-3289	8333463
CBG14905	2	I	1	0	4a	SL1-142	2938308	1a	SL1-4759	2941208
CBG15848	2	I	1	0	1a	SL1-212	10038942	4a	SL1-525	10041446
CBG19363	2	V	1	0	3b	SL1-1769	11327554	1a	SL1-4943	11322671
CBG24608	3	III	1	0	1a	SL1-1367	3470749	3b	SL1-53	3469469	3b	SL1-995	3469469

## Sheet: SL1-ONLY in WS276-1a
Jhaveri and van den Berg et al., Genome annotation of Caenorhabditis briggsae by TEC-RED identifies new exons, paralogs, conserved and novel operons.
This list includes all SL1-tagged genes that are present only in WS276 (1a category) and not present in WS176 SL1 list
CBG00635
CBG00710
CBG00712
CBG00819
CBG00825
CBG00852
CBG01474
CBG01486
CBG01778
CBG01947
CBG02756
CBG02840
CBG03115
CBG03342
CBG03752
CBG03758
CBG03808
CBG04073
CBG04221
CBG04415
CBG04583
CBG04764
CBG04807
CBG05467
CBG05511
CBG05931
CBG06147
CBG06326
CBG06431
CBG06858
CBG08478
CBG08534
CBG08772
CBG09212
CBG09427
CBG09680
CBG10098
CBG10279
CBG10434
CBG11321
CBG11551
CBG11570
CBG13090
CBG13368
CBG13402
CBG13639
CBG13710
CBG14372
CBG14667
CBG14791
CBG15027
CBG15048
CBG15980
CBG16441
CBG16491
CBG16492
CBG16886
CBG17002
CBG17073
CBG17901
CBG17956
CBG18314
CBG18599
CBG19364
CBG19553
CBG19604
CBG19672
CBG19803
CBG20066
CBG20347
CBG20530
CBG20803
CBG20954
CBG20955
CBG20956
CBG21606
CBG21733
CBG21779
CBG22248
CBG22405
CBG23115
CBG23260
CBG24135
CBG24239
CBG25141
CBG25187
CBG25193
CBG25200
CBG25212
CBG25223
CBG25225
CBG25243
CBG25378
CBG25379
CBG25414
CBG25415
CBG25418
CBG25419
CBG25451
CBG25471
CBG25483
CBG25532
CBG25571
CBG25582
CBG25585
CBG25648
CBG25659
CBG25674
CBG25691
CBG25712
CBG25715
CBG25719
CBG25734
CBG25736
CBG25741
CBG25764
CBG25775
CBG25808
CBG25850
CBG25879
CBG25922
CBG25949
CBG25998
CBG26009
CBG26016
CBG26026
CBG26028
CBG26090
CBG26107
CBG26118
CBG26134
CBG26140
CBG26150
CBG26183
CBG26218
CBG26229
CBG26233
CBG26235
CBG26248
CBG26283
CBG26288
CBG26379
CBG26405
CBG26414
CBG26445
CBG26452
CBG26548
CBG26611
CBG26690
CBG26731
CBG26826
CBG26884
CBG26901
CBG26999
CBG27085
CBG27160
CBG27208
CBG27243
CBG27244
CBG27273
CBG27329
CBG27331
CBG27357
CBG27358
CBG27407
CBG27442
CBG27457
CBG27463
CBG27483
CBG27566
CBG27586
CBG27620
CBG27651
CBG27751
CBG27762
CBG27766
CBG27767
CBG27769
CBG27792
CBG27829
CBG27830
CBG27894
CBG27914
CBG27932
CBG27933
CBG27987
CBG28008
CBG28009
CBG28020
CBG28036
CBG28075
CBG28076
CBG28083
CBG28089
CBG29112
CBG29121
CBG29833
CBG29883
CBG29894
CBG29944
CBG29959
CBG29961
CBG29972
CBG30062
CBG30094
CBG30099
CBG30110
CBG30113
CBG30114
CBG30121
CBG30122
CBG30127
CBG30135
CBG30142
CBG30160
CBG30161
CBG30183
CBG30185
CBG30187
CBG30251
CBG30265
CBG30269
CBG30317
CBG30329
CBG30344
CBG30424
CBG30478
CBG30482
CBG30538
CBG30567
CBG30573
CBG30575
CBG30579
CBG30583
CBG30588
CBG30616
CBG30632
CBG30641
CBG30671
CBG30694
CBG30734
CBG30743
CBG30783
CBG30789
CBG30798
CBG30799
CBG30810
CBG30811
CBG30852
CBG30910
CBG30962
CBG31029
CBG31034
CBG31068
CBG31077
CBG31080
CBG31096
CBG31129
CBG31152
CBG31160
CBG31161
CBG31165
CBG31168
CBG31174
CBG31221
CBG31247
CBG31305
CBG31316
CBG31318
CBG31342
CBG31366
CBG31371
CBG31372
CBG31374
CBG31378
CBG31380
CBG31446
CBG31447
CBG31459
CBG31490
CBG15908
CBG02437
CBG08914
CBG26108
CBG27275
CBG21770

## Sheet: SL2-original
Jhaveri and van den Berg et al., Genome annotation of Caenorhabditis briggsae by TEC-RED identifies new exons, paralogs, conserved and novel operons.
This list includes all SL2-tagged genes that are common between WS276 (1a category) and WS176 (all categories combined)
					Tag match 1			Tag match 2			Tag match 3
Gene	Tags	Chr	SL1	SL2	Category	Tag ID	Location	Category	Tag ID	Location	Category	Tag ID	Location
CBG00031	1	III	0	1	1a	SL2-555	10203865
CBG00033	1	III	0	1	3c	SL2-927	10216069
CBG00117	1	X	0	1	1a	SL2-1758	14436266
CBG00293	2	I	0	1	1a	SL2-1096	487286	1a	SL2-1098	487286
CBG00336	1	IV	0	1	1a	SL2-670	41037
CBG00420	1	IV	0	1	1a	SL2-1325	401357
CBG00422	2	IV	0	1	1a	SL2-1284	405898	1a	SL2-1305	405898
CBG00458	2	IV	0	1	1a	SL2-902	506514	1a	SL2-911	506514
CBG00460	1	III	0	1	1a	SL2-2045	1016809
CBG00462	1	III	0	1	1a	SL2-296	1020060
CBG00486	1	III	0	1	1a	SL2-621	1130590
CBG00545	1	II	0	1	1a	SL2-1770	4016974
CBG00585	1	II	0	1	3c	SL2-832	3861011
CBG00673	1	II	0	1	1a	SL2-1426	3526477
CBG00934	1	II	0	1	3a	SL2-956	599108
CBG00936	2	II	0	1	1a	SL2-406	589370	1a	SL2-424	589370
CBG00995	1	II	0	1	1a	SL2-2057	255800
CBG01052	2	II	0	1	1a	SL2-1320	40733	1a	SL2-1326	40733
CBG01059	2	II	0	1	1a	SL2-106	20109	1a	SL2-934	20109
CBG01241	2	V	0	1	2b	SL2-1909	4145155	2b	SL2-1911	4145155
CBG01378	1	V	0	1	1a	SL2-584	4572456
CBG01436	1	V	0	1	1a	SL2-1571	4807249
CBG01521	1	V	0	1	1a	SL2-613	1105195
CBG01522	1	V	0	1	1a	SL2-628	1102788
CBG01586	1	IV	0	1	1a	SL2-1228	10432834
CBG01589	1	IV	0	1	1a	SL2-1312	10426273
CBG01646	1	IV	0	1	1a	SL2-134	10190107
CBG01664	1	IV	0	1	1a	SL2-1143	10123080
CBG01669	1	IV	0	1	1a	SL2-1986	10107721
CBG01728	2	IV	0	1	1a	SL2-1315	9881504	1a	SL2-135	9881504
CBG01776	1	IV	0	1	1a	SL2-1265	9723008
CBG01779	1	IV	0	1	1a	SL2-984	9719339
CBG01780	1	IV	0	1	1a	SL2-2061	9717339
CBG01784	2	IV	0	1	4a	SL2-1313	9712977	4a	SL2-1336	9712977
CBG01793	1	IV	0	1	1a	SL2-598	9676868
CBG01827	1	IV	0	1	1a	SL2-1723	9562561
CBG01950	1	X	0	1	1a	SL2-1066	3614149
CBG02000	1	X	0	1	1a	SL2-1007	3833617
CBG02113	2	X	0	1	1a	SL2-2088	4444646	1a	SL2-2102	4444646
CBG02114	1	X	0	1	1a	SL2-909	4445987
CBG02241	1	I	0	1	1a	SL2-64	5969060
CBG02258	1	I	0	1	4a	SL2-1114	5912256
CBG02282	1	II	0	1	1a	SL2-272	9889520
CBG02288	2	II	0	1	4b	SL2-2104	9879829	4b	SL2-2171	9879829
CBG02301	1	II	0	1	1a	SL2-144	9819825
CBG02377	1	II	0	1	1a	SL2-877	9512353
CBG02453	1	II	0	1	1a	SL2-792	9267411
CBG02459	1	II	0	1	2c	SL2-1321	9234970
CBG02480	3	II	0	1	1a	SL2-1015	9182542	1a	SL2-1019	9182542	1a	SL2-1020	9182542
CBG02485	1	II	0	1	1a	SL2-142	9160103
CBG02487	1	II	0	1	1a	SL2-1025	9156971
CBG02508	1	II	0	1	1a	SL2-849	9059519
CBG02538	2	II	0	1	1a	SL2-113	8959867	1a	SL2-756	8959867
CBG02603	1	II	0	1	1a	SL2-1892	8650096
CBG02604	1	II	0	1	3c	SL2-1510	8649107
CBG02633	1	II	0	1	1a	SL2-592	8551688
CBG02689	1	II	0	1	2a	SL2-2125	8334428
CBG02729	1	II	0	1	1a	SL2-427	8135356
CBG02853	1	II	0	1	1a	SL2-827	7569248
CBG02943	1	II	0	1	1a	SL2-682	7255148
CBG02945	2	II	0	1	1a	SL2-982	7252798	1a	SL2-985	7252798
CBG02979	2	II	0	1	1a	SL2-1084	7094450	1a	SL2-1256	7094450
CBG03003	1	II	0	1	1a	SL2-1251	6986213
CBG03005	2	II	0	1	1a	SL2-721	6980717	1a	SL2-741	6980717
CBG03061	2	II	0	1	4a	SL2-1090	6747529	4a	SL2-2109	6749057
CBG03076	1	II	0	1	1a	SL2-1307	6702763
CBG03077	2	II	0	1	1a	SL2-1051	6701723	1a	SL2-1055	6701723
CBG03109	1	II	0	1	1a	SL2-995	6566126
CBG03139	2	II	0	1	1a	SL2-872	6417943	1a	SL2-890	6417943
CBG03179	1	II	0	1	1a	SL2-701	6271736
CBG03213	2	II	0	1	1a	SL2-1492	6147122	1a	SL2-226	6147122
CBG03216	1	II	0	1	1a	SL2-998	6135810
CBG03233	2	II	0	1	1a	SL2-2072	6071396	1a	SL2-2073	6071396
CBG03304	1	II	0	1	1a	SL2-1248	5774804
CBG03309	1	II	0	1	3c	SL2-793	5770550
CBG03401	1	IV	0	1	1a	SL2-1004	7754083
CBG03410	1	IV	0	1	1a	SL2-1065	7786446
CBG03468	2	IV	0	1	1a	SL2-1140	8007733	3b	SL2-1708	8006873
CBG03482	1	IV	0	1	1a	SL2-1118	8055484
CBG03485	1	IV	0	1	1a	SL2-190	8085423
CBG03535	1	V	0	1	2b	SL2-383	14923543
CBG03597	1	III_random	0	1	2c	SL2-116	448087
CBG03612	1	III_random	0	1	1a	SL2-720	527830
CBG03654	1	II	0	1	1a	SL2-590	2055660
CBG03667	1	II	0	1	1a	SL2-423	2143769
CBG03668	1	II	0	1	1a	SL2-633	2145547
CBG03669	2	II	0	1	1a	SL2-1523	2148178	1a	SL2-1553	2148178
CBG03711	1	I	0	1	1a	SL2-192	3329191
CBG03713	1	I	0	1	4a	SL2-1557	3331954
CBG03740	1	I	0	1	1a	SL2-1339	3400652
CBG03789	1	I	0	1	1a	SL2-1169	3567903
CBG03798	2	I	0	1	1a	SL2-1053	3614612	1a	SL2-1247	3614612
CBG03822	1	I	0	1	1a	SL2-405	3701211
CBG03831	1	I	0	1	1a	SL2-231	3733577
CBG03879	1	I	0	1	1a	SL2-239	3932803
CBG03912	1	I	0	1	4a	SL2-800	4071806
CBG03922	1	I	0	1	1a	SL2-545	4122415
CBG03923	1	I	0	1	4a	SL2-1714	4129544
CBG03961	1	I	0	1	3d	SL2-1825	4308693
CBG03988	3	I	0	1	1a	SL2-1778	4406477	1a	SL2-1780	4406477	1a	SL2-1989	4406477
CBG03992	1	I	0	1	1a	SL2-1075	4412285
CBG03993	1	I	0	1	1a	SL2-981	4414804
CBG04001	1	I	0	1	1a	SL2-878	4453901
CBG04048	1	I	0	1	1a	SL2-2051	4633825
CBG04077	1	I	0	1	1a	SL2-2066	4737080
CBG04116	1	I	0	1	1a	SL2-1984	4900048
CBG04186	1	I	0	1	3b	SL2-1988	5087474
CBG04225	1	I	0	1	1a	SL2-1216	5208190
CBG04226	2	I	0	1	1a	SL2-441	5210403	1a	SL2-446	5210403
CBG04239	1	II	0	1	1a	SL2-1422	4211111
CBG04321	1	II	0	1	1a	SL2-133	4596559
CBG04406	1	IV	0	1	4a	SL2-1663	11251629
CBG04456	1	IV	0	1	2b	SL2-1	11462266
CBG04618	1	V	0	1	1a	SL2-578	12211691
CBG05259	1	X	0	1	1a	SL2-470	16926839
CBG05351	1	IV	0	1	1a	SL2-1944	13475701
CBG05372	1	IV	0	1	1a	SL2-1711	6750305
CBG05383	1	IV	0	1	1a	SL2-149	6801042
CBG05572	1	V	0	1	1a	SL2-617	15402230
CBG05573	1	V	0	1	1a	SL2-629	15404040
CBG05644	1	V	0	1	4a	SL2-1683	15735134
CBG05908	1	IV	0	1	1a	SL2-936	6000257
CBG05917	1	IV	0	1	1a	SL2-508	5976545
CBG05940	1	IV	0	1	1a	SL2-425	5861725
CBG05941	1	IV	0	1	1a	SL2-1030	5859421
CBG05970	1	IV	0	1	1a	SL2-903	5775555
CBG06019	1	IV	0	1	3c	SL2-1946	5639735
CBG06062	1	IV	0	1	1a	SL2-1324	5497638
CBG06069	3	IV	0	1	1a	SL2-2002	5479473	1a	SL2-2003	5479473	1a	SL2-2004	5479473
CBG06074	1	IV	0	1	1a	SL2-1097	5470635
CBG06106	3	IV	0	1	1a	SL2-1166	5332412	1a	SL2-1168	5332412	1a	SL2-3300	5332412
CBG06109	1	IV	0	1	1a	SL2-269	5325585
CBG06150	1	IV	0	1	1a	SL2-1843	5189596
CBG06224	1	IV	0	1	1a	SL2-865	4860134
CBG06229	2	IV	0	1	1a	SL2-1917	4843701	1a	SL2-97	4843701
CBG06235	1	IV	0	1	1a	SL2-1067	4826424
CBG06239	1	IV	0	1	1a	SL2-782	4806786
CBG06268	3	IV	0	1	1a	SL2-1276	4700977	1a	SL2-1316	4700977	1a	SL2-977	4700977
CBG06844	1	III	0	1	1a	SL2-2099	8805408
CBG06903	1	III	0	1	1a	SL2-745	9028845
CBG06908	1	III	0	1	1a	SL2-1250	9056523
CBG06926	1	III	0	1	1a	SL2-523	9131543
CBG06965	1	II	0	1	1a	SL2-1697	14467334
CBG07001	1	II	0	1	3c	SL2-1111	14342696
CBG07016	1	II	0	1	1a	SL2-1322	14313418
CBG07028	1	II	0	1	1a	SL2-1682	14283953
CBG07066	1	II	0	1	1a	SL2-1569	14145797
CBG07111	1	II	0	1	2c	SL2-1821	13916839
CBG07748	1	X	0	1	1a	SL2-2000	17532436
CBG07909	1	II	0	1	1a	SL2-945	12253862
CBG07955	1	I_random	0	1	1a	SL2-830	196620
CBG08015	1	I_random	0	1	4a	SL2-29	562343
CBG08036	1	I_random	0	1	1a	SL2-799	668847
CBG08042	1	I_random	0	1	1a	SL2-2032	696033
CBG08091	1	X	0	1	1a	SL2-655	163052
CBG08130	1	X	0	1	1a	SL2-1801	329422
CBG08253	2	I	0	1	1a	SL2-663	6703333	1a	SL2-696	6703333
CBG08323	1	IV	0	1	1a	SL2-673	12002043
CBG08326	1	IV	0	1	1a	SL2-1334	12006804
CBG08328	2	IV	0	1	1a	SL2-1164	12014504	1a	SL2-140	12014504
CBG08376	2	IV	0	1	1a	SL2-1070	12216524	1a	SL2-1071	12216524
CBG08426	1	IV	0	1	1a	SL2-1000	12416194
CBG08442	1	I	0	1	1a	SL2-1847	9138359
CBG08467	1	I	0	1	1a	SL2-812	9228319
CBG08487	3	I	0	1	4a	SL2-1920	9300854	4a	SL2-1922	9300854	4a	SL2-327	9300854
CBG08493	1	I	0	1	1a	SL2-1033	9331511
CBG08509	1	I	0	1	1a	SL2-1271	9433358
CBG08525	2	V	0	1	1a	SL2-1933	5747618	1a	SL2-1934	5747618
CBG08571	1	V	0	1	1a	SL2-1206	5580932
CBG08577	1	V	0	1	2c	SL2-677	5561738
CBG08653	1	V	0	1	2a	SL2-123	5309788
CBG08659	1	V	0	1	1a	SL2-1269	5297598
CBG08723	1	I	0	1	1a	SL2-1063	10488446
CBG08750	1	I	0	1	1a	SL2-1153	10554852
CBG08996	1	III	0	1	1a	SL2-1258	3042347
CBG08997	1	III	0	1	1a	SL2-1904	3038216
CBG09036	2	III	0	1	1a	SL2-2126	2870484	2b	SL2-402	2868271
CBG09066	1	III	0	1	1a	SL2-1077	2765786
CBG09113	2	III	0	1	2a	SL2-1966	2541508	2a	SL2-1967	2541508
CBG09135	1	III	0	1	1a	SL2-1332	9666843
CBG09180	1	III	0	1	1a	SL2-1980	9934542
CBG09260	2	V	0	1	1a	SL2-990	9370441	1a	SL2-994	9370441
CBG09318	1	V	0	1	4a	SL2-1931	9149584
CBG09362	1	V	0	1	1a	SL2-155	9006597
CBG09363	2	V	0	1	1a	SL2-22	9005697	1a	SL2-32	9005697
CBG09425	1	V	0	1	1a	SL2-731	8751150
CBG09526	2	V	0	1	1a	SL2-1538	8290639	1a	SL2-1554	8290639
CBG09544	1	V	0	1	1a	SL2-456	8230160
CBG09582	1	V	0	1	1a	SL2-635	8127444
CBG09645	1	V	0	1	1a	SL2-992	7875882
CBG09701	1	V	0	1	1a	SL2-1877	7687002
CBG09713	1	V	0	1	1a	SL2-553	7657575
CBG09781	2	III	0	1	1a	SL2-1202	4338571	1a	SL2-1203	4338571
CBG09828	1	III	0	1	1a	SL2-157	4504291
CBG09849	1	III	0	1	3a	SL2-401	4609072
CBG09862	1	III	0	1	1a	SL2-1119	4681307
CBG09867	1	III	0	1	1a	SL2-1552	4697055
CBG09887	1	III	0	1	1a	SL2-131	4791719
CBG09984	1	III	0	1	1a	SL2-1725	5095498
CBG09985	2	III	0	1	1a	SL2-468	5097141	1a	SL2-486	5097141
CBG09988	1	III	0	1	1a	SL2-1651	5105665
CBG09999	1	III	0	1	1a	SL2-1186	5139994
CBG10020	1	III	0	1	1a	SL2-1278	5202770
CBG10036	2	III	0	1	1a	SL2-1187	5266100	1a	SL2-880	5266100
CBG10059	1	III	0	1	3a	SL2-2149	5347597
CBG10062	2	III	0	1	1a	SL2-1023	5358265	1a	SL2-1028	5358265
CBG10068	1	III	0	1	1a	SL2-888	5372549
CBG10155	1	III	0	1	1a	SL2-819	5750923
CBG10815	1	I	0	1	1a	SL2-1176	7096537
CBG10829	1	I	0	1	1a	SL2-2174	7129025
CBG11100	1	II_random	0	1	1a	SL2-605	265631
CBG11101	1	II_random	0	1	4a	SL2-30	267595
CBG11130	1	II_random	0	1	1a	SL2-453	430677
CBG11134	1	II	0	1	4a	SL2-2039	4766632
CBG11178	2	II	0	1	2b	SL2-1670	4984471	4a	SL2-200	4988012
CBG11203	1	II	0	1	1a	SL2-996	5118288
CBG11212	1	II	0	1	4b	SL2-11	5158949
CBG11215	1	II	0	1	1a	SL2-1474	5170115
CBG11219	1	II	0	1	1a	SL2-685	5187722
CBG11394	1	V	0	1	1a	SL2-283	462080
CBG11395	1	V	0	1	1a	SL2-1136	461336
CBG11519	1	V	0	1	1a	SL2-954	63477
CBG11649	1	IV	0	1	2c	SL2-389	2851688
CBG11694	1	III	0	1	1a	SL2-748	1790824
CBG11709	2	III	0	1	1a	SL2-23	1717230	1a	SL2-539	1717230
CBG11719	1	III	0	1	2c	SL2-703	1674794
CBG11909	1	I_random	0	1	1a	SL2-1391	1053527
CBG11961	1	I_random	0	1	1a	SL2-211	1318554
CBG11995	1	I_random	0	1	1a	SL2-683	1437667
CBG12011	2	I_random	0	1	1a	SL2-962	1493987	1a	SL2-965	1493987
CBG12045	1	I_random	0	1	1a	SL2-1943	1612313
CBG12051	1	I_random	0	1	1a	SL2-1217	1653965
CBG12063	1	I_random	0	1	1a	SL2-151	1677667
CBG12107	1	V	0	1	1a	SL2-1793	4869700
CBG12179	2	I	0	1	2b	SL2-1486	6460786	1a	SL2-781	6462709
CBG12218	1	I	0	1	1a	SL2-987	6268656
CBG12252	1	III	0	1	1a	SL2-1694	10354261
CBG12255	1	III	0	1	1a	SL2-1434	10358337
CBG12266	1	III	0	1	1a	SL2-883	10427327
CBG12310	3	I	0	1	1a	SL2-1016	5249967	1a	SL2-1018	5249967	1a	SL2-1268	5249967
CBG12371	1	I	0	1	1a	SL2-1908	5491441
CBG12433	2	I	0	1	1a	SL2-573	5750943	1a	SL2-618	5750943
CBG12452	2	I	0	1	1a	SL2-1935	5822305	1a	SL2-292	5822305
CBG12458	1	I	0	1	1a	SL2-511	5841621
CBG12460	1	I	0	1	4a	SL2-1707	5844614
CBG12463	1	I	0	1	1a	SL2-1135	5853335
CBG12466	1	I	0	1	1a	SL2-219	5859439
CBG12480	1	I	0	1	2c	SL2-2053	7173038
CBG12508	1	I	0	1	1a	SL2-575	7271212
CBG12509	1	I	0	1	1a	SL2-689	7273072
CBG12510	1	I	0	1	1a	SL2-762	7275735
CBG12511	1	I	0	1	1a	SL2-654	7276550
CBG12563	1	I	0	1	1a	SL2-1310	7475907
CBG12599	1	I	0	1	1a	SL2-1185	7602364
CBG12641	1	I	0	1	1a	SL2-93	7746814
CBG12666	1	I	0	1	1a	SL2-1121	7820376
CBG12728	1	I	0	1	1a	SL2-1294	8108248
CBG12731	1	I	0	1	1a	SL2-829	8116326
CBG12770	1	I	0	1	1a	SL2-749	8295585
CBG12801	1	I	0	1	1a	SL2-1331	8411239
CBG12854	1	I	0	1	1a	SL2-268	8672689
CBG12864	1	I	0	1	1a	SL2-836	8708681
CBG12866	1	I	0	1	3c	SL2-1146	8713812
CBG12898	1	V	0	1	4a	SL2-2050	14978350
CBG12911	1	V	0	1	4a	SL2-625	15031599
CBG12960	1	II	0	1	1a	SL2-869	5382646
CBG12982	2	II	0	1	1a	SL2-1765	5471154	1a	SL2-1768	5471154
CBG12983	2	II	0	1	1a	SL2-1464	5473421	1a	SL2-1480	5473421
CBG13064	1	II_random	0	1	4a	SL2-2044	436851
CBG13069	1	II_random	0	1	3c	SL2-2182	451610
CBG13085	1	II_random	0	1	1a	SL2-1649	524971
CBG13133	1	II_random	0	1	1a	SL2-197	699189
CBG13152	1	II_random	0	1	4a	SL2-549	774588
CBG13185	1	III	0	1	1a	SL2-1159	3584418
CBG13205	1	III	0	1	1a	SL2-1243	3701114
CBG13210	1	III	0	1	1a	SL2-1229	3722519
CBG13269	1	III	0	1	1a	SL2-755	3925155
CBG13324	3	III	0	1	1a	SL2-893	4130513	1a	SL2-898	4130513	1a	SL2-907	4130513
CBG13376	1	II	0	1	1a	SL2-52	2878747
CBG13492	1	IV	0	1	1a	SL2-1245	14938213
CBG13497	1	IV	0	1	1a	SL2-229	14944477
CBG13545	1	IV	0	1	2c	SL2-255	15120807
CBG13569	1	IV	0	1	1a	SL2-1123	15216025
CBG13601	2	I	0	1	1a	SL2-180	9513964	1a	SL2-181	9513964
CBG13878	1	IV	0	1	1a	SL2-639	14263922
CBG13938	1	IV	0	1	1a	SL2-855	13901923
CBG13943	2	IV	0	1	1a	SL2-1875	13878783	1a	SL2-1880	13878783
CBG13972	1	IV	0	1	1a	SL2-1449	13725521
CBG14136	3	X	0	1	1a	SL2-107	8000294	1a	SL2-108	8000294	1a	SL2-1230	8000294
CBG14147	1	X	0	1	1a	SL2-37	8057173
CBG14472	1	X	0	1	1a	SL2-860	9590513
CBG14670	1	X	0	1	1a	SL2-976	10543312
CBG14681	2	X	0	1	1a	SL2-100	10590200	1a	SL2-738	10590200
CBG14736	1	X	0	1	4a	SL2-173	10879858
CBG14853	1	X	0	1	4a	SL2-1242	11442324
CBG14869	2	I	0	1	1a	SL2-665	2788746	1a	SL2-676	2788746
CBG14871	1	I	0	1	1a	SL2-843	2803543
CBG14872	1	I	0	1	1a	SL2-1896	2805554
CBG14891	1	I	0	1	2b	SL2-376	2899657
CBG14895	1	I	0	1	1a	SL2-926	2908756
CBG14946	1	I	0	1	2a	SL2-1170	3113668
CBG14959	2	I	0	1	1a	SL2-1407	3167187	1a	SL2-1484	3167187
CBG14980	2	I	0	1	1a	SL2-967	3240047	1a	SL2-969	3240047
CBG14997	1	IV	0	1	2c	SL2-1674	3233637
CBG15026	1	IV	0	1	1a	SL2-1505	3435852
CBG15032	1	IV	0	1	2b	SL2-15	3454992
CBG15044	1	IV	0	1	1a	SL2-221	3514685
CBG15094	1	IV	0	1	1a	SL2-669	3737045
CBG15097	1	IV	0	1	2c	SL2-517	3743439
CBG15257	3	III	0	1	1a	SL2-1181	11721521	1a	SL2-1182	11721521	1a	SL2-1183	11721521
CBG15298	2	III	0	1	1a	SL2-1645	13237635	1a	SL2-1652	13237635
CBG15346	1	III	0	1	2c	SL2-1142	13461231
CBG15347	1	III	0	1	1a	SL2-1841	13462601
CBG15387	1	I_random	0	1	1a	SL2-640	2058464
CBG15659	1	III	0	1	1a	SL2-40	289044
CBG15684	1	III	0	1	1a	SL2-128	392919
CBG15804	1	I	0	1	1a	SL2-465	10364289
CBG16307	1	X	0	1	1a	SL2-950	1278030
CBG16435	1	IV_random	0	1	1a	SL2-1485	115993
CBG16450	1	IV_random	0	1	1a	SL2-551	198172
CBG16479	1	III	0	1	1a	SL2-1719	5808802
CBG16515	1	III	0	1	1a	SL2-124	5953848
CBG16519	1	III	0	1	1a	SL2-818	5967020
CBG16524	1	III	0	1	3b	SL2-1139	5978749
CBG16527	1	III	0	1	1a	SL2-884	5991367
CBG16564	1	III	0	1	1a	SL2-1842	6189132
CBG16566	1	III	0	1	1a	SL2-502	6194346
CBG16606	2	III	0	1	1a	SL2-1222	6363386	1a	SL2-1223	6363386
CBG16619	1	III	0	1	1a	SL2-1743	6395400
CBG16622	1	III	0	1	1a	SL2-1317	6409988
CBG16639	1	III	0	1	1a	SL2-2007	6456094
CBG16658	1	III	0	1	3c	SL2-1117	6526828
CBG16667	3	III	0	1	1a	SL2-1792	6565617	1a	SL2-1798	6565617	1a	SL2-259	6565617
CBG16672	1	III	0	1	1a	SL2-203	6596654
CBG16817	1	X	0	1	1a	SL2-25	13471227
CBG16892	1	X	0	1	1a	SL2-1115	13810882
CBG17072	3	V	0	1	4b	SL2-136	13591727	4b	SL2-1445	13617772	4b	SL2-302	13617772
CBG17289	1	X	0	1	1a	SL2-469	4910374
CBG17420	2	X	0	1	4a	SL2-1122	5605251	3b	SL2-373	5607210
CBG17421	1	X	0	1	1a	SL2-831	5608810
CBG17638	1	IV	0	1	1a	SL2-730	11049240
CBG17670	1	IV	0	1	1a	SL2-924	10944407
CBG17677	2	IV	0	1	1a	SL2-856	10925509	1a	SL2-858	10925509
CBG17705	1	IV	0	1	1a	SL2-273	10799796
CBG17764	1	II	0	1	4a	SL2-485	11743404
CBG17881	1	V_random	0	1	1a	SL2-201	2064365
CBG17944	1	III	0	1	1a	SL2-1419	6806896
CBG17945	1	III	0	1	1a	SL2-145	6808928
CBG17960	1	III	0	1	1a	SL2-1340	6842302
CBG17961	1	III	0	1	1a	SL2-1157	6844373
CBG18008	1	III	0	1	1a	SL2-753	7013365
CBG18010	1	III	0	1	1a	SL2-166	7017945
CBG18032	1	III	0	1	1a	SL2-1894	7108742
CBG18037	1	III	0	1	1a	SL2-1277	7127385
CBG18073	2	III	0	1	1a	SL2-1074	7291059	1a	SL2-1076	7291059
CBG18135	1	III	0	1	1a	SL2-1997	7545232
CBG18148	1	III	0	1	1a	SL2-960	7600406
CBG18184	2	III	0	1	1a	SL2-103	7715506	1a	SL2-2101	7715506
CBG18188	1	III	0	1	1a	SL2-939	7723017
CBG18198	1	III	0	1	1a	SL2-1511	7752534
CBG18202	1	III	0	1	1a	SL2-1375	7763497
CBG18203	2	III	0	1	1a	SL2-1395	7764844	1a	SL2-1473	7764844
CBG18230	1	III	0	1	1a	SL2-772	7848301
CBG18247	2	III	0	1	1a	SL2-863	7905360	1a	SL2-874	7905360
CBG18336	1	III	0	1	1a	SL2-224	8283065
CBG18338	2	III	0	1	1a	SL2-602	8284912	1a	SL2-641	8284912
CBG18374	1	III	0	1	1a	SL2-1337	8418610
CBG18390	1	III	0	1	1a	SL2-664	8490344
CBG18929	1	V	0	1	1a	SL2-1151	9690669
CBG18941	1	V	0	1	1a	SL2-1021	9730208
CBG18953	1	V	0	1	1a	SL2-79	9776995
CBG18975	1	V	0	1	1a	SL2-581	9841560
CBG19001	1	V	0	1	1a	SL2-1785	9943910
CBG19070	3	V	0	1	1a	SL2-1132	10197751	1a	SL2-1133	10197751	1a	SL2-1134	10197751
CBG19099	2	V	0	1	1a	SL2-2020	10299005	1a	SL2-276	10299005
CBG19300	1	V	0	1	1a	SL2-921	11083887
CBG19301	1	V	0	1	1a	SL2-739	11085698
CBG19371	3	V	0	1	4a	SL2-1890	11354269	4a	SL2-1916	11352752	4a	SL2-1918	11352752
CBG19372	1	V	0	1	1a	SL2-1050	11360064
CBG19595	1	II_random	0	1	1a	SL2-1261	1665832
CBG19703	1	I	0	1	1a	SL2-285	11256337
CBG19712	1	I	0	1	1a	SL2-1042	11205370
CBG19713	1	I	0	1	3c	SL2-1262	11202005
CBG19741	1	I	0	1	1a	SL2-430	11040925
CBG19780	1	I	0	1	1a	SL2-421	10832795
CBG19957	1	IV	0	1	1a	SL2-624	8763441
CBG20020	2	IV	0	1	1a	SL2-1693	9088002	1a	SL2-1705	9088002
CBG20152	1	III	0	1	1a	SL2-1330	9573226
CBG20245	1	I	0	1	1a	SL2-768	9021651
CBG20396	1	I_random	0	1	3c	SL2-263	3112103
CBG20497	1	I_random	0	1	1a	SL2-1296	3440284
CBG20513	1	V_random	0	1	1a	SL2-1386	2403342
CBG20588	1	V	0	1	1a	SL2-1288	2275812
CBG20589	1	V	0	1	1a	SL2-2094	2279052
CBG20661	1	II	0	1	1a	SL2-1087	10183498
CBG20678	1	II	0	1	1a	SL2-1818	10247551
CBG20694	1	II	0	1	1a	SL2-474	10324086
CBG20695	1	II	0	1	1a	SL2-885	10326763
CBG20714	1	II	0	1	1a	SL2-457	10393370
CBG20774	1	II	0	1	1a	SL2-1086	10615070
CBG20780	2	II	0	1	1a	SL2-132	10641131	1a	SL2-846	10641131
CBG20782	1	II	0	1	4a	SL2-766	10648466
CBG20783	1	II	0	1	1a	SL2-1396	10649396
CBG20785	3	II	0	1	1a	SL2-154	10652726	1a	SL2-2030	10652726	1a	SL2-2031	10652726
CBG20835	1	II	0	1	1a	SL2-1072	10861313
CBG20848	1	II	0	1	1a	SL2-2103	10911929
CBG20872	1	II	0	1	1a	SL2-557	11016201
CBG20880	1	II	0	1	2c	SL2-647	11035420
CBG20923	1	II	0	1	1a	SL2-1184	11242424
CBG20930	1	II	0	1	1a	SL2-62	11266306
CBG21042	1	IV	0	1	1a	SL2-1746	13436631
CBG21181	1	III	0	1	1a	SL2-645	11061743
CBG21207	1	III	0	1	1a	SL2-544	10917236
CBG21208	1	III	0	1	1a	SL2-538	10914510
CBG21249	1	III	0	1	1a	SL2-914	10670737
CBG21486	1	Un	0	1	1a	SL2-919	6944817
CBG21605	1	IV	0	1	1a	SL2-1656	2233236
CBG21694	1	IV	0	1	1a	SL2-839	4397878
CBG21716	1	IV	0	1	1a	SL2-1468	4336966
CBG21724	1	IV	0	1	2c	SL2-1017	4290329
CBG21766	2	IV	0	1	1a	SL2-1303	3978805	1a	SL2-778	3978805
CBG21865	1	V	0	1	1a	SL2-564	2630435
CBG21894	1	II	0	1	1a	SL2-1508	2003314
CBG21895	1	II	0	1	1a	SL2-2052	2001188
CBG22044	1	I	0	1	1a	SL2-495	1459468
CBG22152	1	I	0	1	1a	SL2-1282	2104779
CBG22276	1	I	0	1	2c	SL2-1465	2606814
CBG22310	1	IV_random	0	1	4a	SL2-1299	310575
CBG22372	2	IV_random	0	1	1a	SL2-1973	579287	1a	SL2-1974	579287
CBG22392	1	IV_random	0	1	1a	SL2-1027	693345
CBG22442	1	V	0	1	1a	SL2-49	2799739
CBG22468	1	III	0	1	1a	SL2-2166	2133219
CBG22811	2	V	0	1	4a	SL2-1404	14063184	4a	SL2-1440	14063184
CBG22969	1	III	0	1	1a	SL2-897	12965292
CBG22979	1	III	0	1	1a	SL2-534	12912064
CBG22980	1	III	0	1	1a	SL2-744	12909533
CBG23017	1	III	0	1	3c	SL2-481	12674429
CBG23106	1	V	0	1	1a	SL2-104	7350063
CBG23271	1	V	0	1	1a	SL2-270	6752743
CBG23361	1	V	0	1	1a	SL2-1541	6383078
CBG23399	1	V	0	1	1a	SL2-1286	6240346
CBG23421	1	V	0	1	1a	SL2-1414	6157832
CBG23528	1	V	0	1	1a	SL2-1238	5818918
CBG23538	1	V	0	1	1a	SL2-153	5780101
CBG23798	1	III_random	0	1	1a	SL2-1907	128922
CBG23810	1	V_random	0	1	4a	SL2-277	12165
CBG24156	1	III	0	1	1a	SL2-33	13541777
CBG24291	1	Un	0	1	1a	SL2-1863	2206010
CBG24417	1	II	0	1	1a	SL2-1388	13386960
CBG24418	1	II	0	1	1a	SL2-217	13389083
CBG24634	1	Un	0	1	1a	SL2-443	3257067

## Sheet: SL2-1a
Jhaveri and van den Berg et al., Genome annotation of Caenorhabditis briggsae by TEC-RED identifies new exons, paralogs, conserved and novel operons.
This list includes all SL2-tagged genes that are common between WS276 (1a category) and WS176 (1a category)
					Tag match 1			Tag match 2			Tag match 3
Gene	Tags	Chr	SL1	SL2	Category	Tag ID	Location	Category	Tag ID	Location	Category	Tag ID	Location
CBG00031	1	III	0	1	1a	SL2-555	10203865
CBG00117	1	X	0	1	1a	SL2-1758	14436266
CBG00293	2	I	0	1	1a	SL2-1096	487286	1a	SL2-1098	487286
CBG00336	1	IV	0	1	1a	SL2-670	41037
CBG00420	1	IV	0	1	1a	SL2-1325	401357
CBG00422	2	IV	0	1	1a	SL2-1284	405898	1a	SL2-1305	405898
CBG00458	2	IV	0	1	1a	SL2-902	506514	1a	SL2-911	506514
CBG00460	1	III	0	1	1a	SL2-2045	1016809
CBG00462	1	III	0	1	1a	SL2-296	1020060
CBG00486	1	III	0	1	1a	SL2-621	1130590
CBG00545	1	II	0	1	1a	SL2-1770	4016974
CBG00673	1	II	0	1	1a	SL2-1426	3526477
CBG00936	2	II	0	1	1a	SL2-406	589370	1a	SL2-424	589370
CBG00995	1	II	0	1	1a	SL2-2057	255800
CBG01052	2	II	0	1	1a	SL2-1320	40733	1a	SL2-1326	40733
CBG01059	2	II	0	1	1a	SL2-106	20109	1a	SL2-934	20109
CBG01378	1	V	0	1	1a	SL2-584	4572456
CBG01436	1	V	0	1	1a	SL2-1571	4807249
CBG01521	1	V	0	1	1a	SL2-613	1105195
CBG01522	1	V	0	1	1a	SL2-628	1102788
CBG01586	1	IV	0	1	1a	SL2-1228	10432834
CBG01589	1	IV	0	1	1a	SL2-1312	10426273
CBG01646	1	IV	0	1	1a	SL2-134	10190107
CBG01664	1	IV	0	1	1a	SL2-1143	10123080
CBG01669	1	IV	0	1	1a	SL2-1986	10107721
CBG01728	2	IV	0	1	1a	SL2-1315	9881504	1a	SL2-135	9881504
CBG01776	1	IV	0	1	1a	SL2-1265	9723008
CBG01779	1	IV	0	1	1a	SL2-984	9719339
CBG01780	1	IV	0	1	1a	SL2-2061	9717339
CBG01793	1	IV	0	1	1a	SL2-598	9676868
CBG01827	1	IV	0	1	1a	SL2-1723	9562561
CBG01950	1	X	0	1	1a	SL2-1066	3614149
CBG02000	1	X	0	1	1a	SL2-1007	3833617
CBG02113	2	X	0	1	1a	SL2-2088	4444646	1a	SL2-2102	4444646
CBG02114	1	X	0	1	1a	SL2-909	4445987
CBG02241	1	I	0	1	1a	SL2-64	5969060
CBG02282	1	II	0	1	1a	SL2-272	9889520
CBG02301	1	II	0	1	1a	SL2-144	9819825
CBG02377	1	II	0	1	1a	SL2-877	9512353
CBG02453	1	II	0	1	1a	SL2-792	9267411
CBG02480	3	II	0	1	1a	SL2-1015	9182542	1a	SL2-1019	9182542	1a	SL2-1020	9182542
CBG02485	1	II	0	1	1a	SL2-142	9160103
CBG02487	1	II	0	1	1a	SL2-1025	9156971
CBG02508	1	II	0	1	1a	SL2-849	9059519
CBG02538	2	II	0	1	1a	SL2-113	8959867	1a	SL2-756	8959867
CBG02603	1	II	0	1	1a	SL2-1892	8650096
CBG02633	1	II	0	1	1a	SL2-592	8551688
CBG02729	1	II	0	1	1a	SL2-427	8135356
CBG02853	1	II	0	1	1a	SL2-827	7569248
CBG02943	1	II	0	1	1a	SL2-682	7255148
CBG02945	2	II	0	1	1a	SL2-982	7252798	1a	SL2-985	7252798
CBG02979	2	II	0	1	1a	SL2-1084	7094450	1a	SL2-1256	7094450
CBG03003	1	II	0	1	1a	SL2-1251	6986213
CBG03005	2	II	0	1	1a	SL2-721	6980717	1a	SL2-741	6980717
CBG03076	1	II	0	1	1a	SL2-1307	6702763
CBG03077	2	II	0	1	1a	SL2-1051	6701723	1a	SL2-1055	6701723
CBG03109	1	II	0	1	1a	SL2-995	6566126
CBG03139	2	II	0	1	1a	SL2-872	6417943	1a	SL2-890	6417943
CBG03179	1	II	0	1	1a	SL2-701	6271736
CBG03213	2	II	0	1	1a	SL2-1492	6147122	1a	SL2-226	6147122
CBG03216	1	II	0	1	1a	SL2-998	6135810
CBG03233	2	II	0	1	1a	SL2-2072	6071396	1a	SL2-2073	6071396
CBG03304	1	II	0	1	1a	SL2-1248	5774804
CBG03401	1	IV	0	1	1a	SL2-1004	7754083
CBG03410	1	IV	0	1	1a	SL2-1065	7786446
CBG03482	1	IV	0	1	1a	SL2-1118	8055484
CBG03485	1	IV	0	1	1a	SL2-190	8085423
CBG03612	1	III_random	0	1	1a	SL2-720	527830
CBG03654	1	II	0	1	1a	SL2-590	2055660
CBG03667	1	II	0	1	1a	SL2-423	2143769
CBG03668	1	II	0	1	1a	SL2-633	2145547
CBG03669	2	II	0	1	1a	SL2-1523	2148178	1a	SL2-1553	2148178
CBG03711	1	I	0	1	1a	SL2-192	3329191
CBG03740	1	I	0	1	1a	SL2-1339	3400652
CBG03789	1	I	0	1	1a	SL2-1169	3567903
CBG03798	2	I	0	1	1a	SL2-1053	3614612	1a	SL2-1247	3614612
CBG03822	1	I	0	1	1a	SL2-405	3701211
CBG03831	1	I	0	1	1a	SL2-231	3733577
CBG03879	1	I	0	1	1a	SL2-239	3932803
CBG03922	1	I	0	1	1a	SL2-545	4122415
CBG03988	3	I	0	1	1a	SL2-1778	4406477	1a	SL2-1780	4406477	1a	SL2-1989	4406477
CBG03992	1	I	0	1	1a	SL2-1075	4412285
CBG03993	1	I	0	1	1a	SL2-981	4414804
CBG04001	1	I	0	1	1a	SL2-878	4453901
CBG04048	1	I	0	1	1a	SL2-2051	4633825
CBG04077	1	I	0	1	1a	SL2-2066	4737080
CBG04116	1	I	0	1	1a	SL2-1984	4900048
CBG04225	1	I	0	1	1a	SL2-1216	5208190
CBG04226	2	I	0	1	1a	SL2-441	5210403	1a	SL2-446	5210403
CBG04239	1	II	0	1	1a	SL2-1422	4211111
CBG04321	1	II	0	1	1a	SL2-133	4596559
CBG04618	1	V	0	1	1a	SL2-578	12211691
CBG05259	1	X	0	1	1a	SL2-470	16926839
CBG05351	1	IV	0	1	1a	SL2-1944	13475701
CBG05372	1	IV	0	1	1a	SL2-1711	6750305
CBG05383	1	IV	0	1	1a	SL2-149	6801042
CBG05572	1	V	0	1	1a	SL2-617	15402230
CBG05573	1	V	0	1	1a	SL2-629	15404040
CBG05908	1	IV	0	1	1a	SL2-936	6000257
CBG05917	1	IV	0	1	1a	SL2-508	5976545
CBG05940	1	IV	0	1	1a	SL2-425	5861725
CBG05941	1	IV	0	1	1a	SL2-1030	5859421
CBG05970	1	IV	0	1	1a	SL2-903	5775555
CBG06062	1	IV	0	1	1a	SL2-1324	5497638
CBG06069	3	IV	0	1	1a	SL2-2002	5479473	1a	SL2-2003	5479473	1a	SL2-2004	5479473
CBG06074	1	IV	0	1	1a	SL2-1097	5470635
CBG06106	3	IV	0	1	1a	SL2-1166	5332412	1a	SL2-1168	5332412	1a	SL2-3300	5332412
CBG06109	1	IV	0	1	1a	SL2-269	5325585
CBG06150	1	IV	0	1	1a	SL2-1843	5189596
CBG06224	1	IV	0	1	1a	SL2-865	4860134
CBG06229	2	IV	0	1	1a	SL2-1917	4843701	1a	SL2-97	4843701
CBG06235	1	IV	0	1	1a	SL2-1067	4826424
CBG06239	1	IV	0	1	1a	SL2-782	4806786
CBG06268	3	IV	0	1	1a	SL2-1276	4700977	1a	SL2-1316	4700977	1a	SL2-977	4700977
CBG06844	1	III	0	1	1a	SL2-2099	8805408
CBG06903	1	III	0	1	1a	SL2-745	9028845
CBG06908	1	III	0	1	1a	SL2-1250	9056523
CBG06926	1	III	0	1	1a	SL2-523	9131543
CBG06965	1	II	0	1	1a	SL2-1697	14467334
CBG07016	1	II	0	1	1a	SL2-1322	14313418
CBG07028	1	II	0	1	1a	SL2-1682	14283953
CBG07066	1	II	0	1	1a	SL2-1569	14145797
CBG07748	1	X	0	1	1a	SL2-2000	17532436
CBG07909	1	II	0	1	1a	SL2-945	12253862
CBG07955	1	I_random	0	1	1a	SL2-830	196620
CBG08036	1	I_random	0	1	1a	SL2-799	668847
CBG08042	1	I_random	0	1	1a	SL2-2032	696033
CBG08091	1	X	0	1	1a	SL2-655	163052
CBG08130	1	X	0	1	1a	SL2-1801	329422
CBG08253	2	I	0	1	1a	SL2-663	6703333	1a	SL2-696	6703333
CBG08323	1	IV	0	1	1a	SL2-673	12002043
CBG08326	1	IV	0	1	1a	SL2-1334	12006804
CBG08328	2	IV	0	1	1a	SL2-1164	12014504	1a	SL2-140	12014504
CBG08376	2	IV	0	1	1a	SL2-1070	12216524	1a	SL2-1071	12216524
CBG08426	1	IV	0	1	1a	SL2-1000	12416194
CBG08442	1	I	0	1	1a	SL2-1847	9138359
CBG08467	1	I	0	1	1a	SL2-812	9228319
CBG08493	1	I	0	1	1a	SL2-1033	9331511
CBG08509	1	I	0	1	1a	SL2-1271	9433358
CBG08525	2	V	0	1	1a	SL2-1933	5747618	1a	SL2-1934	5747618
CBG08571	1	V	0	1	1a	SL2-1206	5580932
CBG08659	1	V	0	1	1a	SL2-1269	5297598
CBG08723	1	I	0	1	1a	SL2-1063	10488446
CBG08750	1	I	0	1	1a	SL2-1153	10554852
CBG08996	1	III	0	1	1a	SL2-1258	3042347
CBG08997	1	III	0	1	1a	SL2-1904	3038216
CBG09066	1	III	0	1	1a	SL2-1077	2765786
CBG09135	1	III	0	1	1a	SL2-1332	9666843
CBG09180	1	III	0	1	1a	SL2-1980	9934542
CBG09260	2	V	0	1	1a	SL2-990	9370441	1a	SL2-994	9370441
CBG09362	1	V	0	1	1a	SL2-155	9006597
CBG09363	2	V	0	1	1a	SL2-22	9005697	1a	SL2-32	9005697
CBG09425	1	V	0	1	1a	SL2-731	8751150
CBG09526	2	V	0	1	1a	SL2-1538	8290639	1a	SL2-1554	8290639
CBG09544	1	V	0	1	1a	SL2-456	8230160
CBG09582	1	V	0	1	1a	SL2-635	8127444
CBG09645	1	V	0	1	1a	SL2-992	7875882
CBG09701	1	V	0	1	1a	SL2-1877	7687002
CBG09713	1	V	0	1	1a	SL2-553	7657575
CBG09781	2	III	0	1	1a	SL2-1202	4338571	1a	SL2-1203	4338571
CBG09828	1	III	0	1	1a	SL2-157	4504291
CBG09862	1	III	0	1	1a	SL2-1119	4681307
CBG09867	1	III	0	1	1a	SL2-1552	4697055
CBG09887	1	III	0	1	1a	SL2-131	4791719
CBG09984	1	III	0	1	1a	SL2-1725	5095498
CBG09985	2	III	0	1	1a	SL2-468	5097141	1a	SL2-486	5097141
CBG09988	1	III	0	1	1a	SL2-1651	5105665
CBG09999	1	III	0	1	1a	SL2-1186	5139994
CBG10020	1	III	0	1	1a	SL2-1278	5202770
CBG10036	2	III	0	1	1a	SL2-1187	5266100	1a	SL2-880	5266100
CBG10062	2	III	0	1	1a	SL2-1023	5358265	1a	SL2-1028	5358265
CBG10068	1	III	0	1	1a	SL2-888	5372549
CBG10155	1	III	0	1	1a	SL2-819	5750923
CBG10815	1	I	0	1	1a	SL2-1176	7096537
CBG10829	1	I	0	1	1a	SL2-2174	7129025
CBG11100	1	II_random	0	1	1a	SL2-605	265631
CBG11130	1	II_random	0	1	1a	SL2-453	430677
CBG11203	1	II	0	1	1a	SL2-996	5118288
CBG11215	1	II	0	1	1a	SL2-1474	5170115
CBG11219	1	II	0	1	1a	SL2-685	5187722
CBG11394	1	V	0	1	1a	SL2-283	462080
CBG11395	1	V	0	1	1a	SL2-1136	461336
CBG11519	1	V	0	1	1a	SL2-954	63477
CBG11694	1	III	0	1	1a	SL2-748	1790824
CBG11709	2	III	0	1	1a	SL2-23	1717230	1a	SL2-539	1717230
CBG11909	1	I_random	0	1	1a	SL2-1391	1053527
CBG11961	1	I_random	0	1	1a	SL2-211	1318554
CBG11995	1	I_random	0	1	1a	SL2-683	1437667
CBG12011	2	I_random	0	1	1a	SL2-962	1493987	1a	SL2-965	1493987
CBG12045	1	I_random	0	1	1a	SL2-1943	1612313
CBG12051	1	I_random	0	1	1a	SL2-1217	1653965
CBG12063	1	I_random	0	1	1a	SL2-151	1677667
CBG12107	1	V	0	1	1a	SL2-1793	4869700
CBG12218	1	I	0	1	1a	SL2-987	6268656
CBG12252	1	III	0	1	1a	SL2-1694	10354261
CBG12255	1	III	0	1	1a	SL2-1434	10358337
CBG12266	1	III	0	1	1a	SL2-883	10427327
CBG12310	3	I	0	1	1a	SL2-1016	5249967	1a	SL2-1018	5249967	1a	SL2-1268	5249967
CBG12371	1	I	0	1	1a	SL2-1908	5491441
CBG12433	2	I	0	1	1a	SL2-573	5750943	1a	SL2-618	5750943
CBG12452	2	I	0	1	1a	SL2-1935	5822305	1a	SL2-292	5822305
CBG12458	1	I	0	1	1a	SL2-511	5841621
CBG12463	1	I	0	1	1a	SL2-1135	5853335
CBG12466	1	I	0	1	1a	SL2-219	5859439
CBG12508	1	I	0	1	1a	SL2-575	7271212
CBG12509	1	I	0	1	1a	SL2-689	7273072
CBG12510	1	I	0	1	1a	SL2-762	7275735
CBG12511	1	I	0	1	1a	SL2-654	7276550
CBG12563	1	I	0	1	1a	SL2-1310	7475907
CBG12599	1	I	0	1	1a	SL2-1185	7602364
CBG12641	1	I	0	1	1a	SL2-93	7746814
CBG12666	1	I	0	1	1a	SL2-1121	7820376
CBG12728	1	I	0	1	1a	SL2-1294	8108248
CBG12731	1	I	0	1	1a	SL2-829	8116326
CBG12770	1	I	0	1	1a	SL2-749	8295585
CBG12801	1	I	0	1	1a	SL2-1331	8411239
CBG12854	1	I	0	1	1a	SL2-268	8672689
CBG12864	1	I	0	1	1a	SL2-836	8708681
CBG12960	1	II	0	1	1a	SL2-869	5382646
CBG12982	2	II	0	1	1a	SL2-1765	5471154	1a	SL2-1768	5471154
CBG12983	2	II	0	1	1a	SL2-1464	5473421	1a	SL2-1480	5473421
CBG13085	1	II_random	0	1	1a	SL2-1649	524971
CBG13133	1	II_random	0	1	1a	SL2-197	699189
CBG13185	1	III	0	1	1a	SL2-1159	3584418
CBG13205	1	III	0	1	1a	SL2-1243	3701114
CBG13210	1	III	0	1	1a	SL2-1229	3722519
CBG13269	1	III	0	1	1a	SL2-755	3925155
CBG13324	3	III	0	1	1a	SL2-893	4130513	1a	SL2-898	4130513	1a	SL2-907	4130513
CBG13376	1	II	0	1	1a	SL2-52	2878747
CBG13492	1	IV	0	1	1a	SL2-1245	14938213
CBG13497	1	IV	0	1	1a	SL2-229	14944477
CBG13569	1	IV	0	1	1a	SL2-1123	15216025
CBG13601	2	I	0	1	1a	SL2-180	9513964	1a	SL2-181	9513964
CBG13878	1	IV	0	1	1a	SL2-639	14263922
CBG13938	1	IV	0	1	1a	SL2-855	13901923
CBG13943	2	IV	0	1	1a	SL2-1875	13878783	1a	SL2-1880	13878783
CBG13972	1	IV	0	1	1a	SL2-1449	13725521
CBG14136	3	X	0	1	1a	SL2-107	8000294	1a	SL2-108	8000294	1a	SL2-1230	8000294
CBG14147	1	X	0	1	1a	SL2-37	8057173
CBG14472	1	X	0	1	1a	SL2-860	9590513
CBG14670	1	X	0	1	1a	SL2-976	10543312
CBG14681	2	X	0	1	1a	SL2-100	10590200	1a	SL2-738	10590200
CBG14869	2	I	0	1	1a	SL2-665	2788746	1a	SL2-676	2788746
CBG14871	1	I	0	1	1a	SL2-843	2803543
CBG14872	1	I	0	1	1a	SL2-1896	2805554
CBG14895	1	I	0	1	1a	SL2-926	2908756
CBG14959	2	I	0	1	1a	SL2-1407	3167187	1a	SL2-1484	3167187
CBG14980	2	I	0	1	1a	SL2-967	3240047	1a	SL2-969	3240047
CBG15026	1	IV	0	1	1a	SL2-1505	3435852
CBG15044	1	IV	0	1	1a	SL2-221	3514685
CBG15094	1	IV	0	1	1a	SL2-669	3737045
CBG15257	3	III	0	1	1a	SL2-1181	11721521	1a	SL2-1182	11721521	1a	SL2-1183	11721521
CBG15298	2	III	0	1	1a	SL2-1645	13237635	1a	SL2-1652	13237635
CBG15347	1	III	0	1	1a	SL2-1841	13462601
CBG15387	1	I_random	0	1	1a	SL2-640	2058464
CBG15659	1	III	0	1	1a	SL2-40	289044
CBG15684	1	III	0	1	1a	SL2-128	392919
CBG15804	1	I	0	1	1a	SL2-465	10364289
CBG16307	1	X	0	1	1a	SL2-950	1278030
CBG16435	1	IV_random	0	1	1a	SL2-1485	115993
CBG16450	1	IV_random	0	1	1a	SL2-551	198172
CBG16479	1	III	0	1	1a	SL2-1719	5808802
CBG16515	1	III	0	1	1a	SL2-124	5953848
CBG16519	1	III	0	1	1a	SL2-818	5967020
CBG16527	1	III	0	1	1a	SL2-884	5991367
CBG16564	1	III	0	1	1a	SL2-1842	6189132
CBG16566	1	III	0	1	1a	SL2-502	6194346
CBG16606	2	III	0	1	1a	SL2-1222	6363386	1a	SL2-1223	6363386
CBG16619	1	III	0	1	1a	SL2-1743	6395400
CBG16622	1	III	0	1	1a	SL2-1317	6409988
CBG16639	1	III	0	1	1a	SL2-2007	6456094
CBG16667	3	III	0	1	1a	SL2-1792	6565617	1a	SL2-1798	6565617	1a	SL2-259	6565617
CBG16672	1	III	0	1	1a	SL2-203	6596654
CBG16817	1	X	0	1	1a	SL2-25	13471227
CBG16892	1	X	0	1	1a	SL2-1115	13810882
CBG17289	1	X	0	1	1a	SL2-469	4910374
CBG17421	1	X	0	1	1a	SL2-831	5608810
CBG17638	1	IV	0	1	1a	SL2-730	11049240
CBG17670	1	IV	0	1	1a	SL2-924	10944407
CBG17677	2	IV	0	1	1a	SL2-856	10925509	1a	SL2-858	10925509
CBG17705	1	IV	0	1	1a	SL2-273	10799796
CBG17881	1	V_random	0	1	1a	SL2-201	2064365
CBG17944	1	III	0	1	1a	SL2-1419	6806896
CBG17945	1	III	0	1	1a	SL2-145	6808928
CBG17960	1	III	0	1	1a	SL2-1340	6842302
CBG17961	1	III	0	1	1a	SL2-1157	6844373
CBG18008	1	III	0	1	1a	SL2-753	7013365
CBG18010	1	III	0	1	1a	SL2-166	7017945
CBG18032	1	III	0	1	1a	SL2-1894	7108742
CBG18037	1	III	0	1	1a	SL2-1277	7127385
CBG18073	2	III	0	1	1a	SL2-1074	7291059	1a	SL2-1076	7291059
CBG18135	1	III	0	1	1a	SL2-1997	7545232
CBG18148	1	III	0	1	1a	SL2-960	7600406
CBG18184	2	III	0	1	1a	SL2-103	7715506	1a	SL2-2101	7715506
CBG18188	1	III	0	1	1a	SL2-939	7723017
CBG18198	1	III	0	1	1a	SL2-1511	7752534
CBG18202	1	III	0	1	1a	SL2-1375	7763497
CBG18203	2	III	0	1	1a	SL2-1395	7764844	1a	SL2-1473	7764844
CBG18230	1	III	0	1	1a	SL2-772	7848301
CBG18247	2	III	0	1	1a	SL2-863	7905360	1a	SL2-874	7905360
CBG18336	1	III	0	1	1a	SL2-224	8283065
CBG18338	2	III	0	1	1a	SL2-602	8284912	1a	SL2-641	8284912
CBG18374	1	III	0	1	1a	SL2-1337	8418610
CBG18390	1	III	0	1	1a	SL2-664	8490344
CBG18929	1	V	0	1	1a	SL2-1151	9690669
CBG18941	1	V	0	1	1a	SL2-1021	9730208
CBG18953	1	V	0	1	1a	SL2-79	9776995
CBG18975	1	V	0	1	1a	SL2-581	9841560
CBG19001	1	V	0	1	1a	SL2-1785	9943910
CBG19070	3	V	0	1	1a	SL2-1132	10197751	1a	SL2-1133	10197751	1a	SL2-1134	10197751
CBG19099	2	V	0	1	1a	SL2-2020	10299005	1a	SL2-276	10299005
CBG19300	1	V	0	1	1a	SL2-921	11083887
CBG19301	1	V	0	1	1a	SL2-739	11085698
CBG19372	1	V	0	1	1a	SL2-1050	11360064
CBG19595	1	II_random	0	1	1a	SL2-1261	1665832
CBG19703	1	I	0	1	1a	SL2-285	11256337
CBG19712	1	I	0	1	1a	SL2-1042	11205370
CBG19741	1	I	0	1	1a	SL2-430	11040925
CBG19780	1	I	0	1	1a	SL2-421	10832795
CBG19957	1	IV	0	1	1a	SL2-624	8763441
CBG20020	2	IV	0	1	1a	SL2-1693	9088002	1a	SL2-1705	9088002
CBG20152	1	III	0	1	1a	SL2-1330	9573226
CBG20245	1	I	0	1	1a	SL2-768	9021651
CBG20497	1	I_random	0	1	1a	SL2-1296	3440284
CBG20513	1	V_random	0	1	1a	SL2-1386	2403342
CBG20588	1	V	0	1	1a	SL2-1288	2275812
CBG20589	1	V	0	1	1a	SL2-2094	2279052
CBG20661	1	II	0	1	1a	SL2-1087	10183498
CBG20678	1	II	0	1	1a	SL2-1818	10247551
CBG20694	1	II	0	1	1a	SL2-474	10324086
CBG20695	1	II	0	1	1a	SL2-885	10326763
CBG20714	1	II	0	1	1a	SL2-457	10393370
CBG20774	1	II	0	1	1a	SL2-1086	10615070
CBG20780	2	II	0	1	1a	SL2-132	10641131	1a	SL2-846	10641131
CBG20783	1	II	0	1	1a	SL2-1396	10649396
CBG20785	3	II	0	1	1a	SL2-154	10652726	1a	SL2-2030	10652726	1a	SL2-2031	10652726
CBG20835	1	II	0	1	1a	SL2-1072	10861313
CBG20848	1	II	0	1	1a	SL2-2103	10911929
CBG20872	1	II	0	1	1a	SL2-557	11016201
CBG20923	1	II	0	1	1a	SL2-1184	11242424
CBG20930	1	II	0	1	1a	SL2-62	11266306
CBG21042	1	IV	0	1	1a	SL2-1746	13436631
CBG21181	1	III	0	1	1a	SL2-645	11061743
CBG21207	1	III	0	1	1a	SL2-544	10917236
CBG21208	1	III	0	1	1a	SL2-538	10914510
CBG21249	1	III	0	1	1a	SL2-914	10670737
CBG21486	1	Un	0	1	1a	SL2-919	6944817
CBG21605	1	IV	0	1	1a	SL2-1656	2233236
CBG21694	1	IV	0	1	1a	SL2-839	4397878
CBG21716	1	IV	0	1	1a	SL2-1468	4336966
CBG21766	2	IV	0	1	1a	SL2-1303	3978805	1a	SL2-778	3978805
CBG21865	1	V	0	1	1a	SL2-564	2630435
CBG21894	1	II	0	1	1a	SL2-1508	2003314
CBG21895	1	II	0	1	1a	SL2-2052	2001188
CBG22044	1	I	0	1	1a	SL2-495	1459468
CBG22152	1	I	0	1	1a	SL2-1282	2104779
CBG22372	2	IV_random	0	1	1a	SL2-1973	579287	1a	SL2-1974	579287
CBG22392	1	IV_random	0	1	1a	SL2-1027	693345
CBG22442	1	V	0	1	1a	SL2-49	2799739
CBG22468	1	III	0	1	1a	SL2-2166	2133219
CBG22969	1	III	0	1	1a	SL2-897	12965292
CBG22979	1	III	0	1	1a	SL2-534	12912064
CBG22980	1	III	0	1	1a	SL2-744	12909533
CBG23106	1	V	0	1	1a	SL2-104	7350063
CBG23271	1	V	0	1	1a	SL2-270	6752743
CBG23361	1	V	0	1	1a	SL2-1541	6383078
CBG23399	1	V	0	1	1a	SL2-1286	6240346
CBG23421	1	V	0	1	1a	SL2-1414	6157832
CBG23528	1	V	0	1	1a	SL2-1238	5818918
CBG23538	1	V	0	1	1a	SL2-153	5780101
CBG23798	1	III_random	0	1	1a	SL2-1907	128922
CBG24156	1	III	0	1	1a	SL2-33	13541777
CBG24291	1	Un	0	1	1a	SL2-1863	2206010
CBG24417	1	II	0	1	1a	SL2-1388	13386960
CBG24418	1	II	0	1	1a	SL2-217	13389083
CBG24634	1	Un	0	1	1a	SL2-443	3257067

## Sheet: SL2-MinorMP
Jhaveri and van den Berg et al., Genome annotation of Caenorhabditis briggsae by TEC-RED identifies new exons, paralogs, conserved and novel operons.
This list includes all SL2-tagged genes that are common between WS276 (1a category) and WS176 ( minor misprediction category)
					Tag match 1			Tag match 2
Gene	Tags	Chr	SL1	SL2	Category	Tag ID	Location	Category	Tag ID	Location
CBG01241	2	V	0	1	2b	SL2-1909	4145155	2b	SL2-1911	4145155
CBG02459	1	II	0	1	2c	SL2-1321	9234970
CBG02689	1	II	0	1	2a	SL2-2125	8334428
CBG03535	1	V	0	1	2b	SL2-383	14923543
CBG03597	1	III_random	0	1	2c	SL2-116	448087
CBG04456	1	IV	0	1	2b	SL2-1	11462266
CBG07111	1	II	0	1	2c	SL2-1821	13916839
CBG08577	1	V	0	1	2c	SL2-677	5561738
CBG08653	1	V	0	1	2a	SL2-123	5309788
CBG09113	2	III	0	1	2a	SL2-1966	2541508	2a	SL2-1967	2541508
CBG11649	1	IV	0	1	2c	SL2-389	2851688
CBG11719	1	III	0	1	2c	SL2-703	1674794
CBG12480	1	I	0	1	2c	SL2-2053	7173038
CBG13545	1	IV	0	1	2c	SL2-255	15120807
CBG14891	1	I	0	1	2b	SL2-376	2899657
CBG14946	1	I	0	1	2a	SL2-1170	3113668
CBG14997	1	IV	0	1	2c	SL2-1674	3233637
CBG15032	1	IV	0	1	2b	SL2-15	3454992
CBG15097	1	IV	0	1	2c	SL2-517	3743439
CBG15346	1	III	0	1	2c	SL2-1142	13461231
CBG20880	1	II	0	1	2c	SL2-647	11035420
CBG21724	1	IV	0	1	2c	SL2-1017	4290329
CBG22276	1	I	0	1	2c	SL2-1465	2606814

[truncated: 10 more sheets: SL2-majorMP, SL2-mixed, SL2-ONLY present in WS276-1a, SL1SL2-original, SL1SL2-1a, SL1SL2-1b, SL1SL2-minorMP, SL1SL2-majorMP, SL1SL2-mixed, WS276 SL1SL2 (only in WS276)]
