# Supplementary material for: Genome annotation of Caenorhabditis briggsae by TEC-RED identifies new exons, paralogs, and conserved and novel operons
Source: G3 (Bethesda). 2022 Apr 29;12(7):jkac101. doi: 10.1093/g3journal/jkac101 (PMC9258526; doi:10.1093/g3journal/jkac101)
Supplement: jkac101_Supplementary_Data_File_5 [file jkac101_supplementary_data_file_5.xlsx]

## Sheet:  52 Newly predicted exons
Jhaveri and van den Berg et al., Genome annotation of Caenorhabditis briggsae by TEC-RED identifies new exons, paralogs, conserved and novel operons.
List of 52 newly predicted exons identified in our analysis. These exons were further validated by presence of RNA seq reads
						Tag match 1			Tag match 2			Tag match 3
Location	Total Tags	Chr	Orientation of exons	SL1	SL2	tagID 1	Tag sequence	ATG	tagID 2	Tag sequence	ATG	tagID 3	Tag sequence	ATG	Validation by RNA seq reads
New exon (between CBG20335.1 & CBG20336.1)	2	I	-	1	1	SL1-354	gtaaaaaatgccaa	12057976	SL2-86	gtaaaaaatgccaa	12057976				no
New exon (between CBG10777.1 & CBG10778.1)	1	I	-	1	0	SL1-3355	atgctatcttcag	6377972							no
New exon (between CBG12426b.1 & CBG12425b.1)	1	I	+	1	0	SL1-3544	accatccataaacc	8651081							yes
New exon (between CBG21338.1 & CBG21337.1)	1	I	+	1	0	SL1-5136	aatggatgcaacta	7966833							no
New exon (between CBG12186.1 & CBG12185.1)	1	I	-	0	1	SL2-1351	gaatcactccaaga	8478807							yes
New exon (between CBG21472.1 & CBG21476.1)	3	II	-	1	0	SL1-522	gagtgtcgaacatat	14955797							no
New exon (between CBG03280.1 & CBG03278.1)	1	II	+	1	0	SL1-3414	gtaatccagtggaa	6724600							no
New exon (between CBG02490.1 & CBG02488.1)	1	II	+	1	0	SL1-3684	gcggaaacgagcaa	9990489							yes
New exon (between CBG00882.1 & CBG31298.1)	1	II	-	1	0	SL1-5219	agaaaaaatgagcg	956715							no
New exon (between CBG00709.1 & CBG00708.1)	1	II	+	0	1	SL2-1365	gatattgagtgcct	3534007							no
New exon (between CBG07203.1 & CBG07202.1)	1	II	+	0	1	SL2-148	aaaatcccagaaa	15665645							no
New exon (between CBG21378.1 & CBG26184.1)	1	II	+	0	1	SL2-1532	gatactaaccgcgac	13485172							no
New exon (between CBG02753.1 & CBG02750.1)	1	II	+	0	1	SL2-1991	agaaaaatgccaaa	8861507							no
New exon (between CBG02552.1 & CBG02551a.1)	1	II	+	0	1	SL2-2246	ataattacgatgcc	9722685							no
New exon (between CBG10088.1 & CBG10089.1)	4	III	+	1	1	SL1-3675	atgatgacaggctc	9609753	SL2-1385	atgatgacaggctc	9609753	SL2-1609	ccatccttctcggcg	9609832	yes
New exon (between CBG21144b.1 & CBG24278.1)	2	III	-	1	1	SL1-4058	gagccgaaaagcat	13356956	SL2-1535	gagccgaaaagcat	13356956				yes
New exon (between CBG22957.1 & CBG22955.1)	1	III	-	1	0	SL1-322	cctcttctctctcc	14001417							yes
New exon (between CBG11779a.1 & CBG25819.1)	1	III	+	1	0	SL1-3348	caggcgccactact	1938245							yes
New exon (between CBG09758.1 & CBG09761.1)	1	III	+	1	0	SL1-3351	atgactcgtctcac	8406190							no
New exon (between CBG16474.1 & CBG16477.1)	1	III	-	1	0	SL1-3383	tagttgagcacact	7343871							yes
New exon (between CBG24160b.1 & CBG24161.1)	1	III	+	1	0	SL1-4906	gatgtttccatcgg	3073973							yes
New exon (between CBG09173b.1 & CBG09176.1)	1	III	-	1	0	SL1-602	ctagcaaaaatgt	11980203							no
New exon (between CBG13331a.1 & CBG13332a.1)	1	III	-	1	0	SL1-3426	atgacctggattgt	6405815							no
New exon (between CBG15643.1 & CBG24344.1)	2	IV	+	1	1	SL1-550	cactagaaaatgga	14068507	SL2-177	cactagaaaatgga	14068507				yes
New exon (between CBG18492.1 & CBG18497.1)	1	IV	-	1	0	SL1-5035	gctgctcgcgctct	13838158							no
New exon (between CBG13885.1 & CBG13883.1)	1	IV	-	1	0	SL1-5089	gatcgaagacgacg	16277725							yes
New exon (between CBG26259a.1 & CBG18733.1)	1	IV	+	1	0	SL1-5191	aggtaaaacatgtccc	2379699							no
New exon (between CBG21730.1 & CBG21727.1)	1	IV	-	1	0	SL1-763	gacagaagagacaa	4677205							yes
New exon (between CBG21758b.1 & CBG21757a.1)	1	IV	-	0	1	SL2-2248	gaaaaaatgtcctc	4463524							no
New exon (between CBG06629a.1 & CBG06632a.1)	1	V	-	1	0	SL1-3430	caatgtccttcttt	7108758							no
New exon (between CBG09341.1 & CBG09340.1)	1	V	-	1	0	SL1-5152	acatacggattcag	11529629							no
New exon (between CBG19435.1 & CBG11542.1)	1	V	-	1	0	SL1-842	aaggactgccccac	14057018							no
New exon (between CBG01396.1 & CBG01395.1)	1	V	-	0	1	SL2-1350	aatcacccagtaca	4056672							no
New exon (between CBG20572b.1 & CBG20575.1)	1	V	-	0	1	SL2-2223	ataaatatgggcaa	2145025							no
New exon (between CBG19035.1 & CBG19036.1)	1	V	-	0	1	SL2-303	cacaaaaaaaatga	12515351							no
New exon (between CBG15474b.1 & CBG15473.1)	1	X	-	1	0	SL1-4950	aatatagaatgagc	15753606							yes
New exon (between CBG17119.1 & CBG17114.1)	1	X	+	1	0	SL1-5042	gtcgaagcaatgat	7348650							yes
New exon (between CBG10204.1 & CBG10206.1)	1	X	+	1	0	SL1-5113	gaaagaatatcgaa	20513889							no
New exon (between CBG05019.1 & CBG27756.1)	1	X	+	1	0	SL1-54	agaagaaaatgaaa	11708502							no
New exon (between CBG17513.1 & CBG17516a.1)	1	X	-	1	0	SL1-69	gagaacgagccgaa	5755391							yes
New exon (between CBG00261.1 & CBG00263a.1)	1	X	-	1	0	SL1-823	aagtgtgaaaaaag	15141762							no
New exon (between CBG27583.1 & CBG17255.1)	1	X	-	1	0	SL1-833	aaaaaatgacttcc	6652387							no
New exon (between CBG07348.1 & CBG07347.1)	1	X	-	0	1	SL2-1344	acgatttgagcgga	19729066							yes
New exon (between CBG08884.1 & CBG08882.1)	1	X	-	0	1	SL2-2199	gttgtcgtacgatt	21110701							no
New exon (between CBG10659a.1 & CBG30807.1)	1	X	-	0	1	SL2-2237	gatgggggagaact	21222055							no
New exon (between CBG14498.1 & CBG14499.1)	1	X	+	0	1	SL2-2250	aacgcaaaaaatga	9890412							no
New exon (inside CBG07242a.1)	1	X	-	1	0	SL1-572	aagacaagggaaa	20279303							no
New exon (between CBG10841e.1 & CBG10843.1)	1	X	-	0	1	SL2-193	gaaaacggcaaaaa	12042841							no
New exon (between CBG22351.1 & CBG22355.1)	2	IV	+	1	0	SL1-3358	ggagtggttgcggg	2867433	SL1-721	gaaagagacggttg	2866844				yes
New exon (between CBG09029.1 & CBG09025a.1)	1	III	-	1	0	SL1-5102	aaacgaacgattat	4220483							yes
New exon (inside CBG03270a.1)	1	II	-	1	0	SL1-491	aacaagaagaagac	6780371							yes
New exon (inside CBG07242a.1)	1	X	-	1	0	SL1-572	aagacaagggaaa	20279303							no
