# Supplementary material for: Genome annotation of Caenorhabditis briggsae by TEC-RED identifies new exons, paralogs, and conserved and novel operons
Source: G3 (Bethesda). 2022 Apr 29;12(7):jkac101. doi: 10.1093/g3journal/jkac101 (PMC9258526; doi:10.1093/g3journal/jkac101)
Supplement: jkac101_Supplementary_Data_File_6 [file jkac101_supplementary_data_file_6.xlsx]

## Sheet: 1b Category
Jhaveri and van den Berg et al., Genome annotation of Caenorhabditis briggsae by TEC-RED identifies new exons, paralogs, conserved and novel operons.
Validation of 1b category of genes with C. elegans orthologs (includes both single and multiple transcipt genes)
						Tag match 1			Tag match 2			Tag match 3
Gene	# of Transcripts	TotalTags	Chr	SL1	SL2	Category	tag ID	Location	Category	tag ID	Location	Category	tag ID	Location	Details
CBG00937.1	1	1	II	1	0	1b	SL1-3139	578858							Not supported by C. elegans gene model
CBG01037b.1	1	1	II	1	0	1b	SL1-997	108793							Not supported by C. elegans gene model
CBG02547.1	1	1	II	1	0	1b	SL1-1941	9757381							Not supported by C. elegans gene model
CBG03805.1	1	1	I	1	0	1b	SL1-1052	5426200							Not supported by C. elegans gene model
CBG05083a.1	1	1	X	1	0	1b	SL1-2347	11967744							Supported by C. elegans gene model
CBG07780.1	1	1	X	1	0	1b	SL1-2070	17501245							Supported by C. elegans gene model
CBG09155.1	1	3	III	1	0	1b	SL1-1171	11872385	1b	SL1-3206	11872385	1b	SL1-3208	11872385	Supported by C. elegans gene model
CBG11624a	1	1	V	1	0	1b	SL1-1835	14326401							Supported by C. elegans gene model
CBG14668.1	1	1	X	1	0	1b	SL1-1067	10701187							Not supported by C. elegans gene model
CBG17980.1	1	1	III	1	0	1b	SL1-1011	7219268							Not supported by C. elegans gene model
CBG18798a.1	1	1	I	1	0	1b	SL1-1047	12622246							Not supported by C. elegans gene model
CBG20777a.1	1	1	II	1	0	1b	SL1-955	11351816							Supported by C. elegans gene model
CBG21269.1	1	1	IV	1	0	1b	SL1-974	13593581							Supported by C. elegans gene model
CBG25234a.1	1	1	I	1	0	1b	SL1-4711	5127122							Not supported by C. elegans gene model
CBG22223.1	1	1	I	0	1	1b	SL2-265	2879801							Not supported by C. elegans gene model
CBG04083.1	1	3	I	1	1	1b	SL1-2569	4298409	1b	SL1-2592	4298409	1b	SL2-857	4298409	Not supported by C. elegans gene model
CBG20395.1	2	2	I	1	0	1a	SL1-1595	12334204	1b	SL1-1877	12332000				Not supported by C. elegans gene model
CBG15714.1	2	2	III	1	1	1a	SL2-879	1201086	1b	SL1-2611	1202899				Not supported by C. elegans gene model
CBG16701.1	2	2	X	1	1	1a	SL1-3903	13017093	1b	SL2-1583	13016983				Not supported by C. elegans gene model
CBG02898	3	3	II	1	1	1a	SL1-3598	8299245	1b	SL1-3767	8298806	1a	SL2-1453	8299245	Supported by C. elegans gene model
CBG11624.1	2	2	V	1	0	1a	SL1-4966	14323477	1b	SL1-1835	14326401				Supported by C. elegans gene model

## Sheet: Major Misprediction Category
Jhaveri and van den Berg et al., Genome annotation of Caenorhabditis briggsae by TEC-RED identifies new exons, paralogs, conserved and novel operons.
Validation of major misprediction category of genes (includes only single transcript genes with their C. elegans orthologs)
					Tag match 1			Tag match 2
Gene name	Total tags	Chr	SL1	SL2	Category	tag ID	Location	Category	tag ID	Location	Details
CBG00135.1	1	X	1	0	3c	SL1-5119	14572715				Not supported by C. elegans gene model
CBG00334.1	1	IV	1	0	3d	SL1-4903	36872				Not supported by C. elegans gene model
CBG00374.1	1	IV	1	0	3c	SL1-3708	237215				Not supported by C. elegans gene model
CBG00516.1	1	II	1	0	3b	SL1-986	4045803				Not supported by C. elegans gene model
CBG00551.1	1	II	1	0	3a	SL1-4618	4196522				Not supported by C. elegans gene model
CBG00693.1	1	II	1	0	3b	SL1-1118	3620473				Supported by C. elegans gene model
CBG00701.1	1	II	1	0	3b	SL1-4079	3586092				Supported by C. elegans gene model
CBG00725.1	1	II	1	0	3b	SL1-3648	3464643				Not supported by C. elegans gene model
CBG00733.1	1	II	1	0	3b	SL1-4784	3426833				Supported by C. elegans gene model
CBG00821b.1	1	V	1	0	3c	SL1-5074	1562818				Not supported by C. elegans gene model
CBG00948b.1	1	II	1	0	4b	SL1-4990	510051				Not supported by C. elegans gene model
CBG00956.1	1	II	1	0	3b	SL1-41	453069				Supported by C. elegans gene model
CBG00989.1	1	II	1	0	4a	SL1-2420	286758				Not supported by C. elegans gene model
CBG01018.1	1	II	1	0	4b	SL1-5016	168209				Supported by C. elegans gene model
CBG01057.1	1	II	1	0	3b	SL1-4460	23081				Supported by C. elegans gene model
CBG01067.1	1	II	1	0	3c	SL1-672	3619				Supported by C. elegans gene model
CBG01313a.1	1	V	1	0	3b	SL1-3582	4343975				Supported by C. elegans gene model
CBG01707.1	1	IV	1	0	4a	SL1-4244	10731271				Supported by C. elegans gene model
CBG01754.1	1	IV	1	0	3b	SL1-1036	10573731				Not supported by C. elegans gene model
CBG01901a.1	1	X	1	0	4b	SL1-4877	3321937				Not supported by C. elegans gene model
CBG00083.1	1	X	0	1	3b	SL2-1621	14254808				Supported by C. elegans gene model
CBG00187.1	1	X	0	1	4a	SL2-236	14777052				Not supported by C. elegans gene model
CBG00314.1	1	I	0	1	4a	SL2-1861	444225				Not supported by C. elegans gene model
CBG00476.1	1	III	0	1	4a	SL2-127	1730159				Not supported by C. elegans gene model
CBG00560.1	1	II	0	1	4a	SL2-1200	4229622				Supported by C. elegans gene model
CBG00973a.1	1	II	0	1	3a	SL2-1849	397269				Supported by C. elegans gene model
CBG01229.1	1	V	0	1	3b	SL2-322	4587510				Not supported by C. elegans gene model
CBG01271.1	1	V	0	1	3b	SL2-1626	4466413				Not supported by C. elegans gene model
CBG01392.1	1	V	0	1	3b	SL2-1622	4067937				Not supported by C. elegans gene model
CBG01692.1	1	IV	0	1	3b	SL2-2178	10789112				Not supported by C. elegans gene model
CBG01700.1	1	IV	0	1	4a	SL2-1573	10766896				Not supported by C. elegans gene model
CBG01770.1	1	IV	0	1	4a	SL2-304	10515308				Not supported by C. elegans gene model
CBG01870.1	1	X	0	1	4a	SL2-1624	3130380				Not supported by C. elegans gene model
CBG01925.1	1	X	0	1	4a	SL2-2225	3428563				Not supported by C. elegans gene model
CBG01972.1	1	X	0	1	3b	SL2-252	3636526				Not supported by C. elegans gene model
CBG02077a.1	1	X	0	1	3d	SL2-1606	4192028				Not supported by C. elegans gene model
CBG02083.1	1	X	0	1	3b	SL2-1614	4223938				Not supported by C. elegans gene model
CBG02215.1	1	I	0	1	3a	SL2-700	8165427				Not supported by C. elegans gene model
CBG02249a.1	1	I	0	1	3c	SL2-1504	8069985				Not supported by C. elegans gene model
CBG02479.1	1	II	0	1	3b	SL2-2193	10025963				Not supported by C. elegans gene model
CBG02361a.1	2	II	1	1	3b	SL1-1134	10435663	3b	SL2-368	10435663	Supported by C. elegans gene model
CBG03436.1	2	IV	1	1	3b	SL1-4484	9805128	3b	SL2-1851	9805128	Supported by C. elegans gene model
CBG03801.1	2	I	1	1	4a	SL1-3217	5439000	4a	SL2-1233	5439000	Not supported by C. elegans gene model
CBG03816.1	2	I	1	1	3a	SL1-4734	5380747	3a	SL2-1978	5380747	Supported by C. elegans gene model
CBG04072.1	2	I	1	1	3c	SL1-1340	4354564	3c	SL2-452	4354564	Not supported by C. elegans gene model
CBG05236.1	2	X	1	1	3b	SL1-4055	16938573	3b	SL2-1522	16938573	Supported by C. elegans gene model
CBG07334.1	2	X	1	1	3c	SL1-2663	19826164	3c	SL2-777	19826164	Not supported by C. elegans gene model
CBG07562a.1	2	X	1	1	3b	SL1-680	18647175	3b	SL2-225	18647175	Not supported by C. elegans gene model
CBG08717.1	2	I	1	1	4a	SL1-3315	15298439	4a	SL2-1302	15298439	Not supported by C. elegans gene model
CBG09896.1	2	III	1	1	3b	SL1-490	8978359	3b	SL2-109	8978359	Supported by C. elegans gene model
