# Supplementary material for: Genome annotation of Caenorhabditis briggsae by TEC-RED identifies new exons, paralogs, and conserved and novel operons
Source: G3 (Bethesda). 2022 Apr 29;12(7):jkac101. doi: 10.1093/g3journal/jkac101 (PMC9258526; doi:10.1093/g3journal/jkac101)
Supplement: jkac101_Supplementary_Data_File_7 [file jkac101_supplementary_data_file_7.xlsx]

## Sheet: All operons (Tag supported + pr
Jhaveri and van den Berg et al., Genome annotation of Caenorhabditis briggsae by TEC-RED identifies new exons, paralogs, conserved and novel operons.
This table contains C. briggsae operons discovered in this study. ICR distances were calculated and used as basis for the histogram plot.
This table includes tag supported operons (which we have used for conservation of operons analysis) and predicted operons (called predicted as we do not know the splice type of the upstream gene)
* Indicates we did not find a tag for that particular gene
For Splice Leaders, 1 refers to presence of a tag, 0 to absence of a tag
CBG03063#: This gene has been validated as the first gene in the operon CBOPX0001 by RT-PCR (see text for more information).
CBR operon	gene 1	SL1	SL2	ICR 1-2	gene 2	SL1	SL2	ICR 2-3	gene 3	SL1	SL2	ICR 3-4	gene 4	SL1	SL2	ICR 4-5	gene 5	SL1	SL2	ICR 5-6	gene 6	SL1	SL2	ICR 6-7	gene 7	SL1	SL2	ICR 7-8	gene 8	SL1	SL2
CBROPX0001	CBG03063#	*	*	195	CBG25571	1	0	164	CBG03062	1	1	101	CBG25572	0	1	130	CBG03061	0	1	1	CBG25573	0	1	123	CBG03060	1	1	107	CBG03059	0	1
CBROPX0202	CBG03702	*	*	18692	CBG03707	1	1	10025	CBG03710	1	1	110	CBG03711	0	1	245	CBG03712	1	1	106	CBG03713	0	1
CBROP0132	CBG01778	1	0	327	CBG31146	1	1	158	CBG01779	0	1
CBROP0133	CBG01783	1	1	81	CBG01784	0	1
CBROPX0203	CBG03406	*	*	1459	CBG03405	0	1	15903	CBG03402	1	1	87	CBG03401	0	1	223	CBG03400	1	1
CBROPX0204	CBG04174	*	*	274	CBG04173	1	1	110	CBG04172	1	1	137	CBG04171	0	1	14691	CBG04168	1	1
CBROPX0205	CBG04223	*	*	977	CBG04224	1	1	142	CBG04225	0	1	4107	CBG04228	1	1	101	CBG04229	1	1
CBROPX0206	CBG26296	*	*	131	CBG06239	0	1	939	CBG26297	0	1	1420	CBG26298	0	1	1313	CBG06237	1	1
CBROPX0207	CBG09548	*	*	111	CBG09547	1	1	178	CBG27082	0	1	2983	CBG09545	0	1	314	CBG09544	0	1
CBROPX0003	CBG12512	1	0	32	CBG12511	0	1	34	CBG12510	0	1	92	CBG12509	0	1	89	CBG12508	0	1
CBROP0001	CBG18933	1	0	3001	CBG18932	1	1	119	CBG18931	1	1	523	CBG18930	0	1	96	CBG18929	0	1
CBROP0132	CBG19307	*	*	2390	CBG19303	1	1	274	CBG19302	1	1	44	CBG19301	0	1	112	CBG19300	0	1
CBROPX0208	CBG21203	*	*	9544	CBG21205	0	1	110	CBG21206	0	1	1300	CBG21207	0	1	111	CBG21208	0	1
CBROPX0004	CBG01032	1	0	12013	CBG01036	1	1	27047	CBG01041	1	1	101	CBG01042	1	1
CBROPX0005	CBG02220	1	0	1774	CBG02218	1	1	77	CBG02217	1	1	839	CBG02215	0	1
CBROPX0006	CBG02379	1	0	93	CBG02380	0	1	1262	CBG25150	1	1	381	CBG02381	1	1
CBROPX0202	CBG02635	1	0	612	CBG02634	0	1	3442	CBG02633	0	1	41	CBG02632	1	1
CBROP0003	CBG02942	1	0	124	CBG02943	0	1	223	CBG02944	1	1	125	CBG02945	0	1
CBROP0133	CBG03074	*	*	1403	CBG03075	1	1	110	CBG03076	0	1	248	CBG03077	0	1
CBROPX0007	CBG03212	1	0	-17	CBG03213	0	1	2129	CBG03214	1	1	434	CBG03215	1	1
CBROPX0008	CBG03224	1	0	26494	CBG03231	1	1	118	CBG03232	1	1	104	CBG03233	0	1
CBROPX0209	CBG03670	*	*	461	CBG03669	0	1	565	CBG03668	0	1	105	CBG03667	0	1
CBROPX0009	CBG03808	1	0	21007	CBG03815	1	1	114	CBG03816	1	1	88	CBG03817	1	1
CBROPX0010	CBG04047	1	0	106	CBG04048	0	1	104	CBG04049	1	1	15078	CBG04053	1	1
CBROPX0210	CBG04112	*	*	3713	CBG04114	1	1	1892	CBG04115	1	1	38	CBG04116	0	1
CBROPX0211	CBG04313	*	*	488	CBG04316	1	1	218	CBG04317	1	1	1032	CBG04318	1	1
CBROP0004	CBG04617	1	0	243	CBG04618	0	1	-23	CBG04619	1	1	516	CBG04620	0	1
CBROPX0011	CBG07062	1	0	3223	CBG07064	1	1	747	CBG07065	1	1	111	CBG07066	0	1
CBROPX0212	CBG30367	*	*	2639	CBG08354	0	1	7581	CBG08350	1	1	58	CBG08349	0	1
CBROPX0213	CBG09326	*	*	2912	CBG09323	1	1	18685	CBG09319	1	1	112	CBG09318	0	1
CBROPX0214	CBG09778	*	*	626	CBG30298	1	1	-12	CBG09780	1	1	111	CBG09781	0	1
CBROPX0012	CBG09817	1	0	700	CBG09819	1	1	28	CBG09820	1	1	199	CBG09821	1	1
CBROPX0215	CBG10004	*	*	6259	CBG10001	1	1	103	CBG10000	1	1	93	CBG09999	0	1
CBROPX0216	CBG25909	*	*	2193	CBG25908	0	1	165	CBG10063	1	1	114	CBG10062	0	1
CBROPX0013	CBG30483	1	0	2031	CBG11393	1	1	149	CBG11394	0	1	97	CBG11395	0	1
CBROPX0217	CBG26580	*	*	83	CBG29982	0	1	80	CBG11955	1	1	2270	CBG11954	0	1
CBROPX0014	CBG12727	1	0	47	CBG12728	0	1	3923	CBG12730	1	1	380	CBG12731	0	1
CBROPX0218	CBG12867	*	*	456	CBG12866	0	1	737	CBG12865	0	1	90	CBG12864	0	1
CBROPX0219	CBG15258	*	*	234	CBG15257	0	1	17459	CBG15251	1	1	96	CBG15250	1	1
CBROPX0220	CBG17418	*	*	636	CBG27536	0	1	186	CBG17420	0	1	127	CBG17421	0	1
CBROPX0221	CBG17962	*	*	201	CBG17961	0	1	110	CBG17960	0	1	388	CBG17958	1	1
CBROPX0222	CBG20079	*	*	18961	CBG30437	1	1	1520	CBG20078	1	1	98	CBG20077	1	1
CBROPX0223	CBG20585	*	*	869	CBG20587	1	1	150	CBG20588	0	1	2347	CBG20589	0	1
CBROPX0224	CBG20877	*	*	1159	CBG20878	1	1	266	CBG20879	1	1	173	CBG20880	0	1
CBROPX0225	CBG22395	*	*	5206	CBG22393	1	1	118	CBG31234	0	1	146	CBG22392	0	1
CBROP0134	CBG22978	*	*	2063	CBG30266	1	1	202	CBG22979	0	1	115	CBG22980	0	1
CBROPX0226	CBG23305	*	*	1810	CBG23303	1	1	29942	CBG23296	1	1	87	CBG23295	0	1
CBROPX0227	CBG01588	*	*	165	CBG01589	0	1	144	CBG01590	1	1	1289	CBG26447	0	1
CBROPX0015	CBG17673	1	0	197	CBG17672	1	1	796	CBG17671	1	1	108	CBG26455	0	1
CBROPX0228	CBG11515	*	*	4103	CBG11518	1	1	102	CBG11519	0	1	136	CBG29124	1	1
CBROP0135	CBG15726	*	*	36	CBG15725	1	1	97	CBG15723	0	1	198	CBG30272	1	1
CBROPX0229	CBG13544	*	*	106	CBG13545	0	1	6127	CBG13547	1	1	114	CBG30400	1	1
CBROP0136	CBG13914	*	*	156	CBG13913	1	1	132	CBG13912	0	1	452	CBG30436	0	1
CBROPX0230	CBG19373	*	*	122	CBG19372	0	1	1270	CBG19371	0	1	8	CBG30593	0	1
CBROPX0231	CBG00489	*	*	735	CBG00487	1	1	131	CBG00486	0	1
CBROPX0232	CBG00565	*	*	8299	CBG00561	1	1	171	CBG00560	0	1
CBROPX0233	CBG00584	*	*	-13	CBG00585	0	1	659	CBG00586	1	1
CBROPX0234	CBG00594	*	*	236	CBG00595	1	1	613	CBG00596	1	1
CBROP0137	CBG00928	*	*	512	CBG00934	0	1	416	CBG00936	0	1
CBROP0138	CBG01051	*	*	-13	CBG30103	0	1	117	CBG01052	0	1
CBROPX0016	CBG01057	1	0	775	CBG01058	1	1	590	CBG01059	0	1
CBROPX0235	CBG01520	*	*	99	CBG01521	0	1	735	CBG01522	0	1
CBROPX0236	CBG01558	*	*	32199	CBG01551	1	1	597	CBG01550	1	1
CBROPX0237	CBG01578	*	*	27407	CBG01585	1	1	948	CBG01586	0	1
CBROPX0238	CBG01735	*	*	27638	CBG01726	1	1	30	CBG01725	1	1
CBROPX0239	CBG01747	*	*	2240	CBG01745	1	1	914	CBG01744	1	1
CBROPX0240	CBG31147	*	*	174	CBG01781	1	1	99	CBG01780	0	1
CBROPX0241	CBG01795	*	*	137	CBG01794	1	1	135	CBG01793	0	1
CBROPX0017	CBG01805	1	0	34	CBG30862	1	1	92	CBG01804	0	1
CBROP0139	CBG01806	*	*	775	CBG01807	0	1	99	CBG01808	1	1
CBROP0005	CBG02115	1	0	108	CBG02114	0	1	120	CBG02113	0	1
CBROPX0242	CBG02303	*	*	480	CBG02302	1	1	105	CBG02301	0	1
CBROPX0243	CBG02475	*	*	493	CBG25636	0	1	97	CBG02473	1	1
CBROPX0244	CBG02476	*	*	7481	CBG02479	0	1	92	CBG02480	0	1
CBROP0006	CBG02602	1	0	123	CBG02603	0	1	100	CBG02604	0	1
CBROPX0245	CBG02863	*	*	156	CBG02864	1	1	139	CBG02865	1	1
CBROPX0246	CBG02977	*	*	1223	CBG02978	1	1	56	CBG02979	0	1
CBROP0140	CBG03001	*	*	1579	CBG03002	1	1	414	CBG03003	0	1
CBROPX0018	CBG03018	1	0	709	CBG03017	1	1	202	CBG03016	1	1
CBROPX0019	CBG03275	1	0	26304	CBG03265	1	1	173	CBG03264	1	1
CBROPX0247	CBG03307	*	*	140	CBG03308	0	1	90	CBG03309	0	1
CBROPX0248	CBG30408	*	*	7339	CBG03325	1	1	10553	CBG03328	1	1
CBROPX0249	CBG03434	*	*	405	CBG03436	1	1	159	CBG03437	0	1
CBROPX0250	CBG03477	*	*	10143	CBG03481	1	1	108	CBG03482	0	1
CBROPX0251	CBG03741	*	*	93	CBG03740	0	1	790	CBG03739	1	1
CBROPX0252	CBG03787	*	*	120	CBG03788	1	1	95	CBG03789	0	1
CBROPX0253	CBG03910	*	*	102	CBG03909	1	1	11971	CBG03904	1	1
CBROPX0254	CBG03954	*	*	1459	CBG03955	1	1	3040	CBG03957	1	1
CBROP0007	CBG03991	1	0	108	CBG03992	0	1	111	CBG03993	0	1
CBROPX0255	CBG04000	*	*	312	CBG04001	0	1	236	CBG04002	1	1
CBROPX0141	CBG04056	1	0	263	CBG04057	0	1	5480	CBG04059	1	1
CBROPX0256	CBG04082	*	*	1638	CBG31365	0	1	9230	CBG04083	1	1
CBROPX0020	CBG04087	1	0	539	CBG04088	1	1	2043	CBG04089	1	1
CBROP0141	CBG04190	*	*	491	CBG04188	1	1	2017	CBG04186	0	1
CBROPX0021	CBG04230	1	0	3263	CBG04227	1	1	234	CBG04226	0	1
CBROPX0257	CBG04363	*	*	1945	CBG04365	1	1	2867	CBG04366	0	1
CBROPX0258	CBG05191	*	*	32	CBG05192	0	1	3	CBG05193	1	1
CBROPX0259	CBG05377	*	*	13263	CBG05372	0	1	1443	CBG05370	0	1
CBROPX0260	CBG05398	*	*	2237	CBG05400	1	1	1375	CBG05401	1	1
CBROP0142	CBG05571	*	*	622	CBG05572	0	1	1073	CBG05573	0	1
CBROPX0261	CBG05924	*	*	44524	CBG05917	0	1	485	CBG05915	0	1
CBROPX0022	CBG05931	1	0	121	CBG05930	1	1	2851	CBG05929	1	1
CBROP0008	CBG05942	1	0	67	CBG05941	0	1	799	CBG05940	0	1
CBROP0143	CBG06027	*	*	115	CBG06028	1	1	104	CBG06029	0	1
CBROPX0262	CBG06068	*	*	1244	CBG06071	1	1	1680	CBG06072	1	1
CBROPX0263	CBG06105	*	*	5158	CBG06108	1	1	111	CBG06109	0	1
CBROPX0264	CBG06126	*	*	90	CBG06125	0	1	1805	CBG06123	1	1
CBROP0009	CBG07018	1	0	97	CBG07017	1	1	112	CBG07016	0	1
CBROPX0265	CBG07069	*	*	-132	CBG07070	1	1	12982	CBG07073	1	1
CBROPX0266	CBG07653	*	*	1116	CBG07652	1	1	716	CBG07651	1	1
CBROPX0023	CBG07957	1	0	251	CBG07956	1	1	113	CBG07955	0	1
CBROPX0267	CBG08418	*	*	12499	CBG08425	1	1	109	CBG08426	0	1
CBROPX0268	CBG08519	*	*	45836	CBG08510	1	1	98	CBG08509	0	1
CBROPX0269	CBG08579	*	*	5777	CBG08577	0	1	162	CBG08576	1	1
CBROPX0270	CBG08987	*	*	2599	CBG08991	1	1	797	CBG08992	0	1
CBROPX0271	CBG09034	*	*	5628	CBG30258	0	1	376	CBG09036	0	1
CBROP0144	CBG09064	*	*	319	CBG09065	1	1	70	CBG09066	0	1
CBROPX0024	CBG09212	1	0	99	CBG30847	0	1	260	CBG09211	1	1
CBROPX0272	CBG09256	*	*	1316	CBG09255	1	1	417	CBG09254	1	1
CBROP0010	CBG30641	1	0	98	CBG09363	0	1	119	CBG09362	0	1
CBROPX0273	CBG09649	*	*	10343	CBG09646	1	1	87	CBG09645	0	1
CBROP0011	CBG09714	1	0	98	CBG09713	0	1	24	CBG09712	0	1
CBROP0012	CBG09811	1	0	676	CBG09810	1	1	2062	CBG09808	1	1
CBROP0013	CBG09827	1	0	110	CBG09828	0	1	366	CBG09829	1	1
CBROPX0274	CBG09852	*	*	6643	CBG09850	1	1	3975	CBG09849	0	1
CBROPX0275	CBG09859	*	*	2402	CBG09861	1	1	180	CBG09862	0	1
CBROP0014	CBG09864	1	0	88	CBG09865	0	1	462	CBG09867	0	1
CBROPX0276	CBG09982	*	*	751	CBG09983	1	1	121	CBG09984	0	1
CBROPX0277	CBG10003	*	*	225	CBG10005	1	1	4027	CBG10008	1	1
CBROPX0025	CBG10038	1	0	18	CBG10037	1	1	365	CBG10036	0	1
CBROPX0278	CBG10071	*	*	315	CBG10070	1	1	1650	CBG10069	1	1
CBROPX0279	CBG10828	*	*	146	CBG10829	0	1	31	CBG10830	1	1
CBROPX0280	CBG11102	*	*	85	CBG11101	0	1	664	CBG11100	0	1
CBROPX0281	CBG11202	*	*	21347	CBG11197	1	1	620	CBG11196	1	1
CBROPX0282	CBG11921	*	*	3384	CBG11919	0	1	7268	CBG11916	1	1
CBROPX0026	CBG12091	1	0	2414	CBG12089	1	1	111	CBG12088	1	1
CBROPX0027	CBG25312	1	0	4855	CBG29923	0	1	104	CBG12179	0	1
CBROPX0028	CBG12253	1	0	105	CBG12252	0	1	1751	CBG12250	1	1
CBROPX0283	CBG12472	*	*	2650	CBG12309	1	1	105	CBG12310	0	1
CBROPX0284	CBG12372	*	*	117	CBG12371	0	1	17506	CBG12367	0	1
CBROPX0285	CBG12448	*	*	16882	CBG12445	1	1	772	CBG12444	0	1
CBROP0145	CBG12479	*	*	123	CBG25340	0	1	108	CBG12480	0	1
CBROPX0286	CBG12549	*	*	4475	CBG12552	1	1	-10	CBG12553	1	1
CBROPX0029	CBG12566	1	0	6098	CBG12564	1	1	94	CBG12563	0	1
CBROPX0287	CBG29871	*	*	11214	CBG12775	1	1	4512	CBG12778	1	1
CBROP0146	CBG12981	*	*	105	CBG12982	0	1	301	CBG12983	0	1
CBROPX0288	CBG13326	*	*	5785	CBG13325	1	1	-20	CBG13324	0	1
CBROPX0289	CBG13529	*	*	391	CBG13528	1	1	1273	CBG13527	1	1
CBROP0015	CBG13568	1	0	97	CBG13569	0	1	121	CBG13570	1	1
CBROPX0030	CBG14138	1	0	-16	CBG14137	1	1	133	CBG14136	0	1
CBROPX0031	CBG14873	1	0	181	CBG14872	0	1	91	CBG14871	0	1
CBROP0147	CBG14914	*	*	290	CBG14915	1	1	1082	CBG14916	1	1
CBROPX0032	CBG15029	1	0	777	CBG15031	1	1	1642	CBG15032	0	1
CBROPX0290	CBG30299	*	*	3978	CBG15171	1	1	189	CBG15172	0	1
CBROPX0033	CBG26103	1	0	102	CBG15298	0	1	155	CBG15299	1	1
CBROPX0034	CBG15313	1	0	48	CBG15312	1	1	1788	CBG15311	1	1
CBROP0016	CBG15348	1	0	299	CBG15347	0	1	108	CBG15346	0	1
CBROPX0291	CBG04359	*	*	26616	CBG15387	0	1	996	CBG15383	0	1
CBROPX0292	CBG15400	*	*	829	CBG15401	1	1	935	CBG15402	1	1
CBROPX0035	CBG15683	1	0	1439	CBG15684	0	1	5628	CBG15686	1	1
CBROP0017	CBG16478	1	0	191	CBG16479	0	1	92	CBG16481	1	1
CBROP0018	CBG16516	1	0	1226	CBG16515	0	1	2345	CBG16512	1	1
CBROPX0293	CBG16523	*	*	359	CBG16522	0	1	1815	CBG16521	1	1
CBROP0148	CBG16567	*	*	1463	CBG16566	0	1	115	CBG16565	1	1
CBROPX0036	CBG16626	1	0	28078	CBG16620	1	1	124	CBG16619	0	1
CBROPX0294	CBG30221	*	*	2110	CBG16622	0	1	331	CBG16623	1	1
CBROP0149	CBG17943	*	*	1624	CBG17944	0	1	-20	CBG17945	0	1
CBROPX0295	CBG18013	*	*	2496	CBG18011	1	1	130	CBG18010	0	1
CBROP0150	CBG18029	*	*	254	CBG18031	1	1	95	CBG18032	0	1
CBROPX0296	CBG18075	*	*	241	CBG18074	1	1	105	CBG18073	0	1
CBROP0151	CBG18192	*	*	1694	CBG18191	1	1	99	CBG18190	1	1
CBROP0152	CBG18204	*	*	428	CBG18203	0	1	93	CBG18202	0	1
CBROPX0037	CBG18245	1	0	664	CBG30315	1	1	183	CBG18247	0	1
CBROPX0297	CBG18293	*	*	435	CBG18292	1	1	525	CBG18291	1	1
CBROP0153	CBG18319	*	*	750	CBG18320	0	1	581	CBG18321	1	1
CBROPX0038	CBG18335	1	0	96	CBG18336	0	1	334	CBG18338	0	1
CBROPX0298	CBG18928	*	*	11624	CBG18934	1	1	343	CBG18935	1	1
CBROPX0299	CBG18988	*	*	5054	CBG18986	1	1	54	CBG18985	0	1
CBROP0154	CBG19002	*	*	331	CBG19001	0	1	126	CBG19000	0	1
CBROPX0300	CBG19530	*	*	7631	CBG19529	1	1	34993	CBG19518	1	1
CBROPX0301	CBG19685	*	*	9087	CBG19682	1	1	88	CBG19681	0	1
CBROPX0302	CBG19688	*	*	29	CBG19689	1	1	116	CBG19690	1	1
CBROPX0303	CBG19711	*	*	3612	CBG19712	0	1	393	CBG19713	0	1
CBROP0155	CBG19749	*	*	580	CBG19750	1	1	1929	CBG19751	0	1
CBROPX0304	CBG20154	*	*	36	CBG20153	1	1	98	CBG20152	0	1
CBROPX0305	CBG20696	*	*	49	CBG20695	0	1	2256	CBG20694	0	1
CBROPX0039	CBG20784	1	0	1593	CBG20783	0	1	1098	CBG20782	0	1
CBROPX0306	CBG20869	*	*	18213	CBG20866	1	1	5127	CBG20865	1	1
CBROPX0040	CBG20906	1	0	391	CBG20907	0	1	3629	CBG20908	1	1
CBROPX0307	CBG20920	*	*	9150	CBG20922	1	1	204	CBG20923	0	1
CBROPX0041	CBG20929	1	0	149	CBG20930	0	1	2064	CBG20933	1	1
CBROP0019	CBG21017	1	0	399	CBG21016	1	1	129	CBG21015	1	1
CBROPX0308	CBG21260	*	*	4884	CBG21258	1	1	102	CBG21257	0	1
CBROPX0309	CBG21512	*	*	106	CBG21513	1	1	664	CBG21516	1	1
CBROPX0129	CBG21606	1	0	235	CBG30457	0	1	493	CBG21605	0	1
CBROPX0042	CBG21893	1	0	454	CBG21894	0	1	120	CBG21895	0	1
CBROPX0310	CBG22037	*	*	12675	CBG22043	1	1	42	CBG22044	0	1
CBROPX0043	CBG22235	1	0	1240	CBG22237	1	1	114	CBG22238	0	1
CBROPX0311	CBG22292	*	*	18791	CBG22286	1	1	31183	CBG22282	0	1
CBROPX0312	CBG22399	*	*	1624	CBG22400	1	1	114	CBG22401	1	1
CBROPX0313	CBG23493	*	*	458	CBG23492	0	1	541	CBG23491	1	1
CBROPX0314	CBG23522	*	*	24124	CBG23527	1	1	451	CBG23528	0	1
CBROPX0315	CBG24280	*	*	-38	CBG24279	1	1	316	CBG24278	1	1
CBROPX0316	CBG24416	*	*	303	CBG24417	0	1	83	CBG24418	0	1
CBROP0156	CBG20608	*	*	102	CBG20607	0	1	137	CBG25152	1	1
CBROPX0317	CBG12364	*	*	6840	CBG12362	1	1	372	CBG25272	1	1
CBROPX0044	CBG02224	1	0	87	CBG02223	1	1	107	CBG25287	0	1
CBROPX0318	CBG08251	*	*	819	CBG08253	0	1	2983	CBG25324	1	1
CBROPX0319	CBG30035	*	*	3008	CBG02971	1	1	99	CBG25577	0	1
CBROPX0130	CBG30062	1	0	172	CBG25686	0	1	105	CBG25687	0	1
CBROPX0320	CBG12046	*	*	121	CBG12045	0	1	126	CBG26587	0	1
CBROPX0321	CBG30691	*	*	329	CBG26898	1	1	678	CBG26899	1	1
CBROPX0322	CBG27297	*	*	375	CBG27296	0	1	109	CBG27295	0	1
CBROPX0131	CBG27303	1	0	522	CBG27302	1	1	116	CBG27301	1	1
CBROPX0323	CBG27537	*	*	1829	CBG27539	1	1	154	CBG27540	0	1
CBROPX0324	CBG02866	*	*	434	CBG25586	1	1	161	CBG29108	0	1
CBROPX0325	CBG11179	*	*	828	CBG11178	0	1	755	CBG29750	0	1
CBROP0157	CBG00292	*	*	1329	CBG00293	0	1	601	CBG29797	0	1
CBROPX0142	CBG03956	1	0	9703	CBG29827	1	1	715	CBG29828	1	1
CBROPX0045	CBG14921	1	0	7	CBG14922	1	1	155	CBG29929	0	1
CBROPX0326	CBG30023	*	*	101	CBG11215	0	1	506	CBG30024	0	1
CBROPX0132	CBG24290	1	0	1025	CBG24291	0	1	1370	CBG30087	0	1
CBROPX0327	CBG30165	*	*	170	CBG19618	1	1	-259	CBG30171	0	1
CBROPX0328	CBG18352	*	*	445	CBG18353	1	1	86	CBG30293	0	1
CBROPX0046	CBG16526	1	0	670	CBG16527	0	1	118	CBG30296	0	1
CBROPX0047	CBG21712	1	0	759	CBG21713	1	1	94	CBG30411	0	1
CBROPX0329	CBG22594	*	*	26520	CBG22588	0	1	43659	CBG30414	1	1
CBROPX0330	CBG06434	*	*	1378	CBG06432	0	1	256	CBG30609	1	1
CBROPX0331	CBG05086	*	*	760	CBG05087	1	1	118	CBG30806	0	1
CBROPX0332	CBG12306	*	*	11850	CBG21249	0	1	955	CBG30851	1	1
CBROPX0333	CBG03469	*	*	95	CBG03468	0	1	180	CBG31178	0	1
CBROPX0334	CBG31150	*	*	4120	CBG04589	1	1	140	CBG31183	0	1
CBROP0020	CBG00030	1	0	924	CBG00031	0	1
-	CBG00032	*	*	1171	CBG00033	0	1
-	CBG00090	*	*	32688	CBG00083	0	1
-	CBG00118	*	*	138	CBG00117	0	1
-	CBG00196	*	*	24577	CBG00187	0	1
-	CBG00303	*	*	2049	CBG00301	1	1
-	CBG00313	*	*	1213	CBG00314	0	1
CBROP0021	CBG00335	1	0	3	CBG00336	0	1
-	CBG00359	*	*	12206	CBG00355	1	1
-	CBG26221	*	*	6918	CBG00408	1	1
-	CBG00419	*	*	91	CBG00420	0	1
-	CBG00421	*	*	87	CBG00422	0	1
CBROPX0048	CBG00424	1	0	98	CBG00425	1	1
-	CBG00428	*	*	1182	CBG00429	1	1
-	CBG00437	*	*	1460	CBG00438	1	1
-	CBG00457	*	*	152	CBG00458	0	1
-	CBG00463	*	*	48	CBG00462	0	1
-	CBG00473	*	*	12095	CBG00476	0	1
CBROPX0049	CBG00546	1	0	975	CBG00545	0	1
-	CBG00549	*	*	2365	CBG00547	1	1
CBROPX0050	CBG00558	1	0	258	CBG00557	1	1
CBROPX0051	CBG00621	1	0	112	CBG00622	1	1
CBROP0022	CBG00635	1	0	232	CBG00634	1	1
CBROPX0143	CBG00666	1	0	5238	CBG00668	1	1
-	CBG00675	*	*	2694	CBG00673	0	1
-	CBG00746	*	*	2992	CBG00744	1	1
-	CBG00911	*	*	28793	CBG00918	1	1
-	CBG00959	*	*	110	CBG00958	1	1
-	CBG00972	*	*	111	CBG00973	0	1
CBROP0023	CBG00996	1	0	103	CBG00995	0	1
CBROP0024	CBG01005	1	0	236	CBG01006	1	1
CBROP0025	CBG01067	1	0	388	CBG01066	1	1
-	CBG30669	*	*	1085	CBG01229	0	1
-	CBG30688	*	*	89	CBG01241	0	1
-	CBG01272	*	*	2539	CBG01271	0	1
-	CBG01316	*	*	4655	CBG01314	1	1
-	CBG01328	*	*	6630	CBG01330	1	1
-	CBG01379	*	*	125	CBG01378	0	1
-	CBG01391	*	*	985	CBG01392	0	1
CBROPX0052	CBG31342	1	0	112	CBG01436	0	1
-	CBG01542	*	*	7682	CBG01545	1	1
-	CBG01547	*	*	1275	CBG01549	1	1
-	CBG01647	*	*	90	CBG01646	0	1
-	CBG01645	*	*	8703	CBG01648	1	1
CBROPX0144	CBG01660	1	0	299	CBG01661	1	1
-	CBG30456	*	*	105	CBG01664	0	1
-	CBG31348	*	*	1588	CBG01666	1	1
-	CBG01668	*	*	101	CBG01669	0	1
-	CBG01673	*	*	135	CBG01674	1	1
CBROP0026	CBG01691	1	0	231	CBG01690	1	1
-	CBG01687	*	*	11413	CBG01692	0	1
CBROP0027	CBG01701	1	0	718	CBG01700	0	1
CBROP0028	CBG01727	1	0	438	CBG01728	0	1
-	CBG26433	*	*	527	CBG01738	1	1
-	CBG01741	*	*	727	CBG01740	1	1
-	CBG01743	*	*	623	CBG01742	1	1
-	CBG01773	*	*	3993	CBG01770	0	1
-	CBG01774	*	*	1327	CBG01775	1	1
-	CBG01777	*	*	177	CBG01776	0	1
CBROPX0145	CBG01791	1	0	1346	CBG01790	1	1
-	CBG01803	*	*	2200	CBG01801	1	1
-	CBG01799	*	*	9350	CBG01802	1	1
CBROP0029	CBG01828	1	0	63	CBG01827	0	1
-	CBG01860	*	*	4229	CBG01858	1	1
-	CBG01867	*	*	2977	CBG01870	0	1
-	CBG01911	*	*	5855	CBG01908	1	1
-	CBG01909	*	*	-20	CBG01910	1	1
CBROPX0133	CBG01922	1	0	13087	CBG01925	0	1
-	CBG01952	*	*	1197	CBG01950	0	1
-	CBG01971	*	*	1830	CBG01972	0	1
-	CBG02003	*	*	7587	CBG02000	0	1
-	CBG02081	*	*	16156	CBG02077	0	1
-	CBG02080	*	*	4526	CBG02083	0	1
-	CBG02206	*	*	3949	CBG02208	1	1
CBROPX0053	CBG02238	1	0	2950	CBG02239	1	1
-	CBG02243	*	*	16389	CBG02241	0	1
-	CBG02248	*	*	14	CBG02249	0	1
-	CBG02259	*	*	68	CBG02258	0	1
-	CBG02273	*	*	8230	CBG02270	1	1
CBROPX0054	CBG02284	1	0	101	CBG02282	0	1
-	CBG02283	*	*	5468	CBG02285	1	1
-	CBG02287	*	*	105	CBG02288	0	1
-	CBG02290	*	*	231	CBG02289	1	1
-	CBG02296	*	*	1841	CBG02294	1	1
-	CBG02308	*	*	480	CBG02309	1	1
CBROPX0146	CBG02363	1	0	8469	CBG02361	1	1
-	CBG30105	*	*	45	CBG02374	0	1
CBROPX0055	CBG30135	1	0	84	CBG02377	0	1
CBROP0030	CBG02384	1	0	-19	CBG02383	1	1
-	CBG30157	*	*	42	CBG02385	1	1
-	CBG02454	*	*	4990	CBG02452	0	1
-	CBG02448	*	*	9037	CBG02453	0	1
-	CBG02460	*	*	292	CBG02459	0	1
-	CBG02464	*	*	1773	CBG02465	1	1
-	CBG02467	*	*	169	CBG02466	1	1
-	CBG02481	*	*	3043	CBG02478	1	1
-	CBG02483	*	*	3373	CBG02485	0	1
-	CBG02486	*	*	23	CBG02487	0	1
-	CBG02509	*	*	0	CBG02508	0	1
CBROPX0056	CBG02514	1	0	100	CBG02510	1	1
-	CBG02517	*	*	69	CBG02516	1	1
-	CBG02537	*	*	389	CBG02538	0	1
-	CBG02576	*	*	75	CBG02577	1	1
-	CBG02611	*	*	205	CBG02612	1	1
-	CBG02630	*	*	572	CBG02629	1	1
-	CBG02670	*	*	2749	CBG02672	1	1
-	CBG02688	*	*	83	CBG02689	0	1
-	CBG02731	*	*	1414	CBG02729	0	1
-	CBG02751	*	*	48949	CBG02759	1	1
CBROPX0147	CBG02771	1	0	8706	CBG02769	1	1
-	CBG02812	*	*	9705	CBG02811	1	1
-	CBG02816	*	*	117	CBG02817	1	1
-	CBG02841	*	*	1989	CBG02839	1	1
-	CBG02854	*	*	112	CBG02853	0	1
-	CBG02858	*	*	263	CBG02857	1	1
-	CBG02862	*	*	560	CBG02861	1	1
-	CBG02884	*	*	891	CBG02885	1	1
CBROPX0057	CBG02932	1	0	108	CBG02931	1	1
-	CBG02961	*	*	26	CBG02960	0	1
-	CBG02964	*	*	2803	CBG02962	1	1
CBROP0031	CBG30099	1	0	280	CBG02998	0	1
-	CBG03004	*	*	124	CBG03005	0	1
CBROPX0148	CBG03045	1	0	7161	CBG03040	1	1
-	CBG03050	*	*	116	CBG03049	0	1
CBROPX0058	CBG03104	1	0	1994	CBG03103	0	1
-	CBG03111	*	*	13533	CBG03109	0	1
CBROPX0059	CBG30163	1	0	120	CBG03113	0	1
-	CBG03125	*	*	104	CBG03126	1	1
-	CBG03134	*	*	7357	CBG03132	0	1
-	CBG03137	*	*	2398	CBG03136	0	1
CBROPX0341	CBG03141	*	*	403	CBG03139	0	1
-	CBG03159	*	*	8480	CBG03154	1	1
CBROP0032	CBG03180	1	0	113	CBG03179	0	1
-	CBG03218	*	*	2566	CBG03216	0	1
-	CBG03223	*	*	1923	CBG03221	1	1
-	CBG03226	*	*	2167	CBG03225	1	1
-	CBG03251	*	*	174	CBG03250	1	1
-	CBG03287	*	*	56475	CBG03298	0	1
CBROP0033	CBG03305	1	0	103	CBG03304	0	1
-	CBG03339	*	*	63	CBG03338	1	1
-	CBG03378	*	*	4564	CBG03377	1	1
-	CBG03399	*	*	9751	CBG03403	1	1
CBROP0034	CBG03409	1	0	96	CBG03410	0	1
-	CBG30355	*	*	2088	CBG03452	0	1
-	CBG03473	*	*	5823	CBG03472	1	1
-	CBG03484	*	*	406	CBG03485	0	1
-	CBG30623	*	*	114	CBG03535	0	1
-	CBG03568	*	*	21563	CBG03563	1	1
-	CBG03596	*	*	981	CBG03597	0	1
CBROPX0149	CBG03613	1	0	1160	CBG03612	0	1
CBROP0035	CBG03655	1	0	635	CBG03654	0	1
-	CBG03662	*	*	22348	CBG03656	1	1
-	CBG29953	*	*	1208	CBG03746	1	1
-	CBG03762	*	*	1944	CBG03761	0	1
-	CBG03770	*	*	659	CBG03771	1	1
-	CBG03775	*	*	4351	CBG03777	0	1
-	CBG29832	*	*	54	CBG03784	1	1
CBROP0036	CBG03797	1	0	66	CBG03798	0	1
-	CBG03800	*	*	510	CBG03799	1	1
-	CBG03807	*	*	19562	CBG03801	1	1
-	CBG03821	*	*	124	CBG03822	0	1
-	CBG03826	*	*	1049	CBG03827	0	1
-	CBG03830	*	*	107	CBG03831	0	1
-	CBG03852	*	*	60	CBG03851	0	1
-	CBG03875	*	*	3183	CBG03877	1	1
-	CBG03880	*	*	89	CBG03879	0	1
-	CBG03881	*	*	334	CBG03882	1	1
CBROPX0150	CBG03884	1	0	13336	CBG03889	1	1
-	CBG03913	*	*	88	CBG03912	0	1
-	CBG03918	*	*	6387	CBG03916	1	1
-	CBG03921	*	*	740	CBG03922	0	1
-	CBG03924	*	*	3702	CBG03923	0	1
-	CBG03928	*	*	163	CBG03927	1	1
-	CBG03926	*	*	9096	CBG03930	1	1
-	CBG29949	*	*	851	CBG03945	1	1
CBROP0037	CBG03960	1	0	700	CBG03961	0	1
CBROPX0060	CBG03983	1	0	5799	CBG03980	1	1
-	CBG03989	*	*	107	CBG03988	0	1
-	CBG04018	*	*	2331	CBG04019	1	1
CBROPX0061	CBG04042	1	0	199	CBG04041	1	1
-	CBG04075	*	*	5234	CBG04072	1	1
-	CBG04078	*	*	69	CBG04077	0	1
CBROPX0151	CBG04076	1	0	9971	CBG04080	1	1
-	CBG25256	*	*	1629	CBG04105	0	1
-	CBG25264	*	*	155	CBG04170	1	1
CBROPX0152	CBG31366	1	0	2713	CBG04182	0	1
CBROP0038	CBG04195	1	0	97	CBG04194	1	1
-	CBG04202	*	*	81	CBG04201	1	1
CBROPX0339	CBG04218	*	*	101	CBG04215	0	1
-	CBG04238	*	*	599	CBG04239	0	1
-	CBG25518	*	*	1365	CBG04280	1	1
-	CBG04295	*	*	108	CBG04296	1	1
CBROP0039	CBG04320	1	0	43	CBG04321	0	1
CBROP0040	CBG04405	1	0	111	CBG04406	0	1
-	CBG04458	*	*	4694	CBG04456	0	1
-	CBG04541	*	*	805	CBG04544	1	1
-	CBG04575	*	*	14726	CBG04579	1	1
CBROPX0062	CBG04632	1	0	42	CBG04631	1	1
-	CBG04688	*	*	2668	CBG04689	1	1
-	CBG31015	*	*	13392	CBG04780	1	1
-	CBG05010	*	*	4258	CBG05009	0	1
-	CBG05113	*	*	435	CBG05114	1	1
CBROP0041	CBG05145	1	0	112	CBG05147	0	1
-	CBG05169	*	*	-87	CBG05168	1	1
CBROPX0063	CBG05203	1	0	346	CBG05202	1	1
-	CBG05237	*	*	3713	CBG05236	1	1
CBROP0042	CBG05260	1	0	129	CBG05259	0	1
-	CBG05352	*	*	358	CBG05351	0	1
CBROP0043	CBG05381	1	0	168	CBG05380	0	1
-	CBG05382	*	*	89	CBG05383	0	1
-	CBG05389	*	*	238	CBG05388	0	1
-	CBG05392	*	*	2294	CBG05395	0	1
-	CBG05411	*	*	454	CBG05408	0	1
CBROP0044	CBG05409	1	0	475	CBG05410	0	1
CBROPX0153	CBG05431	1	0	8180	CBG05430	1	1
-	CBG05444	*	*	517	CBG05443	1	1
-	CBG05447	*	*	1824	CBG05448	1	1
CBROPX0340	CBG05469	*	*	553	CBG05468	1	1
-	CBG05584	*	*	11503	CBG05588	1	1
-	CBG27324	*	*	1093	CBG05600	1	1
-	CBG05645	*	*	2347	CBG05644	0	1
-	CBG05651	*	*	109	CBG05650	1	1
-	CBG05674	*	*	38518	CBG05669	0	1
-	CBG05688	*	*	905	CBG05689	1	1
-	CBG05736	*	*	399	CBG05737	0	1
-	CBG05763	*	*	2070	CBG05762	1	1
-	CBG05798	*	*	13197	CBG05802	1	1
CBROP0045	CBG05812	1	0	125	CBG05811	1	1
-	CBG05834	*	*	607	CBG05833	1	1
-	CBG05879	*	*	78	CBG05880	1	1
-	CBG05909	*	*	722	CBG05908	0	1
-	CBG05922	*	*	4885	CBG05926	1	1
CBROPX0064	CBG05969	1	0	430	CBG05970	0	1
-	CBG05980	*	*	132	CBG05979	1	1
-	CBG05992	*	*	1191	CBG05993	1	1
CBROP0046	CBG06011	1	0	144	CBG06010	1	1
CBROPX0065	CBG06016	1	0	-5	CBG06017	1	1
CBROP0047	CBG06020	1	0	-17	CBG06019	0	1
-	CBG26323	*	*	3094	CBG06032	1	1
CBROP0048	CBG06063	1	0	342	CBG06062	0	1
CBROP0049	CBG06070	1	0	149	CBG06069	0	1
-	CBG06075	*	*	435	CBG06074	0	1
-	CBG06104	*	*	5219	CBG06101	1	1
CBROP0050	CBG06107	1	0	116	CBG06106	0	1
-	CBG06120	*	*	4207	CBG06118	1	1
CBROPX0154	CBG06117	1	0	14346	CBG06121	1	1
-	CBG06129	*	*	583	CBG06130	1	1
-	CBG06140	*	*	3517	CBG06138	1	1
-	CBG06149	*	*	103	CBG06150	0	1
CBROPX0342	CBG06176	*	*	8564	CBG06174	1	1
CBROP0051	CBG06201	1	0	949	CBG06200	0	1
CBROPX0343	CBG06223	*	*	97	CBG06224	0	1
CBROPX0066	CBG30465	1	0	171	CBG06226	0	1
-	CBG06228	*	*	107	CBG06229	0	1
-	CBG06234	*	*	-347	CBG06235	0	1
-	CBG30353	*	*	2653	CBG06263	1	1
-	CBG06267	*	*	178	CBG06268	0	1
-	CBG06271	*	*	99	CBG06272	0	1
-	CBG06448	*	*	8448	CBG06446	1	1
-	CBG06565	*	*	1650	CBG06566	1	1
-	CBG06682	*	*	741	CBG06683	1	1
-	CBG30984	*	*	1980	CBG06798	0	1
CBROPX0067	CBG26009	1	0	5852	CBG06812	0	1
CBROP0052	CBG06843	1	0	150	CBG06844	0	1
-	CBG06866	*	*	1048	CBG06867	1	1
-	CBG06881	*	*	148	CBG06882	1	1
CBROP0053	CBG06892	1	0	108	CBG06893	1	1
-	CBG06896	*	*	4971	CBG06894	0	1
CBROPX0068	CBG06904	1	0	125	CBG06903	0	1
-	CBG06909	*	*	293	CBG06908	0	1
-	CBG06914	*	*	-7	CBG06913	1	1
-	CBG06925	*	*	4547	CBG06926	0	1
CBROPX0155	CBG06928	1	0	5925	CBG06929	1	1
CBROP0158	CBG06964	*	*	363	CBG06965	0	1
-	CBG06971	*	*	9606	CBG06974	1	1
-	CBG06984	*	*	255	CBG06983	0	1
-	CBG06998	*	*	878	CBG06997	1	1
-	CBG07002	*	*	172	CBG07001	0	1
-	CBG07004	*	*	221	CBG07005	0	1
-	CBG07012	*	*	11022	CBG07019	1	1
-	CBG07027	*	*	692	CBG07028	0	1
-	CBG07030	*	*	787	CBG07031	1	1
-	CBG07048	*	*	210	CBG07047	1	1
-	CBG30093	*	*	9224	CBG07090	1	1
CBROP0054	CBG07110	1	0	108	CBG07111	0	1
-	CBG28097	*	*	9101	CBG07320	1	1
-	CBG07335	*	*	840	CBG07334	1	1
-	CBG07416	*	*	-67	CBG07415	0	1
-	CBG07528	*	*	14407	CBG07534	1	1
-	CBG07561	*	*	8637	CBG07562	1	1
-	CBG07646	*	*	131	CBG07647	1	1
-	CBG07699	*	*	773	CBG07698	1	1
-	CBG30763	*	*	5924	CBG07730	1	1
CBROPX0134	CBG30811	1	0	611	CBG07748	0	1
-	CBG07882	*	*	36	CBG07881	0	1
-	CBG07905	*	*	11523	CBG07909	0	1
-	CBG29912	*	*	2332	CBG07952	0	1
-	CBG08010	*	*	6401	CBG08011	0	1
-	CBG30937	*	*	17078	CBG08012	1	1
CBROP0055	CBG08014	1	0	123	CBG08015	0	1
-	CBG08037	*	*	104	CBG08036	0	1
-	CBG08044	*	*	55	CBG08042	0	1
-	CBG08078	*	*	5445	CBG08080	1	1
-	CBG08092	*	*	103	CBG08091	0	1
-	CBG08134	*	*	10114	CBG08130	0	1
-	CBG08182	*	*	354	CBG08181	1	1
CBROPX0069	CBG24510	1	0	25352	CBG08190	0	1
-	CBG08207	*	*	1875	CBG08205	1	1
-	CBG08213	*	*	397	CBG08212	1	1
-	CBG08219	*	*	153	CBG08218	0	1
CBROP0056	CBG08324	1	0	125	CBG08323	0	1
-	CBG08325	*	*	66	CBG08326	0	1
-	CBG08327	*	*	551	CBG08328	0	1
-	CBG08375	*	*	115	CBG08376	0	1
-	CBG08395	*	*	625	CBG08394	1	1
-	CBG30471	*	*	9954	CBG08415	1	1
CBROP0057	CBG08424	1	0	321	CBG08423	0	1
-	CBG31465	*	*	123	CBG08442	0	1
-	CBG08468	*	*	416	CBG08467	0	1
-	CBG08488	*	*	113	CBG08487	0	1
-	CBG08494	*	*	139	CBG08493	0	1
-	CBG08524	*	*	98	CBG08525	0	1
CBROPX0156	CBG08534	1	0	44531	CBG08543	1	1
-	CBG08549	*	*	910	CBG08548	1	1
CBROPX0070	CBG08557	1	0	916	CBG08558	1	1
-	CBG08572	*	*	5606	CBG08569	1	1
-	CBG08570	*	*	-71	CBG08571	0	1
-	CBG27012	*	*	24329	CBG08583	1	1
CBROPX0071	CBG08654	1	0	200	CBG08653	0	1
-	CBG08658	*	*	373	CBG08659	0	1
-	CBG08704	*	*	23588	CBG08700	1	1
-	CBG08715	*	*	429	CBG08717	1	1
-	CBG08720	*	*	1565	CBG08719	1	1
-	CBG08724	*	*	426	CBG08723	0	1
CBROPX0072	CBG08749	1	0	418	CBG08750	0	1
-	CBG08756	*	*	2397	CBG08754	1	1
CBROP0058	CBG08772	1	0	181	CBG08771	0	1
-	CBG08829	*	*	98	CBG08830	1	1
-	CBG08973	*	*	6618	CBG08977	1	1
-	CBG08990	*	*	94	CBG08989	0	1
-	CBG08995	*	*	126	CBG08996	0	1
CBROP0059	CBG08998	1	0	117	CBG08997	0	1
-	CBG09002	*	*	576	CBG09001	1	1
-	CBG09003	*	*	1027	CBG09004	1	1
-	CBG09025	*	*	2793	CBG09023	1	1
-	CBG09031	*	*	4510	CBG09030	1	1
CBROPX0157	CBG09041	1	0	12241	CBG09037	1	1
CBROP0060	CBG09058	1	0	337	CBG09057	0	1
CBROP0061	CBG09070	1	0	876	CBG09069	0	1
CBROP0062	CBG09073	1	0	284	CBG09074	1	1
-	CBG09112	*	*	276	CBG09113	0	1
-	CBG09136	*	*	1515	CBG09135	0	1
-	CBG09151	*	*	862	CBG09153	1	1
-	CBG09170	*	*	222	CBG09171	1	1
-	CBG09181	*	*	256	CBG09180	0	1
CBROP0063	CBG09203	1	0	92	CBG09202	1	1
-	CBG09227	*	*	174	CBG09226	0	1
-	CBG27129	*	*	825	CBG09253	1	1
-	CBG09259	*	*	65	CBG09260	0	1
CBROPX0158	CBG09267	1	0	21683	CBG09273	1	1
-	CBG09293	*	*	1631	CBG09292	1	1
-	CBG09298	*	*	521	CBG09297	0	1
CBROP0064	CBG09344	1	0	244	CBG09345	1	1
CBROPX0159	CBG09379	1	0	3070	CBG09381	1	1
-	CBG09387	*	*	32754	CBG09397	1	1
-	CBG09426	*	*	121	CBG09425	0	1
-	CBG19823	*	*	39064	CBG09459	1	1
-	CBG09460	*	*	4499	CBG09462	1	1
CBROP0065	CBG09491	1	0	100	CBG09492	1	1
CBROP0066	CBG09527	1	0	95	CBG09526	0	1
-	CBG30640	*	*	9478	CBG09536	1	1
-	CBG09541	*	*	3814	CBG09543	1	1
-	CBG27079	*	*	26	CBG09582	0	1
-	CBG09644	*	*	4460	CBG09647	1	1
CBROP0067	CBG09654	1	0	413	CBG09655	1	1
CBROPX0160	CBG09676	1	0	15968	CBG09678	1	1
CBROP0068	CBG09700	1	0	118	CBG09701	0	1
-	CBG09754	*	*	365	CBG09753	1	1
CBROPX0161	CBG09816	1	0	1351	CBG09815	1	1
-	CBG09863	*	*	4545	CBG09860	1	1
CBROPX0162	CBG09879	1	0	37614	CBG09872	0	1
-	CBG09873	*	*	266	CBG09874	1	1
CBROP0069	CBG09880	1	0	114	CBG09881	1	1
CBROPX0073	CBG09886	1	0	49	CBG09887	0	1
-	CBG09893	*	*	1048	CBG09894	1	1
-	CBG30280	*	*	330	CBG09896	1	1
-	CBG09937	*	*	-12	CBG09938	1	1
CBROP0070	CBG09956	1	0	5046	CBG09958	1	1
-	CBG09986	*	*	303	CBG09985	0	1
-	CBG09989	*	*	352	CBG09988	0	1
CBROP0071	CBG09994	1	0	154	CBG09993	1	1
-	CBG10016	*	*	35333	CBG10007	1	1
CBROP0072	CBG10019	1	0	96	CBG10020	0	1
-	CBG10047	*	*	111	CBG10048	0	1
CBROP0073	CBG10054	1	0	440	CBG10053	1	1
CBROPX0163	CBG10058	1	0	282	CBG10059	0	1
-	CBG10067	*	*	97	CBG10068	0	1
CBROPX0164	CBG10072	1	0	3820	CBG10074	1	1
CBROPX0074	CBG10084	1	0	110	CBG10083	1	1
-	CBG10165	*	*	1062	CBG10164	0	1
-	CBG30914	*	*	1284	CBG10278	0	1
-	CBG10560	*	*	-9	CBG10559	1	1
-	CBG10598	*	*	2959	CBG10600	0	1
-	CBG10729	*	*	765	CBG10730	1	1
CBROPX0165	CBG10781	1	0	42980	CBG10789	1	1
CBROPX0166	CBG10808	1	0	37010	CBG10801	0	1
CBROP0074	CBG10814	1	0	113	CBG10815	0	1
-	CBG29841	*	*	3047	CBG10832	1	1
-	CBG10877	*	*	180	CBG10876	1	1
-	CBG10898	*	*	1597	CBG10899	1	1
-	CBG10927	*	*	123	CBG10928	1	1
CBROPX0167	CBG11007	1	0	31272	CBG11012	1	1
-	CBG27790	*	*	2300	CBG11017	1	1
-	CBG11128	*	*	5341	CBG11130	0	1
-	CBG11133	*	*	117	CBG11134	0	1
-	CBG11165	*	*	266	CBG11166	0	1
CBROP0075	CBG11180	1	0	152	CBG11181	1	1
-	CBG11204	*	*	715	CBG11203	0	1
-	CBG30147	*	*	-14	CBG11212	0	1
CBROPX0075	CBG11220	1	0	104	CBG11219	0	1
-	CBG11247	*	*	2606	CBG11249	1	1
-	CBG26888	*	*	194	CBG11296	1	1
-	CBG11304	*	*	1209	CBG11303	1	1
CBROP0076	CBG11346	1	0	56	CBG11345	1	1
-	CBG11443	*	*	288	CBG11442	0	1
-	CBG11459	*	*	1392	CBG11458	1	1
-	CBG11475	*	*	119	CBG11474	0	1
-	CBG30596	*	*	511	CBG11516	1	1
CBROPX0168	CBG30482	1	0	2083	CBG11531	1	1
CBROP0077	CBG11588	1	0	196	CBG11589	1	1
-	CBG11650	*	*	596	CBG11649	0	1
CBROPX0076	CBG11692	1	0	461	CBG11691	0	1
-	CBG11693	*	*	886	CBG11694	0	1
-	CBG11699	*	*	5147	CBG11702	1	1
-	CBG31497	*	*	6292	CBG11706	1	1
-	CBG11708	*	*	126	CBG11709	0	1
-	CBG11720	*	*	460	CBG11719	0	1
-	CBG11739	*	*	7392	CBG11740	1	1
CBROP0078	CBG11742	1	0	109	CBG11741	1	1
-	CBG11796	*	*	6483	CBG11792	0	1
-	CBG11908	*	*	111	CBG11909	0	1
CBROP0079	CBG11960	1	0	110	CBG11961	0	1
-	CBG11996	*	*	1659	CBG11995	0	1
-	CBG11998	*	*	3088	CBG12001	1	1
CBROP0080	CBG12002	1	0	728	CBG12003	1	1
CBROP0081	CBG12008	1	0	651	CBG12007	1	1
-	CBG12010	*	*	2242	CBG12011	0	1
-	CBG12018	*	*	12221	CBG12015	0	1
CBROPX0169	CBG12032	1	0	12519	CBG12037	1	1
CBROP0082	CBG12052	1	0	-21	CBG12051	0	1
CBROP0083	CBG12062	1	0	99	CBG12063	0	1
-	CBG12086	*	*	1718	CBG12087	1	1
-	CBG12093	*	*	1658	CBG12094	1	1
-	CBG01069	*	*	986	CBG12107	0	1
-	CBG12183	*	*	107	CBG12182	1	1
-	CBG12204	*	*	1233	CBG12203	1	1
-	CBG12216	*	*	485	CBG12218	0	1
CBROP0084	CBG12254	1	0	284	CBG12255	0	1
-	CBG12260	*	*	19375	CBG12256	1	1
CBROPX0345	CBG12265	*	*	72	CBG12266	0	1
CBROPX0077	CBG12338	1	0	4780	CBG12341	1	1
CBROPX0170	CBG12369	1	0	2335	CBG12370	1	1
-	CBG12374	*	*	448	CBG12375	1	1
-	CBG12378	*	*	6777	CBG12376	1	1
-	CBG12389	*	*	2619	CBG12388	1	1
CBROP0085	CBG12402	1	0	289	CBG12403	1	1
-	CBG12405	*	*	4560	CBG12407	0	1
-	CBG12416	*	*	549	CBG12415	1	1
CBROP0086	CBG12434	1	0	135	CBG12433	0	1
CBROPX0078	CBG12453	1	0	-16	CBG12452	0	1
-	CBG12457	*	*	87	CBG12458	0	1
CBROPX0079	CBG12459	1	0	651	CBG12460	0	1
-	CBG12462	*	*	120	CBG12463	0	1
CBROPX0080	CBG12465	1	0	458	CBG12464	0	1
-	CBG29854	*	*	887	CBG12466	0	1
CBROP0087	CBG12483	1	0	110	CBG12482	1	1
-	CBG12496	*	*	130	CBG12495	0	1
-	CBG12501	*	*	661	CBG12502	0	1
-	CBG29958	*	*	1318	CBG12507	1	1
-	CBG12520	*	*	5932	CBG12523	1	1
CBROPX0081	CBG12598	1	0	244	CBG12599	0	1
-	CBG12642	*	*	169	CBG12641	0	1
CBROPX0082	CBG12656	1	0	1859	CBG12654	1	1
-	CBG12661	*	*	97	CBG12662	1	1
-	CBG12667	*	*	811	CBG12666	0	1
CBROPX0171	CBG29864	1	0	1666	CBG12688	0	1
CBROPX0172	CBG12714	1	0	1382	CBG12713	1	1
-	CBG12734	*	*	115	CBG12733	1	1
-	CBG12766	*	*	15609	CBG12770	0	1
-	CBG12802	*	*	259	CBG12801	0	1
CBROPX0173	CBG12807	1	0	140	CBG12808	1	1
-	CBG12814	*	*	1484	CBG12817	1	1
-	CBG25377	*	*	106	CBG12854	0	1
-	CBG12887	*	*	3081	CBG12888	1	1
-	CBG12897	*	*	98	CBG12898	0	1
CBROPX0083	CBG12910	1	0	-19	CBG12911	0	1
CBROPX0084	CBG12912	1	0	141	CBG12913	1	1
-	CBG03310	*	*	15846	CBG12942	0	1
-	CBG12959	*	*	2277	CBG12960	0	1
-	CBG13034	*	*	24251	CBG13025	1	1
CBROPX0085	CBG13026	1	0	2815	CBG13027	1	1
-	CBG13032	*	*	38193	CBG13044	1	1
-	CBG13065	*	*	106	CBG13064	0	1
CBROP0088	CBG13068	1	0	98	CBG13069	0	1
-	CBG13088	*	*	13709	CBG13085	0	1
CBROPX0174	CBG26150	1	0	155	CBG13099	1	1
-	CBG13104	*	*	2887	CBG13103	0	1
CBROPX0175	CBG13128	1	0	9280	CBG13131	1	1
-	CBG13132	*	*	376	CBG13133	0	1
CBROP0089	CBG13151	1	0	88	CBG13152	0	1
-	CBG13166	*	*	74	CBG13167	0	1
-	CBG13184	*	*	95	CBG13185	0	1
-	CBG13204	*	*	338	CBG13205	0	1
-	CBG13209	*	*	388	CBG13210	0	1
-	CBG13261	*	*	113	CBG13260	1	1
-	CBG25866	*	*	118	CBG13269	0	1
-	CBG13274	*	*	28	CBG13275	1	1
-	CBG13298	*	*	1011	CBG13299	1	1
-	CBG13311	*	*	1335	CBG13310	1	1
-	CBG13329	*	*	461	CBG13330	1	1
CBROPX0086	CBG13346	1	0	-220	CBG13347	0	1
-	CBG13377	*	*	99	CBG13376	0	1
-	CBG13396	*	*	3789	CBG13394	1	1
CBROPX0087	CBG13493	1	0	323	CBG13492	0	1
-	CBG13496	*	*	102	CBG13497	0	1
-	CBG13532	*	*	897	CBG13531	1	1
-	CBG13538	*	*	8898	CBG13541	1	1
-	CBG13578	*	*	7410	CBG13580	1	1
-	CBG13585	*	*	1790	CBG13587	1	1
CBROP0090	CBG13602	1	0	118	CBG13601	0	1
-	CBG29109	*	*	2541	CBG13634	1	1
CBROP0091	CBG13639	1	0	4041	CBG13636	0	1
CBROP0092	CBG13879	1	0	857	CBG13878	0	1
-	CBG13923	*	*	1292	CBG13922	1	1
-	CBG13937	*	*	103	CBG13938	0	1
CBROP0093	CBG13944	1	0	1989	CBG13943	0	1
-	CBG26515	*	*	4108	CBG13954	0	1
CBROPX0088	CBG13971	1	0	127	CBG13972	0	1
-	CBG14052	*	*	796	CBG14053	1	1
CBROPX0176	CBG14059	1	0	3075	CBG14058	1	1
CBROPX0177	CBG27620	1	0	13403	CBG14099	1	1
-	CBG14148	*	*	13371	CBG14145	1	1
CBROPX0089	CBG14146	1	0	73	CBG14147	0	1
-	CBG14166	*	*	1128	CBG14167	1	1
-	CBG14230	*	*	6161	CBG14232	0	1
-	CBG14243	*	*	-13	CBG14242	1	1
-	CBG14280	*	*	4079	CBG14278	0	1
-	CBG14297	*	*	796	CBG14296	1	1
-	CBG14454	*	*	35473	CBG14461	1	1
CBROPX0178	CBG14471	1	0	1950	CBG14472	0	1
-	CBG14519	*	*	29378	CBG14526	1	1
CBROP0094	CBG14528	1	0	100	CBG14529	1	1
-	CBG14562	*	*	968	CBG14563	1	1
-	CBG14669	*	*	590	CBG14670	0	1
-	CBG14682	*	*	12	CBG14681	0	1
-	CBG14737	*	*	754	CBG14736	0	1
-	CBG14774	*	*	2579	CBG14775	1	1
-	CBG14782	*	*	15272	CBG14786	1	1
-	CBG14840	*	*	1994	CBG14839	1	1
-	CBG14851	*	*	70	CBG14853	0	1
-	CBG28141	*	*	573	CBG14861	1	1
-	CBG14868	*	*	123	CBG14869	0	1
-	CBG14881	*	*	8548	CBG14884	1	1
CBROPX0090	CBG14892	1	0	2605	CBG14891	0	1
-	CBG14894	*	*	113	CBG14895	0	1
-	CBG14898	*	*	76	CBG14899	1	1
-	CBG14902	*	*	-2	CBG14904	1	1
-	CBG14931	*	*	802	CBG14933	1	1
CBROPX0179	CBG14945	1	0	18730	CBG14941	1	1
CBROP0095	CBG14947	1	0	-21	CBG14946	0	1
CBROP0096	CBG14957	1	0	104	CBG14959	0	1
CBROPX0180	CBG14960	1	0	3173	CBG14962	1	1
-	CBG14969	*	*	106	CBG14970	1	1
CBROP0097	CBG14979	1	0	98	CBG14980	0	1
-	CBG14996	*	*	391	CBG14997	0	1
CBROPX0091	CBG15027	1	0	502	CBG15026	0	1
-	CBG15045	*	*	421	CBG15044	0	1
-	CBG15095	*	*	-2	CBG15094	0	1
-	CBG15098	*	*	1572	CBG15097	0	1
CBROPX0337	CBG15138	*	*	3540	CBG15136	1	1
CBROPX0336	CBG15146	*	*	132	CBG15145	1	1
-	CBG15152	*	*	6765	CBG15150	0	1
-	CBG29760	*	*	-2917	CBG15155	1	1
-	CBG15182	*	*	3386	CBG15185	1	1
-	CBG15186	*	*	169	CBG15188	1	1
-	CBG15196	*	*	3254	CBG15198	1	1
CBROPX0092	CBG15215	1	0	9355	CBG15220	1	1
-	CBG15342	*	*	10045	CBG15344	1	1
-	CBG15575	*	*	3696	CBG15572	0	1
-	CBG15660	*	*	133	CBG15659	0	1
-	CBG15663	*	*	1096	CBG15662	1	1
-	CBG25806	*	*	4817	CBG15682	1	1
-	CBG15713	*	*	120	CBG15714	1	1
-	CBG15717	*	*	170	CBG15718	1	1
-	CBG15733	*	*	9932	CBG15732	0	1
-	CBG15805	*	*	7708	CBG15804	0	1
-	CBG15837	*	*	74	CBG15834	0	1
CBROPX0181	CBG15936	1	0	41047	CBG15942	1	1
CBROP0098	CBG15945	1	0	-11	CBG15946	1	1
CBROPX0338	CBG16080	*	*	1088	CBG16079	0	1
-	CBG16137	*	*	99634	CBG16156	1	1
-	CBG16247	*	*	2989	CBG16245	0	1
-	CBG16308	*	*	108	CBG16307	0	1
-	CBG16396	*	*	4817	CBG16397	1	1
-	CBG16436	*	*	94	CBG16435	0	1
-	CBG16451	*	*	2435	CBG16450	0	1
-	CBG16518	*	*	1290	CBG16517	1	1
CBROPX0182	CBG16520	1	0	409	CBG16519	0	1
CBROPX0093	CBG16525	1	0	99	CBG16524	0	1
-	CBG16562	*	*	4285	CBG16564	0	1
CBROPX0094	CBG16607	1	0	112	CBG16606	0	1
-	CBG30997	*	*	8841	CBG16608	1	1
-	CBG16615	*	*	1325	CBG16614	1	1
-	CBG25942	*	*	110	CBG16639	0	1
-	CBG16659	*	*	86	CBG16658	0	1
-	CBG16661	*	*	594	CBG16660	0	1
-	CBG16668	*	*	87	CBG16667	0	1
CBROPX0095	CBG16671	1	0	109	CBG16672	0	1
-	CBG25950	*	*	5988	CBG16676	1	1
-	CBG16678	*	*	11082	CBG16683	1	1
-	CBG16702	*	*	552	CBG16701	1	1
-	CBG16732	*	*	712	CBG16731	1	1
CBROPX0183	CBG16730	1	0	9603	CBG16733	1	1
-	CBG16810	*	*	1640	CBG16811	0	1
-	CBG16818	*	*	1371	CBG16817	0	1
-	CBG16843	*	*	8552	CBG16840	0	1
CBROP0099	CBG16856	1	0	365	CBG16855	1	1
-	CBG16865	*	*	6026	CBG16863	1	1
-	CBG16891	*	*	1979	CBG16892	0	1
-	CBG17052	*	*	162	CBG17053	1	1
CBROPX0184	CBG17073	1	0	109	CBG17072	0	1
-	CBG17074	*	*	14052	CBG17078	1	1
-	CBG17161	*	*	5311	CBG17163	1	1
-	CBG30816	*	*	7709	CBG17289	0	1
-	CBG17343	*	*	2585	CBG17344	1	1
-	CBG17504	*	*	11265	CBG17499	0	1
-	CBG17637	*	*	5752	CBG17638	0	1
CBROPX0096	CBG17649	1	0	3089	CBG17651	1	1
-	CBG17655	*	*	2357	CBG17653	1	1
-	CBG17652	*	*	2541	CBG17654	1	1
-	CBG17667	*	*	3466	CBG17664	1	1
CBROP0100	CBG17669	1	0	98	CBG17670	0	1
CBROPX0097	CBG17678	1	0	47	CBG17677	0	1
CBROPX0185	CBG17691	1	0	16346	CBG17695	1	1
-	CBG17704	*	*	1065	CBG17705	0	1
-	CBG17707	*	*	1656	CBG17708	1	1
-	CBG17765	*	*	5290	CBG17762	0	1
CBROP0101	CBG17763	1	0	92	CBG17764	0	1
-	CBG17882	*	*	96	CBG17881	0	1
-	CBG17887	*	*	4837	CBG17889	1	1
CBROP0102	CBG17948	1	0	221	CBG17947	1	1
-	CBG17964	*	*	97	CBG17963	0	1
-	CBG17982	*	*	41	CBG17981	1	1
-	CBG17990	*	*	7138	CBG17994	1	1
-	CBG18009	*	*	5150	CBG18006	1	1
CBROP0103	CBG18007	1	0	122	CBG18008	0	1
CBROP0104	CBG18034	1	0	97	CBG18033	1	1
-	CBG18038	*	*	88	CBG18037	0	1
-	CBG18086	*	*	27	CBG18085	0	1
CBROP0105	CBG18096	1	0	787	CBG18095	1	1
CBROP0106	CBG18132	1	0	943	CBG18131	1	1
CBROPX0098	CBG18134	1	0	125	CBG18135	0	1
-	CBG18154	*	*	16441	CBG18148	0	1
-	CBG30260	*	*	116	CBG18181	1	1
-	CBG18185	*	*	104	CBG18184	0	1
CBROP0107	CBG18189	1	0	102	CBG18188	0	1
CBROPX0099	CBG18195	1	0	157	CBG18196	1	1
-	CBG18197	*	*	909	CBG18198	0	1
CBROPX0100	CBG18231	1	0	42	CBG18230	0	1
-	CBG18249	*	*	550	CBG18250	1	1
CBROP0108	CBG18252	1	0	427	CBG18251	1	1
-	CBG18270	*	*	7296	CBG18271	1	1
-	CBG18273	*	*	102	CBG18272	1	1
-	CBG18275	*	*	50	CBG18274	1	1
CBROPX0101	CBG25998	1	0	177	CBG18299	0	1
-	CBG18315	*	*	2218	CBG18317	1	1
-	CBG18346	*	*	2999	CBG18348	1	1
CBROP0109	CBG18373	1	0	99	CBG18374	0	1
-	CBG18381	*	*	2426	CBG18382	1	1
-	CBG18389	*	*	62	CBG18390	0	1
CBROPX0102	CBG18578	1	0	332	CBG18577	1	1
CBROPX0186	CBG18586	1	0	995	CBG18585	1	1
CBROPX0187	CBG18603	1	0	1844	CBG18602	1	1
CBROPX0344	CBG18689	*	*	-19	CBG18690	1	1
-	CBG26593	*	*	8587	CBG18791	1	1
-	CBG18940	*	*	100	CBG18941	0	1
-	CBG18954	*	*	99	CBG18953	0	1
-	CBG18960	*	*	12652	CBG18957	1	1
CBROP0110	CBG18976	1	0	123	CBG18975	0	1
-	CBG19029	*	*	3108	CBG19031	1	1
-	CBG30678	*	*	144	CBG19059	0	1
CBROP0111	CBG19071	1	0	98	CBG19070	0	1
CBROP0112	CBG19072	1	0	92	CBG19073	1	1
CBROP0113	CBG19100	1	0	114	CBG19099	0	1
-	CBG19109	*	*	2647	CBG19106	1	1
CBROPX0188	CBG19221	1	0	4233	CBG19219	0	1
-	CBG19232	*	*	3200	CBG19233	1	1
-	CBG19269	*	*	92	CBG19270	1	1
CBROPX0135	CBG19287	1	0	781	CBG19288	1	1
-	CBG19299	*	*	7161	CBG19304	0	1
-	CBG19312	*	*	4113	CBG19314	1	1
-	CBG19333	*	*	12146	CBG19329	0	1
-	CBG19426	*	*	142	CBG19425	1	1
-	CBG19430	*	*	2833	CBG19431	0	1
-	CBG26177	*	*	22139	CBG19595	0	1
-	CBG19617	*	*	80	CBG19616	1	1
CBROP0114	CBG19634	1	0	57	CBG19633	0	1
-	CBG19673	*	*	7212	CBG19669	1	1
-	CBG19663	*	*	26807	CBG19670	1	1
-	CBG19677	*	*	1040	CBG19676	1	1
-	CBG19694	*	*	17225	CBG19687	1	1
-	CBG19691	*	*	183	CBG19692	0	1
CBROP0115	CBG19693	1	0	2983	CBG19695	1	1
CBROP0116	CBG19704	1	0	1153	CBG19703	0	1
-	CBG19723	*	*	978	CBG19724	1	1
-	CBG19737	*	*	7533	CBG19736	1	1
CBROP0117	CBG19742	1	0	108	CBG19741	0	1
-	CBG19759	*	*	264	CBG19761	1	1
-	CBG19766	*	*	1200	CBG19764	1	1
CBROPX0189	CBG19770	1	0	3721	CBG19772	1	1
-	CBG19773	*	*	4709	CBG19775	1	1
-	CBG19779	*	*	86	CBG19780	0	1
-	CBG19781	*	*	113	CBG19782	1	1
-	CBG19789	*	*	14946	CBG19786	1	1
-	CBG19811	*	*	7499	CBG19812	0	1
-	CBG19834	*	*	10420	CBG19828	1	1
-	CBG19850	*	*	10056	CBG19845	1	1
CBROPX0190	CBG19952	1	0	3698	CBG19953	1	1
-	CBG19958	*	*	768	CBG19957	0	1
-	CBG19955	*	*	22927	CBG19959	0	1
-	CBG19966	*	*	5213	CBG19965	0	1
-	CBG19985	*	*	16573	CBG19981	1	1
-	CBG30341	*	*	-20	CBG20020	0	1
-	CBG20195	*	*	279	CBG20194	0	1
-	CBG26023	*	*	9461	CBG20196	1	1
-	CBG20219	*	*	23092	CBG20223	0	1
-	CBG20244	*	*	115	CBG20245	0	1
CBROPX0191	CBG20268	1	0	547	CBG20269	1	1
CBROPX0192	CBG20323	1	0	29012	CBG20329	1	1
-	CBG20368	*	*	110	CBG20369	1	1
-	CBG20397	*	*	159	CBG20396	0	1
-	CBG20409	*	*	106	CBG20410	1	1
-	CBG21440	*	*	64613	CBG20443	1	1
CBROPX0193	CBG20476	1	0	1355	CBG20478	1	1
-	CBG20496	*	*	106	CBG20497	0	1
-	CBG24468	*	*	11827	CBG20513	0	1
-	CBG20576	*	*	8824	CBG20572	1	1
-	CBG20596	*	*	35499	CBG20586	1	1
-	CBG20627	*	*	59	CBG20626	1	1
-	CBG25665	*	*	109	CBG20661	0	1
-	CBG20676	*	*	15133	CBG20672	1	1
CBROPX0103	CBG20679	1	0	143	CBG20678	0	1
-	CBG20691	*	*	551	CBG20690	1	1
-	CBG25667	*	*	3690	CBG20714	0	1
CBROPX0104	CBG20758	1	0	122	CBG20759	0	1
-	CBG20771	*	*	521	CBG20772	1	1
-	CBG20773	*	*	98	CBG20774	0	1
-	CBG20779	*	*	471	CBG20780	0	1
-	CBG31011	*	*	202	CBG20785	0	1
-	CBG20802	*	*	20467	CBG20794	1	1
-	CBG20832	*	*	11345	CBG20830	1	1
CBROP0118	CBG20834	1	0	157	CBG20835	0	1
-	CBG20850	*	*	2866	CBG20848	0	1
-	CBG20852	*	*	133	CBG20853	1	1
-	CBG20871	*	*	105	CBG20872	0	1
CBROPX0105	CBG20903	1	0	3801	CBG20901	1	1
CBROP0119	CBG20911	1	0	758	CBG20910	1	1
-	CBG20931	*	*	9779	CBG20928	1	1
CBROP0120	CBG20954	1	0	102	CBG20953	0	1
CBROP0121	CBG21009	1	0	566	CBG21010	1	1
-	CBG21021	*	*	39	CBG21020	1	1
-	CBG21043	*	*	2111	CBG21042	0	1
-	CBG21182	*	*	2040	CBG21181	0	1
-	CBG21202	*	*	2579	CBG21200	1	1
-	CBG21264	*	*	7855	CBG21262	1	1
CBROPX0194	CBG21312	1	0	3227	CBG21311	0	1
-	CBG21313	*	*	4501	CBG21315	1	1
-	CBG21323	*	*	1095	CBG21322	1	1
-	CBG21342	*	*	759	CBG21343	1	1
-	CBG26206	*	*	5594	CBG21419	0	1
CBROPX0106	CBG21442	1	0	1863	CBG21441	0	1
-	CBG21481	*	*	8787	CBG21486	0	1
-	CBG21659	*	*	3014	CBG21657	1	1
-	CBG21689	*	*	183	CBG21692	1	1
-	CBG21693	*	*	476	CBG21694	0	1
CBROPX0195	CBG21704	1	0	1303	CBG21702	1	1
CBROPX0107	CBG21703	1	0	5600	CBG21705	1	1
-	CBG21715	*	*	335	CBG21716	0	1
-	CBG21723	*	*	120	CBG21724	0	1
-	CBG21755	*	*	713	CBG21754	0	1
CBROPX0108	CBG21767	1	0	136	CBG21766	0	1
-	CBG21782	*	*	1403	CBG21776	1	1
-	CBG21866	*	*	1681	CBG21865	0	1
-	CBG21892	*	*	484	CBG21891	1	1
-	CBG21903	*	*	275	CBG21904	0	1
-	CBG30917	*	*	2811	CBG22010	1	1
-	CBG22042	*	*	29	CBG22041	0	1
-	CBG22050	*	*	20044	CBG22047	1	1
-	CBG29960	*	*	17672	CBG22083	0	1
-	CBG22133	*	*	283	CBG22132	1	1
-	CBG22149	*	*	401	CBG22150	1	1
CBROP0122	CBG22151	1	0	111	CBG22152	0	1
CBROPX0109	CBG22194	1	0	160	CBG22193	1	1
-	CBG22195	*	*	4723	CBG22198	0	1
CBROP0123	CBG22213	1	0	178	CBG22212	1	1
-	CBG22222	*	*	1050	CBG22223	0	1
-	CBG22241	*	*	1473	CBG22243	0	1
CBROP0124	CBG22273	1	0	141	CBG22272	1	1
-	CBG22275	*	*	557	CBG22276	0	1
-	CBG29967	*	*	87	CBG22300	0	1
-	CBG22306	*	*	22402	CBG22310	0	1
-	CBG22314	*	*	3264	CBG22316	1	1
CBROPX0110	CBG30458	1	0	4351	CBG22372	0	1
-	CBG30333	*	*	622	CBG22374	1	1
-	CBG22444	*	*	6111	CBG22442	0	1
-	CBG22456	*	*	7593	CBG22453	1	1
CBROPX0111	CBG22465	1	0	2831	CBG22466	1	1
-	CBG22467	*	*	210	CBG22468	0	1
-	CBG22582	*	*	1697	CBG22580	0	1
-	CBG22615	*	*	7125	CBG22618	1	1
-	CBG22719	*	*	5725	CBG22717	1	1
-	CBG22732	*	*	17158	CBG22728	1	1
-	CBG22731	*	*	6064	CBG22733	1	1
-	CBG22810	*	*	239	CBG22811	0	1
-	CBG22874	*	*	302	CBG22872	0	1
-	CBG22887	*	*	1545	CBG22888	0	1
-	CBG22944	*	*	4393	CBG22942	1	1
-	CBG22970	*	*	263	CBG22969	0	1
-	CBG23016	*	*	1902	CBG23017	0	1
CBROP0125	CBG23050	1	0	1059	CBG23049	1	1
CBROPX0112	CBG23065	1	0	819	CBG23064	1	1
-	CBG27066	*	*	7181	CBG23091	1	1
-	CBG23107	*	*	94	CBG23106	0	1
-	CBG23117	*	*	18109	CBG23108	1	1
-	CBG23228	*	*	719	CBG23229	0	1
-	CBG23231	*	*	3508	CBG23230	0	1
CBROPX0196	CBG23260	1	0	3652	CBG23262	1	1
-	CBG23272	*	*	351	CBG23271	0	1
CBROPX0197	CBG23267	1	0	19975	CBG23273	1	1
-	CBG23277	*	*	3949	CBG23276	1	1
CBROPX0113	CBG23332	1	0	473	CBG23334	0	1
-	CBG23345	*	*	219	CBG23344	1	1
-	CBG23360	*	*	101	CBG23361	0	1
-	CBG23365	*	*	7155	CBG23363	1	1
CBROP0126	CBG23400	1	0	90	CBG23399	0	1
CBROP0127	CBG23403	1	0	95	CBG23404	1	1
-	CBG23420	*	*	117	CBG23421	0	1
CBROP0128	CBG23435	1	0	286	CBG23434	0	1
CBROPX0198	CBG23448	1	0	9948	CBG23452	1	1
-	CBG23509	*	*	-21	CBG23508	1	1
CBROPX0199	CBG23530	1	0	9353	CBG23529	1	1
CBROPX0114	CBG23539	1	0	106	CBG23538	0	1
-	CBG23565	*	*	5761	CBG23567	1	1
CBROPX0115	CBG23702	1	0	432	CBG23703	1	1
-	CBG23729	*	*	1400	CBG23731	0	1
-	CBG23799	*	*	1019	CBG23798	0	1
-	CBG23809	*	*	105	CBG23810	0	1
CBROPX0116	CBG23839	1	0	1849	CBG23841	1	1
-	CBG23897	*	*	1019	CBG23898	1	1
-	CBG23909	*	*	17836	CBG23912	1	1
-	CBG23928	*	*	4635	CBG23930	1	1
-	CBG24155	*	*	362	CBG24156	0	1
-	CBG23996	*	*	53390	CBG24372	1	1
CBROPX0200	CBG24580	1	0	2497	CBG24579	1	1
-	CBG24610	*	*	5127	CBG24607	1	1
CBROP0129	CBG24609	1	0	6030	CBG24612	1	1
-	CBG24616	*	*	11781	CBG24614	0	1
-	CBG24635	*	*	767	CBG24634	0	1
CBROP0130	CBG24741	1	0	-23	CBG24740	1	1
-	CBG12350	*	*	98	CBG25151	0	1
-	CBG22097	*	*	970	CBG25182	0	1
CBROPX0117	CBG03706	1	0	2252	CBG25220	1	1
-	CBG04006	*	*	466	CBG25252	0	1
CBROPX0118	CBG12227	1	0	414	CBG25295	1	1
-	CBG04303	*	*	232	CBG25520	0	1
-	CBG03087	*	*	733	CBG25567	1	1
CBROPX0201	CBG02673	1	0	22324	CBG25625	0	1
-	CBG02428	*	*	2772	CBG25642	0	1
-	CBG02427	*	*	10178	CBG25643	0	1
-	CBG22474	*	*	1253	CBG25826	0	1
-	CBG25839	*	*	364	CBG25838	1	1
-	CBG10051	*	*	126	CBG25907	0	1
-	CBG06947	*	*	23060	CBG25918	1	1
-	CBG16636	*	*	5290	CBG25939	1	1
-	CBG25952	*	*	3514	CBG25951	1	1
-	CBG18309	*	*	22020	CBG26000	1	1
-	CBG15238	*	*	-202	CBG26080	0	1
CBROPX0136	CBG26241	1	0	1639	CBG26240	1	1
CBROPX0119	CBG06092	1	0	69	CBG26313	0	1
-	CBG01667	*	*	91	CBG26441	0	1
-	CBG08287	*	*	1768	CBG26480	0	1
-	CBG12012	*	*	107	CBG26583	0	1
-	CBG31092	*	*	1435	CBG26686	1	1
-	CBG24675	*	*	103	CBG26736	0	1
-	CBG26821	*	*	2379	CBG26820	0	1
CBROPX0137	CBG26825	1	0	6845	CBG26824	0	1
CBROPX0120	CBG09472	1	0	248	CBG27086	1	1
-	CBG19104	*	*	207	CBG27167	1	1
-	CBG19117	*	*	192	CBG27170	0	1
-	CBG04812	*	*	671	CBG27247	1	1
-	CBG27300	*	*	109	CBG27299	1	1
-	CBG30636	*	*	680	CBG27362	0	1
-	CBG06751	*	*	1498	CBG27375	1	1
-	CBG02042	*	*	121	CBG27496	1	1
-	CBG27541	*	*	675	CBG27542	1	1
CBROP0131	CBG16918	1	0	-5	CBG27853	0	1
-	CBG27966	*	*	2108	CBG27965	0	1
-	CBG15466	*	*	306	CBG27979	1	1
CBROPX0138	CBG27987	1	0	4426	CBG27988	1	1
-	CBG07761	*	*	128	CBG28039	0	1
-	CBG09729	*	*	523	CBG29123	1	1
-	CBG14644	*	*	114	CBG29125	0	1
CBROPX0121	CBG10773	1	0	140	CBG29839	1	1
CBROPX0122	CBG12659	1	0	105	CBG29862	1	1
-	CBG08273	*	*	236	CBG29911	0	1
-	CBG20487	*	*	301	CBG29924	1	1
CBROPX0123	CBG04073	1	0	258	CBG29963	1	1
-	CBG04113	*	*	119	CBG29975	0	1
-	CBG30123	*	*	1442	CBG29999	0	1
-	CBG30038	*	*	112	CBG30039	0	1
-	CBG21027	*	*	124	CBG30144	0	1
CBROPX0124	CBG02840	1	0	99	CBG30164	0	1
-	CBG13222	*	*	161	CBG30206	1	1
-	CBG18164	*	*	109	CBG30211	0	1
CBROPX0125	CBG17957	1	0	62	CBG30215	0	1
-	CBG09974	*	*	2412	CBG30229	1	1
-	CBG17486	*	*	138	CBG30276	0	1
-	CBG30277	*	*	295	CBG30278	0	1
-	CBG16624	*	*	1580	CBG30308	1	1
-	CBG18136	*	*	281	CBG30316	1	1
-	CBG13856	*	*	326	CBG30327	0	1
CBROPX0139	CBG30329	1	0	76	CBG30328	0	1
-	CBG19951	*	*	324	CBG30343	1	1
-	CBG20076	*	*	94	CBG30405	0	1
-	CBG01825	*	*	194	CBG30425	0	1
-	CBG22509	*	*	208	CBG30426	0	1
-	CBG22658	*	*	102	CBG30445	0	1
CBROPX0126	CBG05511	1	0	101	CBG30480	1	1
-	CBG26641	*	*	1767	CBG30496	0	1
-	CBG09390	*	*	396	CBG30534	0	1
-	CBG19247	*	*	387	CBG30548	0	1
-	CBG04778	*	*	321	CBG30589	0	1
-	CBG19423	*	*	-396	CBG30600	0	1
-	CBG11587	*	*	300	CBG30617	0	1
-	CBG08081	*	*	78	CBG30693	0	1
-	CBG27464	*	*	-54	CBG30705	1	1
-	CBG16755	*	*	1236	CBG30747	1	1
-	CBG07632	*	*	446	CBG30767	0	1
-	CBG14312	*	*	132	CBG30786	0	1
-	CBG08057	*	*	1569	CBG30812	1	1
-	CBG00059	*	*	185	CBG30817	0	1
-	CBG08939	*	*	2145	CBG30938	0	1
-	CBG21399	*	*	929	CBG30949	1	1
-	CBG01670	*	*	3721	CBG30975	0	1
-	CBG31022	*	*	2344	CBG31023	0	1
-	CBG14750	*	*	784	CBG31032	0	1
-	CBG31039	*	*	100	CBG31038	0	1
-	CBG25413	*	*	653	CBG31125	1	1
CBROPX0127	CBG25775	1	0	141	CBG31156	1	1
-	CBG31175	*	*	191	CBG31181	0	1
-	CBG00735	*	*	385	CBG31297	0	1
-	CBG01490	*	*	106	CBG31345	0	1
-	CBG02797	*	*	386	CBG31358	1	1
CBROPX0128	CBG25585	1	0	152	CBG31359	0	1
-	CBG13966	*	*	80	CBG31455	1	1
CBROPX0140	CBG11551	1	0	162	CBG31489	0	1

## Sheet: All tag supported operons
Jhaveri and van den Berg et al., Genome annotation of Caenorhabditis briggsae by TEC-RED identifies new exons, paralogs, conserved and novel operons.
The list consists of total number of C. briggsae tag supported of operons divided into 3 categories based on conservation with their C.elegans counterpart
For Splice Leaders, 1 refers to presence of a tag, 0 to absence of a tag
* Indicates we did not find a tag for that particular gene
C. briggsae operon	Fully conserved	Partially conserved	Novel	C. briggsae specific	C. elegans operon name	Chr	Gene 1	SL1	SL2	Gene 2	SL1	SL2	Gene 3	SL1	SL2	Gene 4	SL1	SL2	Gene 5	SL1	SL2	Gene 6	SL1	SL2	Gene 7	SL1	SL2	Gene 8	SL1	SL2
CBROP0001	yes				CEOP5108	V	CBG18933	1	0	CBG18932	1	1	CBG18931	1	1	CBG18930	0	1	CBG18929	0	1
CBROP0003	yes				CEOP2524	II	CBG02942	1	0	CBG02943	0	1	CBG02944	1	1	CBG02945	0	1
CBROP0004	yes				CEOP5416	V	CBG04617	1	0	CBG04618	0	1	CBG04619	1	1	CBG04620	0	1
CBROP0005	yes				CEOPX028	X	CBG02115	1	0	CBG02114	0	1	CBG02113	0	1
CBROP0006	yes				CEOP2238	II	CBG02602	1	0	CBG02603	0	1	CBG02604	0	1
CBROP0007	yes				CEOP1048	I	CBG03991	1	0	CBG03992	0	1	CBG03993	0	1
CBROP0008	yes				CEOP4236	IV	CBG05942	1	0	CBG05941	0	1	CBG05940	0	1
CBROP0009	yes				CEOP2024	II	CBG07018	1	0	CBG07017	1	1	CBG07016	0	1
CBROP0010	yes				CEOP5076	V	CBG30641	1	0	CBG09363	0	1	CBG09362	0	1
CBROP0011	yes				CEOP5264	V	CBG09714	1	0	CBG09713	0	1	CBG09712	0	1
CBROP0012	yes				CEOP3660	III	CBG09811	1	0	CBG09810	1	1	CBG09808	1	1
CBROP0013	yes				CEOP3853	III	CBG09827	1	0	CBG09828	0	1	CBG09829	1	1
CBROP0014	yes				CEOP3112	III	CBG09864	1	0	CBG09865	0	1	CBG09867	0	1
CBROP0015	yes				CEOP4047	IV	CBG13568	1	0	CBG13569	0	1	CBG13570	1	1
CBROP0016	yes				CEOP3426	III	CBG15348	1	0	CBG15347	0	1	CBG15346	0	1
CBROP0017	yes				CEOP3404	III	CBG16478	1	0	CBG16479	0	1	CBG16481	1	1
CBROP0018	yes				CEOP3408	III	CBG16516	1	0	CBG16515	0	1	CBG16512	1	1
CBROP0019	yes				CEOP2588	II	CBG21017	1	0	CBG21016	1	1	CBG21015	1	1
CBROP0020	yes				CEOP3452	III	CBG00030	1	0	CBG00031	0	1
CBROP0021	yes				CEOP4669	IV	CBG00335	1	0	CBG00336	0	1
CBROP0022	yes				CEOP2344	II	CBG00635	1	0	CBG00634	1	1
CBROP0023	yes				CEOP2464	II	CBG00996	1	0	CBG00995	0	1
CBROP0024	yes				CEOP2470	II	CBG01005	1	0	CBG01006	1	1
CBROP0025	yes				CEOP2440	II	CBG01067	1	0	CBG01066	1	1
CBROP0026	yes				CEOP4620	IV	CBG01691	1	0	CBG01690	1	1
CBROP0027	yes				CEOP4124	IV	CBG01701	1	0	CBG01700	0	1
CBROP0028	yes				CEOP4136	IV	CBG01727	1	0	CBG01728	0	1
CBROP0029	yes				CEOP4528	IV	CBG01828	1	0	CBG01827	0	1
CBROP0030	yes				CEOP2743	II	CBG02384	1	0	CBG02383	1	1
CBROP0031	yes				CEOP2508	II	CBG30099	1	0	CBG02998	0	1
CBROP0032	yes				CEOP2392	II	CBG03180	1	0	CBG03179	0	1
CBROP0033	yes				CEOP2702	II	CBG03305	1	0	CBG03304	0	1
CBROP0034	yes				CEOP4356	IV	CBG03409	1	0	CBG03410	0	1
CBROP0035	yes				CEOP2120	II	CBG03655	1	0	CBG03654	0	1
CBROP0036	yes				CEOP1564	I	CBG03797	1	0	CBG03798	0	1
CBROP0037	yes				CEOP1780	I	CBG03960	1	0	CBG03961	0	1
CBROP0038	yes				CEOP1924	I	CBG04195	1	0	CBG04194	1	1
CBROP0039	yes				CEOP2252	II	CBG04320	1	0	CBG04321	0	1
CBROP0040	yes				CEOP4368	IV	CBG04405	1	0	CBG04406	0	1
CBROP0041	yes				CEOP1012	I	CBG05145	1	0	CBG05147	0	1
CBROP0042	yes				CEOPX116	X	CBG05260	1	0	CBG05259	0	1
CBROP0043	yes				CEOP4196	IV	CBG05381	1	0	CBG05380	0	1
CBROP0044	yes				CEOP4184	IV	CBG05409	1	0	CBG05410	0	1
CBROP0045	yes				CEOP4216	IV	CBG05812	1	0	CBG05811	1	1
CBROP0046	yes				CEOP4408	IV	CBG06011	1	0	CBG06010	1	1
CBROP0047	yes				CEOP4416	IV	CBG06020	1	0	CBG06019	0	1
CBROP0048	yes				CEOP4428	IV	CBG06063	1	0	CBG06062	0	1
CBROP0049	yes				CEOP4432	IV	CBG06070	1	0	CBG06069	0	1
CBROP0050	yes				CEOP4464	IV	CBG06107	1	0	CBG06106	0	1
CBROP0051	yes				CEOP4484	IV	CBG06201	1	0	CBG06200	0	1
CBROP0052	yes				CEOP3560	III	CBG06843	1	0	CBG06844	0	1
CBROP0053	yes				CEOP3877	III	CBG06892	1	0	CBG06893	1	1
CBROP0054	yes				CEOP2044	II	CBG07110	1	0	CBG07111	0	1
CBROP0055	yes				CEOP1700	I	CBG08014	1	0	CBG08015	0	1
CBROP0056	yes				CEOP4653	IV	CBG08324	1	0	CBG08323	0	1
CBROP0057	yes				CEOP4048	IV	CBG08424	1	0	CBG08423	0	1
CBROP0058	yes				CEOP5536	V	CBG08772	1	0	CBG08771	0	1
CBROP0059	yes				CEOP3324	III	CBG08998	1	0	CBG08997	0	1
CBROP0060	yes				CEOP3348	III	CBG09058	1	0	CBG09057	0	1
CBROP0061	yes				CEOP3340	III	CBG09070	1	0	CBG09069	0	1
CBROP0062	yes				CEOP3336	III	CBG09073	1	0	CBG09074	1	1
CBROP0063	yes				CEOP3132	III	CBG09203	1	0	CBG09202	1	1
CBROP0064	yes				CEOP5080	V	CBG09344	1	0	CBG09345	1	1
CBROP0065	yes				CEOP5526	V	CBG09491	1	0	CBG09492	1	1
CBROP0066	yes				CEOP5244	V	CBG09527	1	0	CBG09526	0	1
CBROP0067	yes				CEOP5530	V	CBG09654	1	0	CBG09655	1	1
CBROP0068	yes				CEOP5260	V	CBG09700	1	0	CBG09701	0	1
CBROP0069	yes				CEOP3656	III	CBG09880	1	0	CBG09881	1	1
CBROP0070	yes				CEOP3795	III	CBG09956	1	0	CBG09958	1	1
CBROP0071	yes				CEOP3624	III	CBG09994	1	0	CBG09993	1	1
CBROP0072	yes				CEOP3612	III	CBG10019	1	0	CBG10020	0	1
CBROP0073	yes				CEOP3830	III	CBG10054	1	0	CBG10053	1	1
CBROP0074	yes				CEOP1906	I	CBG10814	1	0	CBG10815	0	1
CBROP0075	yes				CEOP2264	II	CBG11180	1	0	CBG11181	1	1
CBROP0076	yes				CEOP5180	V	CBG11346	1	0	CBG11345	1	1
CBROP0077	yes				CEOP5428	V	CBG11588	1	0	CBG11589	1	1
CBROP0078	yes				CEOP3845	III	CBG11742	1	0	CBG11741	1	1
CBROP0079	yes				CEOP1404	I	CBG11960	1	0	CBG11961	0	1
CBROP0080	yes				CEOP1782	I	CBG12002	1	0	CBG12003	1	1
CBROP0081	yes				CEOP1112	I	CBG12008	1	0	CBG12007	1	1
CBROP0082	yes				CEOP1140	I	CBG12052	1	0	CBG12051	0	1
CBROP0083	yes				CEOP1892	I	CBG12062	1	0	CBG12063	0	1
CBROP0084	yes				CEOP3456	III	CBG12254	1	0	CBG12255	0	1
CBROP0085	yes				CEOP1512	I	CBG12402	1	0	CBG12403	1	1
CBROP0086	yes				CEOP1528	I	CBG12434	1	0	CBG12433	0	1
CBROP0087	yes				CEOP1256	I	CBG12483	1	0	CBG12482	1	1
CBROP0088	yes				CEOP2666	II	CBG13068	1	0	CBG13069	0	1
CBROP0089	yes				CEOP2298	II	CBG13151	1	0	CBG13152	0	1
CBROP0090	yes				CEOP1676	I	CBG13602	1	0	CBG13601	0	1
CBROP0091	yes				CEOP1716	I	CBG13639	1	0	CBG13636	0	1
CBROP0092	yes				CEOP4064	IV	CBG13879	1	0	CBG13878	0	1
CBROP0093	yes				CEOP4657	IV	CBG13944	1	0	CBG13943	0	1
CBROP0094	yes				CEOPX048	X	CBG14528	1	0	CBG14529	1	1
CBROP0095	yes				CEOP1969	I	CBG14947	1	0	CBG14946	0	1
CBROP0096	yes				CEOP1096	I	CBG14957	1	0	CBG14959	0	1
CBROP0097	yes				CEOP1090	I	CBG14979	1	0	CBG14980	0	1
CBROP0098	yes				CEOPX144	X	CBG15945	1	0	CBG15946	1	1
CBROP0099	yes				CEOPX092	X	CBG16856	1	0	CBG16855	1	1
CBROP0100	yes				CEOP4248	IV	CBG17669	1	0	CBG17670	0	1
CBROP0101	yes				CEOP2108	II	CBG17763	1	0	CBG17764	0	1
CBROP0102	yes				CEOP3228	III	CBG17948	1	0	CBG17947	1	1
CBROP0103	yes				CEOP3835	III	CBG18007	1	0	CBG18008	0	1
CBROP0104	yes				CEOP3200	III	CBG18034	1	0	CBG18033	1	1
CBROP0105	yes				CEOP3172	III	CBG18096	1	0	CBG18095	1	1
CBROP0106	yes				CEOP3528	III	CBG18132	1	0	CBG18131	1	1
CBROP0107	yes				CEOP3895	III	CBG18189	1	0	CBG18188	0	1
CBROP0108	yes				CEOP3816	III	CBG18252	1	0	CBG18251	1	1
CBROP0109	yes				CEOP3678	III	CBG18373	1	0	CBG18374	0	1
CBROP0110	yes				CEOP5124	V	CBG18976	1	0	CBG18975	0	1
CBROP0111	yes				CEOP5544	V	CBG19071	1	0	CBG19070	0	1
CBROP0112	yes				CEOP5534	V	CBG19072	1	0	CBG19073	1	1
CBROP0113	yes				CEOP5140	V	CBG19100	1	0	CBG19099	0	1
CBROP0114	yes				CEOP2084	II	CBG19634	1	0	CBG19633	0	1
CBROP0115	yes				CEOP3870	III	CBG19693	1	0	CBG19695	1	1
CBROP0116	yes				CEOP1768	I	CBG19704	1	0	CBG19703	0	1
CBROP0117	yes				CEOP1752	I	CBG19742	1	0	CBG19741	0	1
CBROP0118	yes				CEOP2624	II	CBG20834	1	0	CBG20835	0	1
CBROP0119	yes				CEOP2660	II	CBG20911	1	0	CBG20910	1	1
CBROP0120	yes				CEOP2711	II	CBG20954	1	0	CBG20953	0	1
CBROP0121	yes				CEOP2719	II	CBG21009	1	0	CBG21010	1	1
CBROP0122	yes				CEOP1020	I	CBG22151	1	0	CBG22152	0	1
CBROP0123	yes				CEOP1024	I	CBG22213	1	0	CBG22212	1	1
CBROP0124	yes				CEOP1188	I	CBG22273	1	0	CBG22272	1	1
CBROP0125	yes				CEOP3756	III	CBG23050	1	0	CBG23049	1	1
CBROP0126	yes				CEOP5324	V	CBG23400	1	0	CBG23399	0	1
CBROP0127	yes				CEOP5328	V	CBG23403	1	0	CBG23404	1	1
CBROP0128	yes				CEOP5340	V	CBG23435	1	0	CBG23434	0	1
CBROP0129	yes				CEOP3832	III	CBG24609	1	0	CBG24612	1	1
CBROP0130	yes				CEOP2284	II	CBG24741	1	0	CBG24740	1	1
CBROP0131	yes				CEOPX112	X	CBG16918	1	0	CBG27853	0	1
CBROP0132	yes				CEOP4544	IV	CBG01778	1	0	CBG31146	1	1	CBG01779	0	1
CBROP0133	yes				CEOP4542	IV	CBG01783	1	1	CBG01784	0	1
CBROPX0001		yes			CEOP2496	II	CBG03063	*	*	CBG25571	1	0	CBG03062	1	1	CBG25572	0	1	CBG03061	0	1	CBG25573	0	1	CBG03060	1	1	CBG03059	0	1
CBROPX0002 (split into 2 operons: CBROP0132, CBROP0133)
CBROPX0003		yes			CEOP1484	I	CBG12512	1	0	CBG12511	0	1	CBG12510	0	1	CBG12509	0	1	CBG12508	0	1
CBROPX0004		yes			CEOP2452	II	CBG01032	1	0	CBG01036	1	1	CBG01041	1	1	CBG01042	1	1
CBROPX0005		yes			CEOP1926	I	CBG02220	1	0	CBG02218	1	1	CBG02217	1	1	CBG02215	0	1
CBROPX0006		yes			CEOP2172, CEOP2168	II	CBG02379	1	0	CBG02380	0	1	CBG25150	1	1	CBG02381	1	1
CBROPX0007		yes			CEOP2749, CEOP2396	II	CBG03212	1	0	CBG03213	0	1	CBG03214	1	1	CBG03215	1	1
CBROPX0008		yes			CEOP2404	II	CBG03224	1	0	CBG03231	1	1	CBG03232	1	1	CBG03233	0	1
CBROPX0009		yes			CEOP1560	I	CBG03808	1	0	CBG03815	1	1	CBG03816	1	1	CBG03817	1	1
CBROPX0010		yes			CEOP1344	I	CBG04047	1	0	CBG04048	0	1	CBG04049	1	1	CBG04053	1	1
CBROPX0011		yes			CEOP2686	II	CBG07062	1	0	CBG07064	1	1	CBG07065	1	1	CBG07066	0	1
CBROPX0012		yes			CEOP3084	III	CBG09817	1	0	CBG09819	1	1	CBG09820	1	1	CBG09821	1	1
CBROPX0013		yes			CEOP5172	V	CBG30483	1	0	CBG11393	1	1	CBG11394	0	1	CBG11395	0	1
CBROPX0014		yes			CEOP1476	I	CBG12727	1	0	CBG12728	0	1	CBG12730	1	1	CBG12731	0	1
CBROPX0015		yes			CEOP4252	IV	CBG17673	1	0	CBG17672	1	1	CBG17671	1	1	CBG26455	0	1
CBROPX0016		yes			CEOP2444	II	CBG01057	1	0	CBG01058	1	1	CBG01059	0	1
CBROPX0017		yes			CEOP4536	IV	CBG01805	1	0	CBG30862	1	1	CBG01804	0	1
CBROPX0018		yes			CEOP2504	II	CBG03018	1	0	CBG03017	1	1	CBG03016	1	1
CBROPX0019		yes			CEOP2412	II	CBG03275	1	0	CBG03265	1	1	CBG03264	1	1
CBROPX0020		yes			CEOP1456	I	CBG04087	1	0	CBG04088	1	1	CBG04089	1	1
CBROPX0021		yes			CEOP1068	I	CBG04230	1	0	CBG04227	1	1	CBG04226	0	1
CBROPX0022		yes			CEOP4236	IV	CBG05931	1	0	CBG05930	1	1	CBG05929	1	1
CBROPX0023		yes			CEOP1896	I	CBG07957	1	0	CBG07956	1	1	CBG07955	0	1
CBROPX0024		yes			CEOP3140	III	CBG09212	1	0	CBG30847	0	1	CBG09211	1	1
CBROPX0025		yes			CEOP3608	III	CBG10038	1	0	CBG10037	1	1	CBG10036	0	1
CBROPX0026		yes			CEOP1144	I	CBG12091	1	0	CBG12089	1	1	CBG12088	1	1
CBROPX0027		yes			CEOP1164	I	CBG25312	1	0	CBG29923	0	1	CBG12179	0	1
CBROPX0028		yes			CEOP3460	III	CBG12253	1	0	CBG12252	0	1	CBG12250	1	1
CBROPX0029		yes			CEOP1312	I	CBG12566	1	0	CBG12564	1	1	CBG12563	0	1
CBROPX0030		yes			CEOPX036	X	CBG14138	1	0	CBG14137	1	1	CBG14136	0	1
CBROPX0031		yes			CEOP1496, CEOP1947	I	CBG14873	1	0	CBG14872	0	1	CBG14871	0	1
CBROPX0032		yes			CEOP4088	IV	CBG15029	1	0	CBG15031	1	1	CBG15032	0	1
CBROPX0033		yes			CEOP3428	III	CBG26103	1	0	CBG15298	0	1	CBG15299	1	1
CBROPX0034		yes			CEOP3812	III	CBG15313	1	0	CBG15312	1	1	CBG15311	1	1
CBROPX0035		yes			CEOP3104	III	CBG15683	1	0	CBG15684	0	1	CBG15686	1	1
CBROPX0036		yes			CEOP3420	III	CBG16626	1	0	CBG16620	1	1	CBG16619	0	1
CBROPX0037		yes			CEOP3818	III	CBG18245	1	0	CBG30315	1	1	CBG18247	0	1
CBROPX0038		yes			CEOP3692	III	CBG18335	1	0	CBG18336	0	1	CBG18338	0	1
CBROPX0039		yes			CEOP2608, CEOP2606	II	CBG20784	1	0	CBG20783	0	1	CBG20782	0	1
CBROPX0040		yes			CEOP2656	II	CBG20906	1	0	CBG20907	0	1	CBG20908	1	1
CBROPX0041		yes			CEOP2596	II	CBG20929	1	0	CBG20930	0	1	CBG20933	1	1
CBROPX0042		yes			CEOP1388	I	CBG21893	1	0	CBG21894	0	1	CBG21895	0	1
CBROPX0043		yes			CEOP1196	I	CBG22235	1	0	CBG22237	1	1	CBG22238	0	1
CBROPX0044		yes			CEOP1616	I	CBG02224	1	0	CBG02223	1	1	CBG25287	0	1
CBROPX0045		yes			CEOP1276	I	CBG14921	1	0	CBG14922	1	1	CBG29929	0	1
CBROPX0046		yes			CEOP3252	III	CBG16526	1	0	CBG16527	0	1	CBG30296	0	1
CBROPX0047		yes			CEOP4312	IV	CBG21712	1	0	CBG21713	1	1	CBG30411	0	1
CBROPX0048		yes			CEOP4596	IV	CBG00424	1	0	CBG00425	1	1
CBROPX0049		yes			CEOP2372	II	CBG00546	1	0	CBG00545	0	1
CBROPX0050		yes			CEOP2368	II	CBG00558	1	0	CBG00557	1	1
CBROPX0051		yes			CEOP2348	II	CBG00621	1	0	CBG00622	1	1
CBROPX0052		yes			CEOP5048	V	CBG31342	1	0	CBG01436	0	1
CBROPX0053		yes			CEOP1268	I	CBG02238	1	0	CBG02239	1	1
CBROPX0054		yes			CEOP2144	II	CBG02284	1	0	CBG02282	0	1
CBROPX0055		yes			CEOP2168	II	CBG30135	1	0	CBG02377	0	1
CBROPX0056		yes			CEOP2224	II	CBG02514	1	0	CBG02510	1	1
CBROPX0057		yes			CEOP2528	II	CBG02932	1	0	CBG02931	1	1
CBROPX0058		yes			CEOP2488	II	CBG03104	1	0	CBG03103	0	1
CBROPX0059		yes			CEOP2484	II	CBG30163	1	0	CBG03113	0	1
CBROPX0060		yes			CEOP1044	I	CBG03983	1	0	CBG03980	1	1
CBROPX0061		yes			CEOP1472	I	CBG04042	1	0	CBG04041	1	1
CBROPX0062		yes			CEOP5412	V	CBG04632	1	0	CBG04631	1	1
CBROPX0063		yes			CEOP4607	III	CBG05203	1	0	CBG05202	1	1
CBROPX0064		yes			CEOP4621	IV	CBG05969	1	0	CBG05970	0	1
CBROPX0065		yes			CEOP4412	IV	CBG06016	1	0	CBG06017	1	1
CBROPX0066		yes			CEOP4490	IV	CBG30465	1	0	CBG06226	0	1
CBROPX0067		yes			CEOP5623	III	CBG26009	1	0	CBG06812	0	1
CBROPX0068		yes			CEOP3544	III	CBG06904	1	0	CBG06903	0	1
CBROPX0069		yes			CEOP3888	X	CBG24510	1	0	CBG08190	0	1
CBROPX0070		yes			CEOP5364	V	CBG08557	1	0	CBG08558	1	1
CBROPX0071		yes			CEOP5068	V	CBG08654	1	0	CBG08653	0	1
CBROPX0072		yes			CEOP1904	I	CBG08749	1	0	CBG08750	0	1
CBROPX0073		yes			CEOP3652	III	CBG09886	1	0	CBG09887	0	1
CBROPX0074		yes			CEOP3588	III	CBG10084	1	0	CBG10083	1	1
CBROPX0075		yes			CEOP2260	II	CBG11220	1	0	CBG11219	0	1
CBROPX0076		yes			CEOP3798	III	CBG11692	1	0	CBG11691	0	1
CBROPX0077		yes			CEOP1232	I	CBG12338	1	0	CBG12341	1	1
CBROPX0078		yes			CEOP1536	I	CBG12453	1	0	CBG12452	0	1
CBROPX0079		yes			CEOP1953, CEOP1632	I	CBG12459	1	0	CBG12460	0	1
CBROPX0080		yes			CEOP1628	I	CBG12465	1	0	CBG12464	0	1
CBROPX0081		yes			CEOP3024	I	CBG12598	1	0	CBG12599	0	1
CBROPX0082		yes			CEOP1991, CEOP1336	I	CBG12656	1	0	CBG12654	1	1
CBROPX0083		yes			CEOP5508	V	CBG12910	1	0	CBG12911	0	1
CBROPX0084		yes			CEOP5508	V	CBG12912	1	0	CBG12913	1	1
CBROPX0085		yes			CEOP2300	II	CBG13026	1	0	CBG13027	1	1
CBROPX0086		yes			CEOP2328	II	CBG13346	1	0	CBG13347	0	1
CBROPX0087		yes			CEOP4020	IV	CBG13493	1	0	CBG13492	0	1
CBROPX0088		yes			CEOP4116	IV	CBG13971	1	0	CBG13972	0	1
CBROPX0089		yes			CEOPX040	X	CBG14146	1	0	CBG14147	0	1
CBROPX0090		yes			CEOP1974, CEOP1268	I	CBG14892	1	0	CBG14891	0	1
CBROPX0091		yes			CEOP4092	IV	CBG15027	1	0	CBG15026	0	1
CBROPX0092		yes			CEOP3860	III	CBG15215	1	0	CBG15220	1	1
CBROPX0093		yes			CEOP3256	III	CBG16525	1	0	CBG16524	0	1
CBROPX0094		yes			CEOP3412	III	CBG16607	1	0	CBG16606	0	1
CBROPX0095		yes			CEOP3484	III	CBG16671	1	0	CBG16672	0	1
CBROPX0096		yes			CEOP4392	IV	CBG17649	1	0	CBG17651	1	1
CBROPX0097		yes			CEOP4256	IV	CBG17678	1	0	CBG17677	0	1
CBROPX0098		yes			CEOP3524	III	CBG18134	1	0	CBG18135	0	1
CBROPX0099		yes			CEOP3244	III	CBG18195	1	0	CBG18196	1	1
CBROPX0100		yes			CEOP3712	III	CBG18231	1	0	CBG18230	0	1
CBROPX0101		yes			CEOP3704	III	CBG25998	1	0	CBG18299	0	1
CBROPX0102		yes			CEOP5521	V	CBG18578	1	0	CBG18577	1	1
CBROPX0103		yes			CEOP2620	II	CBG20679	1	0	CBG20678	0	1
CBROPX0104		yes			CEOP2616	II	CBG20758	1	0	CBG20759	0	1
CBROPX0105		yes			CEOP2697	II	CBG20903	1	0	CBG20901	1	1
CBROPX0106		yes			CEOP2016	II	CBG21442	1	0	CBG21441	0	1
CBROPX0107		yes			CEOP4680	IV	CBG21703	1	0	CBG21705	1	1
CBROPX0108		yes			CEOP4324	IV	CBG21767	1	0	CBG21766	0	1
CBROPX0109		yes			CEOP1412	I	CBG22194	1	0	CBG22193	1	1
CBROPX0110		yes			CEOP4560	IV	CBG30458	1	0	CBG22372	0	1
CBROPX0111		yes			CEOP3088	III	CBG22465	1	0	CBG22466	1	1
CBROPX0112		yes			CEOP5268	V	CBG23065	1	0	CBG23064	1	1
CBROPX0113		yes			CEOP5573	V	CBG23332	1	0	CBG23334	0	1
CBROPX0114		yes			CEOP5360	V	CBG23539	1	0	CBG23538	0	1
CBROPX0115		yes			CEOP5480	V	CBG23702	1	0	CBG23703	1	1
CBROPX0116		yes			CEOP1664	I	CBG23839	1	0	CBG23841	1	1
CBROPX0117		yes			CEOP1556	I	CBG03706	1	0	CBG25220	1	1
CBROPX0118		yes			CEOP1588	I	CBG12227	1	0	CBG25295	1	1
CBROPX0119		yes			CEOP4472	IV	CBG06092	1	0	CBG26313	0	1
CBROPX0120		yes			CEOP4652	IV	CBG09472	1	0	CBG27086	1	1
CBROPX0121		yes			CEOP1212	I	CBG10773	1	0	CBG29839	1	1
CBROPX0122		yes			CEOP1332	I	CBG12659	1	0	CBG29862	1	1
CBROPX0123		yes			CEOP1468	I	CBG04073	1	0	CBG29963	1	1
CBROPX0124		yes			CEOP2568	II	CBG02840	1	0	CBG30164	0	1
CBROPX0125		yes			CEOP3226	III	CBG17957	1	0	CBG30215	0	1
CBROPX0126		yes			CEOP4174	IV	CBG05511	1	0	CBG30480	1	1
CBROPX0127		yes			CEOP5602	II	CBG25775	1	0	CBG31156	1	1
CBROPX0128		yes			CEOP5631	II	CBG25585	1	0	CBG31359	0	1
CBROPX0335		yes			CEOP2748, CEOP2240	II	CBG02635	1	0	CBG02634	0	1	CBG02633	0	1	CBG02632	1	1
CBROPX0129			yes	yes	-	IV	CBG21606	1	0	CBG30457	0	1	CBG21605	0	1
CBROPX0130			yes	yes	-	II	CBG30062	1	0	CBG25686	0	1	CBG25687	0	1
CBROPX0131			yes	yes	-	V	CBG27303	1	0	CBG27302	1	1	CBG27301	1	1
CBROPX0132			yes	yes	-	II	CBG24290	1	0	CBG24291	0	1	CBG30087	0	1
CBROPX0133			yes	yes	-	X	CBG01922	1	0	CBG01925	0	1
CBROPX0134			yes	yes	-	X	CBG30811	1	0	CBG07748	0	1
CBROPX0135			yes	yes	-	V	CBG19287	1	0	CBG19288	1	1
CBROPX0136			yes	yes	-	IV	CBG26241	1	0	CBG26240	1	1
CBROPX0137			yes	yes	-	IV	CBG26825	1	0	CBG26824	0	1
CBROPX0138			yes	yes	-	X	CBG27987	1	0	CBG27988	1	1
CBROPX0139			yes	yes	-	IV	CBG30329	1	0	CBG30328	0	1
CBROPX0140			yes	yes	-	V	CBG11551	1	0	CBG31489	0	1
CBROPX0141			yes		-	I	CBG04056	1	0	CBG04057	0	1	CBG04059	1	1
CBROPX0142			yes		-	I	CBG03956	1	0	CBG29827	1	1	CBG29828	1	1
CBROPX0143			yes		-	II	CBG00666	1	0	CBG00668	1	1
CBROPX0144			yes		-	IV	CBG01660	1	0	CBG01661	1	1
CBROPX0145			yes		-	IV	CBG01791	1	0	CBG01790	1	1
CBROPX0146			yes		-	II	CBG02363	1	0	CBG02361	1	1
CBROPX0147			yes		-	II	CBG02771	1	0	CBG02769	1	1
CBROPX0148			yes		-	II	CBG03045	1	0	CBG03040	1	1
CBROPX0149			yes		-	III	CBG03613	1	0	CBG03612	0	1
CBROPX0150			yes		-	I	CBG03884	1	0	CBG03889	1	1
CBROPX0151			yes		-	I	CBG04076	1	0	CBG04080	1	1
CBROPX0152			yes		-	I	CBG31366	1	0	CBG04182	0	1
CBROPX0153			yes		-	IV	CBG05431	1	0	CBG05430	1	1
CBROPX0154			yes		-	IV	CBG06117	1	0	CBG06121	1	1
CBROPX0155			yes		-	III	CBG06928	1	0	CBG06929	1	1
CBROPX0156			yes		-	V	CBG08534	1	0	CBG08543	1	1
CBROPX0157			yes		-	III	CBG09041	1	0	CBG09037	1	1
CBROPX0158			yes		-	V	CBG09267	1	0	CBG09273	1	1
CBROPX0159			yes		-	V	CBG09379	1	0	CBG09381	1	1
CBROPX0160			yes		-	V	CBG09676	1	0	CBG09678	1	1
CBROPX0161			yes		-	III	CBG09816	1	0	CBG09815	1	1
CBROPX0162			yes		-	III	CBG09879	1	0	CBG09872	0	1
CBROPX0163			yes		-	III	CBG10058	1	0	CBG10059	0	1
CBROPX0164			yes		-	III	CBG10072	1	0	CBG10074	1	1
CBROPX0165			yes		-	I	CBG10781	1	0	CBG10789	1	1
CBROPX0166			yes		-	I	CBG10808	1	0	CBG10801	0	1
CBROPX0167			yes		-	X	CBG11007	1	0	CBG11012	1	1
CBROPX0168			yes		-	V	CBG30482	1	0	CBG11531	1	1
CBROPX0169			yes		-	I	CBG12032	1	0	CBG12037	1	1
CBROPX0170			yes		-	I	CBG12369	1	0	CBG12370	1	1
CBROPX0171			yes		-	I	CBG29864	1	0	CBG12688	0	1
CBROPX0172			yes		-	I	CBG12714	1	0	CBG12713	1	1
CBROPX0173			yes		-	I	CBG12807	1	0	CBG12808	1	1
CBROPX0174			yes		-	II	CBG26150	1	0	CBG13099	1	1
CBROPX0175			yes		-	II	CBG13128	1	0	CBG13131	1	1
CBROPX0176			yes		conserved_RDE-1_cluster	X	CBG14059	1	0	CBG14058	1	1
CBROPX0177			yes		-	X	CBG27620	1	0	CBG14099	1	1
CBROPX0178			yes		-	X	CBG14471	1	0	CBG14472	0	1
CBROPX0179			yes		-	I	CBG14945	1	0	CBG14941	1	1
CBROPX0180			yes		-	I	CBG14960	1	0	CBG14962	1	1
CBROPX0181			yes		-	X	CBG15936	1	0	CBG15942	1	1
CBROPX0182			yes		-	III	CBG16520	1	0	CBG16519	0	1
CBROPX0183			yes		-	X	CBG16730	1	0	CBG16733	1	1
CBROPX0184			yes		-	V	CBG17073	1	0	CBG17072	0	1
CBROPX0185			yes		-	IV	CBG17691	1	0	CBG17695	1	1
CBROPX0186			yes		-	V	CBG18586	1	0	CBG18585	1	1
CBROPX0187			yes		-	V	CBG18603	1	0	CBG18602	1	1
CBROPX0188			yes		-	V	CBG19221	1	0	CBG19219	0	1
CBROPX0189			yes		-	I	CBG19770	1	0	CBG19772	1	1
CBROPX0190			yes		-	IV	CBG19952	1	0	CBG19953	1	1
CBROPX0191			yes		-	I	CBG20268	1	0	CBG20269	1	1
CBROPX0192			yes		-	V	CBG20323	1	0	CBG20329	1	1
CBROPX0193			yes		-	I	CBG20476	1	0	CBG20478	1	1
CBROPX0194			yes		-	IV	CBG21312	1	0	CBG21311	0	1
CBROPX0195			yes		-	IV	CBG21704	1	0	CBG21702	1	1
CBROPX0196			yes		-	V	CBG23260	1	0	CBG23262	1	1
CBROPX0197			yes		-	V	CBG23267	1	0	CBG23273	1	1
CBROPX0198			yes		-	V	CBG23448	1	0	CBG23452	1	1
CBROPX0199			yes		-	V	CBG23530	1	0	CBG23529	1	1
CBROPX0200			yes		-	V	CBG24580	1	0	CBG24579	1	1
CBROPX0201			yes		-	II	CBG02673	1	0	CBG25625	0	1

## Sheet: Tag supported opeons - only par
Jhaveri and van den Berg et al., Genome annotation of Caenorhabditis briggsae by TEC-RED identifies new exons, paralogs, conserved and novel operons.
Listed here are the C. briggsae operons (127) that are partially conserved with C. elegans operons. All the genes in the operons are fully tag supported. Distance between genes is listed in columns marked 'ICR'
For Splice Leaders, 1 refers to presence of a tag, 0 to absence of a tag
* Indicates we did not find a tag for that particular gene
C. briggsae operon	C. elegans operons	2 or more conserved genes	less than 1kb ICR between genes	Gene 1	Present in C. elegans operon	SL1	SL2	ICR 1-2	Gene 2	Present in C. elegans operon	SL1	SL2	ICR 2-3	Gene 3	Present in C. elegans operon	SL1	SL2	ICR 3-4	Gene 4	Present in C. elegans operon	SL1	SL2	ICR 4-5	Gene 5	Present in C. elegans operon	SL1	SL2	ICR 5-6	Gene 6	Present in C. elegans operon	SL1	SL2	ICR 6-7	Gene 7	Present in C. elegans operon	SL1	SL2	ICR 7-8	Gene 8	Present in C. elegans operon	SL1	SL2
CBROPX0001	CEOP2496	yes	yes	CBG03063	yes	*	*	195	CBG25571	yes	1	0	10	CBG03062	yes	1	1	101	CBG25572	yes	0	1	130	CBG03061	yes	0	1	1	CBG25573	no	0	1	123	CBG03060	yes	1	1	107	CBG03059	yes	0	1
CBROPX0003	CEOP1484	yes	yes	CBG12512	yes	1	0	32	CBG12511	yes	0	1	34	CBG12510	yes	0	1	92	CBG12509	yes	0	1	89	CBG12508	yes	0	1
CBROPX0004	CEOP2452	yes	no	CBG01032	no	1	0	12013	CBG01036	no	1	1	27047	CBG01041	yes	1	1	101	CBG01042	yes	1	1
CBROPX0005	CEOP1926	no		CBG02220	yes	1	0	1774	CBG02218	no	1	1	77	CBG02217	no	1	1	839	CBG02215	no	0	1
CBROPX0006	CEOP2172, CEOP2168	yes	no	CBG02379	yes	1	0	93	CBG02380	yes	0	1	1262	CBG25150	yes	1	1	381	CBG02381	yes	1	1
CBROPX0007	CEOP2749, CEOP2396	yes	no	CBG03212	yes	1	0	-17	CBG03213	yes	0	1	2129	CBG03214	yes	1	1	434	CBG03215	yes	1	1
CBROPX0008	CEOP2404	yes	no	CBG03224	no	1	0	26494	CBG03231	yes	1	1	118	CBG03232	yes	1	1	103	CBG03233	yes	0	1
CBROPX0009	CEOP1560	yes	no	CBG03808	no	1	0	21007	CBG03815	yes	1	1	114	CBG03816	yes	1	1	88	CBG03817	yes	1	1
CBROPX0010	CEOP1344	yes	no	CBG04047	yes	1	0	106	CBG04048	yes	0	1	104	CBG04049	yes	1	1	15078	CBG04053	no	1	1
CBROPX0011	CEOP2686	yes	no	CBG07062	no	1	0	3223	CBG07064	no	1	1	747	CBG07065	yes	1	1	111	CBG07066	yes	0	1
CBROPX0012	CEOP3084	yes	yes	CBG09817	no	1	0	700	CBG09819	yes	1	1	28	CBG09820	yes	1	1	199	CBG09821	yes	1	1
CBROPX0013	CEOP5172	yes	no	CBG30483	no	1	0	2031	CBG11393	yes	1	1	149	CBG11394	yes	0	1	97	CBG11395	yes	0	1
CBROPX0014	CEOP1476	yes	no	CBG12727	yes	1	0	47	CBG12728	yes	0	1	3923	CBG12730	no	1	1	380	CBG12731	no	0	1
CBROPX0015	CEOP4252	yes	yes	CBG17673	yes	1	0	197	CBG17672	no	1	1	796	CBG17671	yes	1	1	108	CBG26455	yes	0	1
CBROPX0016	CEOP2444	yes	yes	CBG01057	no	1	0	775	CBG01058	yes	1	1	590	CBG01059	yes	0	1
CBROPX0017	CEOP4536	yes	yes	CBG01805	yes	1	0	34	CBG30862	no	1	1	92	CBG01804	yes	0	1
CBROPX0018	CEOP2504	yes	yes	CBG03018	no	1	0	202	CBG03017	yes	1	1	709	CBG03016	yes	1	1
CBROPX0019	CEOP2412	yes	no	CBG03275	no	1	0	26304	CBG03265	yes	1	1	173	CBG03264	yes	1	1
CBROPX0020	CEOP1456	yes	no	CBG04087	yes	1	0	539	CBG04088	yes	1	1	2043	CBG04089	no	1	1
CBROPX0021	CEOP1068	yes	no	CBG04230	no	1	0	3263	CBG04227	yes	1	1	234	CBG04226	yes	0	1
CBROPX0022	CEOP4236	yes	no	CBG05931	yes	1	0	121	CBG05930	yes	1	1	2851	CBG05929	no	1	1
CBROPX0023	CEOP1896	yes	yes	CBG07957	no	1	0	251	CBG07956	yes	1	1	113	CBG07955	yes	0	1
CBROPX0024	CEOP3140	yes	yes	CBG09212	yes	1	0	99	CBG30847	no	0	1	260	CBG09211	yes	1	1
CBROPX0025	CEOP3608	yes	yes	CBG10038	no	1	0	18	CBG10037	yes	1	1	365	CBG10036	yes	0	1
CBROPX0026	CEOP1144	yes	no	CBG12091	no	1	0	2414	CBG12089	yes	1	1	111	CBG12088	yes	1	1
CBROPX0027	CEOP1164	no		CBG25312	no	1	0	4855	CBG29923	no	0	1	104	CBG12179	yes	0	1
CBROPX0028	CEOP3460	yes	no	CBG12253	yes	1	0	105	CBG12252	yes	0	1	1751	CBG12250	no	1	1
CBROPX0029	CEOP1312	yes	no	CBG12566	no	1	0	6098	CBG12564	yes	1	1	93	CBG12563	yes	0	1
CBROPX0030	CEOPX036	yes	yes	CBG14138	yes	1	0	-16	CBG14137	yes	1	1	133	CBG14136	yes	0	1
CBROPX0031	CEOP1496, CEOP1947	yes	yes	CBG14873	yes	1	0	181	CBG14872	yes	0	1	91	CBG14871	yes	0	1
CBROPX0032	CEOP4088	yes	no	CBG15029	yes	1	0	777	CBG15031	yes	1	1	1642	CBG15032	no	0	1
CBROPX0033	CEOP3428	yes	yes	CBG26103	no	1	0	102	CBG15298	yes	0	1	155	CBG15299	yes	1	1
CBROPX0034	CEOP3812	yes	no	CBG15313	yes	1	0	48	CBG15312	yes	1	1	1788	CBG15311	no	1	1
CBROPX0035	CEOP3104	yes	no	CBG15683	yes	1	0	1439	CBG15684	yes	0	1	5628	CBG15686	no	1	1
CBROPX0036	CEOP3420	yes	no	CBG16626	no	1	0	28078	CBG16620	yes	1	1	124	CBG16619	yes	0	1
CBROPX0037	CEOP3818	yes	yes	CBG18245	yes	1	0	664	CBG30315	no	1	1	181	CBG18247	yes	0	1
CBROPX0038	CEOP3692	yes	yes	CBG18335	yes	1	0	95	CBG18336	yes	0	1	334	CBG18338	yes	0	1
CBROPX0039	CEOP2608, CEOP2606	yes	no	CBG20784	yes	1	0	1593	CBG20783	yes	0	1	1098	CBG20782	yes	0	1
CBROPX0040	CEOP2656	yes	no	CBG20906	yes	1	0	391	CBG20907	yes	0	1	3629	CBG20908	yes	1	1
CBROPX0041	CEOP2596	no		CBG20929	yes	1	0	149	CBG20930	no	0	1	2064	CBG20933	no	1	1
CBROPX0042	CEOP1388	yes	yes	CBG21893	yes	1	0	454	CBG21894	yes	0	1	120	CBG21895	yes	0	1
CBROPX0043	CEOP1196	yes	no	CBG22235	yes	1	0	1240	CBG22237	yes	1	1	114	CBG22238	yes	0	1
CBROPX0044	CEOP1616	yes	yes	CBG02224	yes	1	0	87	CBG02223	yes	1	1	107	CBG25287	no	0	1
CBROPX0045	CEOP1276	yes	yes	CBG14921	yes	1	0	7	CBG14922	yes	1	1	155	CBG29929	no	0	1
CBROPX0046	CEOP3252	yes	yes	CBG16526	yes	1	0	670	CBG16527	yes	0	1	118	CBG30296	yes	0	1
CBROPX0047	CEOP4312	yes	yes	CBG21712	yes	1	0	759	CBG21713	yes	1	1	94	CBG30411	no	0	1
CBROPX0048	CEOP4596	yes	yes	CBG00424	yes	1	0	98	CBG00425	yes	1	1
CBROPX0049	CEOP2372	yes	yes	CBG00546	yes	1	0	975	CBG00545	yes	0	1
CBROPX0050	CEOP2368	yes	yes	CBG00558	yes	1	0	258	CBG00557	yes	1	1
CBROPX0051	CEOP2348	yes	yes	CBG00621	yes	1	0	112	CBG00622	yes	1	1
CBROPX0052	CEOP5048	no		CBG31342	no	1	0	112	CBG01436	yes	0	1
CBROPX0053	CEOP1268	no		CBG02238	yes	1	0	2950	CBG02239	no	1	1
CBROPX0054	CEOP2144	yes	yes	CBG02284	yes	1	0	101	CBG02282	yes	0	1
CBROPX0055	CEOP2168	no		CBG30135	no	1	0	84	CBG02377	yes	0	1
CBROPX0056	CEOP2224	no		CBG02514	yes	1	0	100	CBG02510	no	1	1
CBROPX0057	CEOP2528	yes	yes	CBG02932	yes	1	0	108	CBG02931	yes	1	1
CBROPX0058	CEOP2488	no		CBG03104	yes	1	0	1994	CBG03103	no	0	1
CBROPX0059	CEOP2484	no		CBG30163	no	1	0	120	CBG03113	yes	0	1
CBROPX0060	CEOP1044	no		CBG03983	yes	1	0	5799	CBG03980	no	1	1
CBROPX0061	CEOP1472	yes	yes	CBG04042	yes	1	0	199	CBG04041	yes	1	1
CBROPX0062	CEOP5412	yes	no	CBG04632	yes	1	0	1774	CBG04631	yes	1	1
CBROPX0063	CEOP4607	no		CBG05203	yes	1	0	346	CBG05202	no	1	1
CBROPX0064	CEOP4621	no		CBG05969	no	1	0	430	CBG05970	yes	0	1
CBROPX0065	CEOP4412	no		CBG06016	no	1	0	-5	CBG06017	yes	1	1
CBROPX0066	CEOP4490	no		CBG30465	no	1	0	171	CBG06226	yes	0	1
CBROPX0067	CEOP5623	no		CBG26009	yes	1	0	5852	CBG06812	no	0	1
CBROPX0068	CEOP3544	yes	yes	CBG06904	yes	1	0	125	CBG06903	yes	0	1
CBROPX0069	CEOP3888	no		CBG24510	no	1	0	25352	CBG08190	yes	0	1
CBROPX0070	CEOP5364	no		CBG08557	no	1	0	916	CBG08558	yes	1	1
CBROPX0071	CEOP5068	yes	yes	CBG08654	yes	1	0	200	CBG08653	yes	0	1
CBROPX0072	CEOP1904	yes	yes	CBG08749	yes	1	0	418	CBG08750	yes	0	1
CBROPX0073	CEOP3652	yes	yes	CBG09886	yes	1	0	49	CBG09887	yes	0	1
CBROPX0074	CEOP3588	yes	yes	CBG10084	yes	1	0	110	CBG10083	yes	1	1
CBROPX0075	CEOP2260	yes	yes	CBG11220	yes	1	0	104	CBG11219	yes	0	1
CBROPX0076	CEOP3798	no		CBG11692	no	1	0	461	CBG11691	yes	0	1
CBROPX0077	CEOP1232	no		CBG12338	yes	1	0	4780	CBG12341	no	1	1
CBROPX0078	CEOP1536	yes	yes	CBG12453	yes	1	0	-16	CBG12452	yes	0	1
CBROPX0079	CEOP1953, CEOP1632	no		CBG12459	yes	1	0	651	CBG12460	yes	0	1
CBROPX0080	CEOP1628	no		CBG12465	yes	1	0	458	CBG12464	no	0	1
CBROPX0081	CEOP3024	no		CBG12598	yes	1	0	244	CBG12599	no	0	1
CBROPX0082	CEOP1991, CEOP1336	no		CBG12656	yes	1	0	1859	CBG12654	yes	1	1
CBROPX0083	CEOP5508	yes	yes	CBG12910	yes	1	0	-19	CBG12911	yes	0	1
CBROPX0084	CEOP5508	yes	yes	CBG12912	yes	1	0	141	CBG12913	yes	1	1
CBROPX0085	CEOP2300	no		CBG13026	no	1	0	2815	CBG13027	yes	1	1
CBROPX0086	CEOP2328	yes	yes	CBG13346	yes	1	0	220	CBG13347	yes	0	1
CBROPX0087	CEOP4020	yes	yes	CBG13493	yes	1	0	323	CBG13492	yes	0	1
CBROPX0088	CEOP4116	yes	yes	CBG13971	yes	1	0	127	CBG13972	yes	0	1
CBROPX0089	CEOPX040	yes	yes	CBG14146	yes	1	0	73	CBG14147	yes	0	1
CBROPX0090	CEOP1974, CEOP1268	no		CBG14892	yes	1	0	2605	CBG14891	yes	0	1
CBROPX0091	CEOP4092	no		CBG15027	yes	1	0	502	CBG15026	no	0	1
CBROPX0092	CEOP3860	no		CBG15215	no	1	0	9355	CBG15220	yes	1	1
CBROPX0093	CEOP3256	yes	yes	CBG16525	yes	1	0	99	CBG16524	yes	0	1
CBROPX0094	CEOP3412	yes	yes	CBG16607	yes	1	0	112	CBG16606	yes	0	1
CBROPX0095	CEOP3484	yes	yes	CBG16671	yes	1	0	109	CBG16672	yes	0	1
CBROPX0096	CEOP4392	no		CBG17649	no	1	0	3089	CBG17651	yes	1	1
CBROPX0097	CEOP4256	yes	yes	CBG17678	yes	1	0	47	CBG17677	yes	0	1
CBROPX0098	CEOP3524	yes	yes	CBG18134	yes	1	0	125	CBG18135	yes	0	1
CBROPX0099	CEOP3244	yes	yes	CBG18195	yes	1	0	157	CBG18196	yes	1	1
CBROPX0100	CEOP3712	yes	yes	CBG18231	yes	1	0	42	CBG18230	yes	0	1
CBROPX0101	CEOP3704	no		CBG25998	no	1	0	177	CBG18299	yes	0	1
CBROPX0102	CEOP5521	yes	yes	CBG18578	yes	1	0	332	CBG18577	yes	1	1
CBROPX0103	CEOP2620	yes	yes	CBG20679	yes	1	0	168	CBG20678	yes	0	1
CBROPX0104	CEOP2616	yes	yes	CBG20758	yes	1	0	122	CBG20759	yes	0	1
CBROPX0105	CEOP2697	no		CBG20903	no	1	0	3801	CBG20901	yes	1	1
CBROPX0106	CEOP2016	no		CBG21442	no	1	0	1863	CBG21441	yes	0	1
CBROPX0107	CEOP4680	no		CBG21703	no	1	0	5600	CBG21705	yes	1	1
CBROPX0108	CEOP4324	yes	yes	CBG21767	yes	1	0	136	CBG21766	yes	0	1
CBROPX0109	CEOP1412	yes	yes	CBG22194	yes	1	0	160	CBG22193	yes	1	1
CBROPX0110	CEOP4560	no		CBG30458	no	1	0	4351	CBG22372	yes	0	1
CBROPX0111	CEOP3088	no		CBG22465	no	1	0	2831	CBG22466	yes	1	1
CBROPX0112	CEOP5268	yes	yes	CBG23065	yes	1	0	819	CBG23064	yes	1	1
CBROPX0113	CEOP5573	no		CBG23332	yes	1	0	473	CBG23334	no	0	1
CBROPX0114	CEOP5360	yes	yes	CBG23539	yes	1	0	106	CBG23538	yes	0	1
CBROPX0115	CEOP5480	yes	yes	CBG23702	yes	1	0	432	CBG23703	yes	1	1
CBROPX0116	CEOP1664	no		CBG23839	no	1	0	1849	CBG23841	yes	1	1
CBROPX0117	CEOP1556	no		CBG03706	yes	1	0	2252	CBG25220	no	1	1
CBROPX0118	CEOP1588	yes	yes	CBG12227	yes	1	0	414	CBG25295	yes	1	1
CBROPX0119	CEOP4472	no		CBG06092	yes	1	0	69	CBG26313	no	0	1
CBROPX0120	CEOP4652	no		CBG09472	yes	1	0	248	CBG27086	no	1	1
CBROPX0121	CEOP1212	no		CBG10773	yes	1	0	140	CBG29839	no	1	1
CBROPX0122	CEOP1332	yes	yes	CBG12659	yes	1	0	105	CBG29862	yes	1	1
CBROPX0123	CEOP1468	no		CBG04073	yes	1	0	258	CBG29963	no	1	1
CBROPX0124	CEOP2568	no		CBG02840	yes	1	0	99	CBG30164	no	0	1
CBROPX0125	CEOP3226	no		CBG17957	yes	1	0	62	CBG30215	no	0	1
CBROPX0126	CEOP4174	no		CBG05511	yes	1	0	101	CBG30480	no	1	1
CBROPX0127	CEOP5602	yes	yes	CBG25775	yes	1	0	141	CBG31156	yes	1	1
CBROPX0128	CEOP5631	no		CBG25585	no	1	0	152	CBG31359	yes	0	1
CBROPX0335	CEOP2748, CEOP2240	yes		CBG02635	yes	1	0	612	CBG02634	yes	0	1	3442	CBG02633	yes	0	1	41	CBG02632	yes	1	1

## Sheet: Predicted operons having three 
Jhaveri and van den Berg et al., Genome annotation of Caenorhabditis briggsae by TEC-RED identifies new exons, paralogs, conserved and novel operons.
This sheet contains a list of operons (159) identified by our analysis for which the identity of the first gene is not tag supported. The operons contains 3 or more genes.
* Indicates we did not find a tag for that particular gene
For Splice Leaders, 1 refers to presence of a tag, 0 to absence of a tag
C. briggsae operon	Conserved operon structure	gene 1	SL1	SL2	gene 2	SL1	SL2	gene 3	SL1	SL2	gene 4	SL1	SL2	gene 5	SL1	SL2	gene 6	SL1	SL2
CBROP0132	yes	CBG19307	*	*	CBG19303	1	1	CBG19302	1	1	CBG19301	0	1	CBG19300	0	1
CBROP0133	yes	CBG03074	*	*	CBG03075	1	1	CBG03076	0	1	CBG03077	0	1
CBROP0134	yes	CBG22978	*	*	CBG30266	1	1	CBG22979	0	1	CBG22980	0	1
CBROP0135	yes	CBG15726	*	*	CBG15725	1	1	CBG15723	0	1	CBG30272	1	1
CBROP0136	yes	CBG13914	*	*	CBG13913	1	1	CBG13912	0	1	CBG30436	0	1
CBROP0137	yes	CBG00928	*	*	CBG00934	0	1	CBG00936	0	1
CBROP0138	yes	CBG01051	*	*	CBG30103	0	1	CBG01052	0	1
CBROP0139	yes	CBG01806	*	*	CBG01807	0	1	CBG01808	1	1
CBROP0140	yes	CBG03001	*	*	CBG03002	1	1	CBG03003	0	1
CBROP0141	yes	CBG04190	*	*	CBG04188	1	1	CBG04186	0	1
CBROP0142	yes	CBG05571	*	*	CBG05572	0	1	CBG05573	0	1
CBROP0143	yes	CBG06027	*	*	CBG06028	1	1	CBG06029	0	1
CBROP0144	yes	CBG09064	*	*	CBG09065	1	1	CBG09066	0	1
CBROP0145	yes	CBG12479	*	*	CBG25340	0	1	CBG12480	0	1
CBROP0146	yes	CBG12981	*	*	CBG12982	0	1	CBG12983	0	1
CBROP0147	yes	CBG14914	*	*	CBG14915	1	1	CBG14916	1	1
CBROP0148	yes	CBG16567	*	*	CBG16566	0	1	CBG16565	1	1
CBROP0149	yes	CBG17943	*	*	CBG17944	0	1	CBG17945	0	1
CBROP0150	yes	CBG18029	*	*	CBG18031	1	1	CBG18032	0	1
CBROP0151	yes	CBG18192	*	*	CBG18191	1	1	CBG18190	1	1
CBROP0152	yes	CBG18204	*	*	CBG18203	0	1	CBG18202	0	1
CBROP0153	yes	CBG18319	*	*	CBG18320	0	1	CBG18321	1	1
CBROP0154	yes	CBG19002	*	*	CBG19001	0	1	CBG19000	0	1
CBROP0155	yes	CBG19749	*	*	CBG19750	1	1	CBG19751	0	1
CBROP0156	yes	CBG20608	*	*	CBG20607	0	1	CBG25152	1	1
CBROP0157	yes	CBG00292	*	*	CBG00293	0	1	CBG29797	0	1
CBROPX0202		CBG03702	*	*	CBG03707	1	1	CBG03710	1	1	CBG03711	0	1	CBG03712	1	1	CBG03713	0	1
CBROPX0203		CBG03406	*	*	CBG03405	0	1	CBG03402	1	1	CBG03401	0	1	CBG03400	1	1
CBROPX0204		CBG04174	*	*	CBG04173	1	1	CBG04172	1	1	CBG04171	0	1	CBG04168	1	1
CBROPX0205		CBG04223	*	*	CBG04224	1	1	CBG04225	0	1	CBG04228	1	1	CBG04229	1	1
CBROPX0206		CBG26296	*	*	CBG06239	0	1	CBG26297	0	1	CBG26298	0	1	CBG06237	1	1
CBROPX0207		CBG09548	*	*	CBG09547	1	1	CBG27082	0	1	CBG09545	0	1	CBG09544	0	1
CBROPX0208		CBG21203	*	*	CBG21205	0	1	CBG21206	0	1	CBG21207	0	1	CBG21208	0	1
CBROPX0209		CBG03670	*	*	CBG03669	0	1	CBG03668	0	1	CBG03667	0	1
CBROPX0210		CBG04112	*	*	CBG04114	1	1	CBG04115	1	1	CBG04116	0	1
CBROPX0211		CBG04313	*	*	CBG04316	1	1	CBG04317	1	1	CBG04318	1	1
CBROPX0212		CBG30367	*	*	CBG08354	0	1	CBG08350	1	1	CBG08349	0	1
CBROPX0213		CBG09326	*	*	CBG09323	1	1	CBG09319	1	1	CBG09318	0	1
CBROPX0214		CBG09778	*	*	CBG30298	1	1	CBG09780	1	1	CBG09781	0	1
CBROPX0215		CBG10004	*	*	CBG10001	1	1	CBG10000	1	1	CBG09999	0	1
CBROPX0216		CBG25909	*	*	CBG25908	0	1	CBG10063	1	1	CBG10062	0	1
CBROPX0217		CBG26580	*	*	CBG29982	0	1	CBG11955	1	1	CBG11954	0	1
CBROPX0218		CBG12867	*	*	CBG12866	0	1	CBG12865	0	1	CBG12864	0	1
CBROPX0219		CBG15258	*	*	CBG15257	0	1	CBG15251	1	1	CBG15250	1	1
CBROPX0220		CBG17418	*	*	CBG27536	0	1	CBG17420	0	1	CBG17421	0	1
CBROPX0221		CBG17962	*	*	CBG17961	0	1	CBG17960	0	1	CBG17958	1	1
CBROPX0222		CBG20079	*	*	CBG30437	1	1	CBG20078	1	1	CBG20077	1	1
CBROPX0223		CBG20585	*	*	CBG20587	1	1	CBG20588	0	1	CBG20589	0	1
CBROPX0224		CBG20877	*	*	CBG20878	1	1	CBG20879	1	1	CBG20880	0	1
CBROPX0225		CBG22395	*	*	CBG22393	1	1	CBG31234	0	1	CBG22392	0	1
CBROPX0226		CBG23305	*	*	CBG23303	1	1	CBG23296	1	1	CBG23295	0	1
CBROPX0227		CBG01588	*	*	CBG01589	0	1	CBG01590	1	1	CBG26447	0	1
CBROPX0228		CBG11515	*	*	CBG11518	1	1	CBG11519	0	1	CBG29124	1	1
CBROPX0229		CBG13544	*	*	CBG13545	0	1	CBG13547	1	1	CBG30400	1	1
CBROPX0230		CBG19373	*	*	CBG19372	0	1	CBG19371	0	1	CBG30593	0	1
CBROPX0231		CBG00489	*	*	CBG00487	1	1	CBG00486	0	1
CBROPX0232		CBG00565	*	*	CBG00561	1	1	CBG00560	0	1
CBROPX0233		CBG00584	*	*	CBG00585	0	1	CBG00586	1	1
CBROPX0234		CBG00594	*	*	CBG00595	1	1	CBG00596	1	1
CBROPX0235		CBG01520	*	*	CBG01521	0	1	CBG01522	0	1
CBROPX0236		CBG01558	*	*	CBG01551	1	1	CBG01550	1	1
CBROPX0237		CBG01578	*	*	CBG01585	1	1	CBG01586	0	1
CBROPX0238		CBG01735	*	*	CBG01726	1	1	CBG01725	1	1
CBROPX0239		CBG01747	*	*	CBG01745	1	1	CBG01744	1	1
CBROPX0240		CBG31147	*	*	CBG01781	1	1	CBG01780	0	1
CBROPX0241		CBG01795	*	*	CBG01794	1	1	CBG01793	0	1
CBROPX0242		CBG02303	*	*	CBG02302	1	1	CBG02301	0	1
CBROPX0243		CBG02475	*	*	CBG25636	0	1	CBG02473	1	1
CBROPX0244		CBG02476	*	*	CBG02479	0	1	CBG02480	0	1
CBROPX0245		CBG02863	*	*	CBG02864	1	1	CBG02865	1	1
CBROPX0246		CBG02977	*	*	CBG02978	1	1	CBG02979	0	1
CBROPX0247		CBG03307	*	*	CBG03308	0	1	CBG03309	0	1
CBROPX0248		CBG30408	*	*	CBG03325	1	1	CBG03328	1	1
CBROPX0249		CBG03434	*	*	CBG03436	1	1	CBG03437	0	1
CBROPX0250		CBG03477	*	*	CBG03481	1	1	CBG03482	0	1
CBROPX0251		CBG03741	*	*	CBG03740	0	1	CBG03739	1	1
CBROPX0252		CBG03787	*	*	CBG03788	1	1	CBG03789	0	1
CBROPX0253		CBG03910	*	*	CBG03909	1	1	CBG03904	1	1
CBROPX0254		CBG03954	*	*	CBG03955	1	1	CBG03957	1	1
CBROPX0255		CBG04000	*	*	CBG04001	0	1	CBG04002	1	1
CBROPX0256		CBG04082	*	*	CBG31365	0	1	CBG04083	1	1
CBROPX0257		CBG04363	*	*	CBG04365	1	1	CBG04366	0	1
CBROPX0258		CBG05191	*	*	CBG05192	0	1	CBG05193	1	1
CBROPX0259		CBG05377	*	*	CBG05372	0	1	CBG05370	0	1
CBROPX0260		CBG05398	*	*	CBG05400	1	1	CBG05401	1	1
CBROPX0261		CBG05924	*	*	CBG05917	0	1	CBG05915	0	1
CBROPX0262		CBG06068	*	*	CBG06071	1	1	CBG06072	1	1
CBROPX0263		CBG06105	*	*	CBG06108	1	1	CBG06109	0	1
CBROPX0264		CBG06126	*	*	CBG06125	0	1	CBG06123	1	1
CBROPX0265		CBG07069	*	*	CBG07070	1	1	CBG07073	1	1
CBROPX0266		CBG07653	*	*	CBG07652	1	1	CBG07651	1	1
CBROPX0267		CBG08418	*	*	CBG08425	1	1	CBG08426	0	1
CBROPX0268		CBG08519	*	*	CBG08510	1	1	CBG08509	0	1
CBROPX0269		CBG08579	*	*	CBG08577	0	1	CBG08576	1	1
CBROPX0270		CBG08987	*	*	CBG08991	1	1	CBG08992	0	1
CBROPX0271		CBG09034	*	*	CBG30258	0	1	CBG09036	0	1
CBROPX0272		CBG09256	*	*	CBG09255	1	1	CBG09254	1	1
CBROPX0273		CBG09649	*	*	CBG09646	1	1	CBG09645	0	1
CBROPX0274		CBG09852	*	*	CBG09850	1	1	CBG09849	0	1
CBROPX0275		CBG09859	*	*	CBG09861	1	1	CBG09862	0	1
CBROPX0276		CBG09982	*	*	CBG09983	1	1	CBG09984	0	1
CBROPX0277		CBG10003	*	*	CBG10005	1	1	CBG10008	1	1
CBROPX0278		CBG10071	*	*	CBG10070	1	1	CBG10069	1	1
CBROPX0279		CBG10828	*	*	CBG10829	0	1	CBG10830	1	1
CBROPX0280		CBG11102	*	*	CBG11101	0	1	CBG11100	0	1
CBROPX0281		CBG11202	*	*	CBG11197	1	1	CBG11196	1	1
CBROPX0282		CBG11921	*	*	CBG11919	0	1	CBG11916	1	1
CBROPX0283		CBG12472	*	*	CBG12309	1	1	CBG12310	0	1
CBROPX0284		CBG12372	*	*	CBG12371	0	1	CBG12367	0	1
CBROPX0285		CBG12448	*	*	CBG12445	1	1	CBG12444	0	1
CBROPX0286		CBG12549	*	*	CBG12552	1	1	CBG12553	1	1
CBROPX0287		CBG29871	*	*	CBG12775	1	1	CBG12778	1	1
CBROPX0288		CBG13326	*	*	CBG13325	1	1	CBG13324	0	1
CBROPX0289		CBG13529	*	*	CBG13528	1	1	CBG13527	1	1
CBROPX0290		CBG30299	*	*	CBG15171	1	1	CBG15172	0	1
CBROPX0291		CBG04359	*	*	CBG15387	0	1	CBG15383	0	1
CBROPX0292		CBG15400	*	*	CBG15401	1	1	CBG15402	1	1
CBROPX0293		CBG16523	*	*	CBG16522	0	1	CBG16521	1	1
CBROPX0294		CBG30221	*	*	CBG16622	0	1	CBG16623	1	1
CBROPX0295		CBG18013	*	*	CBG18011	1	1	CBG18010	0	1
CBROPX0296		CBG18075	*	*	CBG18074	1	1	CBG18073	0	1
CBROPX0297		CBG18293	*	*	CBG18292	1	1	CBG18291	1	1
CBROPX0298		CBG18928	*	*	CBG18934	1	1	CBG18935	1	1
CBROPX0299		CBG18988	*	*	CBG18986	1	1	CBG18985	0	1
CBROPX0300		CBG19530	*	*	CBG19529	1	1	CBG19518	1	1
CBROPX0301		CBG19685	*	*	CBG19682	1	1	CBG19681	0	1
CBROPX0302		CBG19688	*	*	CBG19689	1	1	CBG19690	1	1
CBROPX0303		CBG19711	*	*	CBG19712	0	1	CBG19713	0	1
CBROPX0304		CBG20154	*	*	CBG20153	1	1	CBG20152	0	1
CBROPX0305		CBG20696	*	*	CBG20695	0	1	CBG20694	0	1
CBROPX0306		CBG20869	*	*	CBG20866	1	1	CBG20865	1	1
CBROPX0307		CBG20920	*	*	CBG20922	1	1	CBG20923	0	1
CBROPX0308		CBG21260	*	*	CBG21258	1	1	CBG21257	0	1
CBROPX0309		CBG21512	*	*	CBG21513	1	1	CBG21516	1	1
CBROPX0310		CBG22037	*	*	CBG22043	1	1	CBG22044	0	1
CBROPX0311		CBG22292	*	*	CBG22286	1	1	CBG22282	0	1
CBROPX0312		CBG22399	*	*	CBG22400	1	1	CBG22401	1	1
CBROPX0313		CBG23493	*	*	CBG23492	0	1	CBG23491	1	1
CBROPX0314		CBG23522	*	*	CBG23527	1	1	CBG23528	0	1
CBROPX0315		CBG24280	*	*	CBG24279	1	1	CBG24278	1	1
CBROPX0316		CBG24416	*	*	CBG24417	0	1	CBG24418	0	1
CBROPX0317		CBG12364	*	*	CBG12362	1	1	CBG25272	1	1
CBROPX0318		CBG08251	*	*	CBG08253	0	1	CBG25324	1	1
CBROPX0319		CBG30035	*	*	CBG02971	1	1	CBG25577	0	1
CBROPX0320		CBG12046	*	*	CBG12045	0	1	CBG26587	0	1
CBROPX0321		CBG30691	*	*	CBG26898	1	1	CBG26899	1	1
CBROPX0322		CBG27297	*	*	CBG27296	0	1	CBG27295	0	1
CBROPX0323		CBG27537	*	*	CBG27539	1	1	CBG27540	0	1
CBROPX0324		CBG02866	*	*	CBG25586	1	1	CBG29108	0	1
CBROPX0325		CBG11179	*	*	CBG11178	0	1	CBG29750	0	1
CBROPX0326		CBG30023	*	*	CBG11215	0	1	CBG30024	0	1
CBROPX0327		CBG30165	*	*	CBG19618	1	1	CBG30171	0	1
CBROPX0328		CBG18352	*	*	CBG18353	1	1	CBG30293	0	1
CBROPX0329		CBG22594	*	*	CBG22588	0	1	CBG30414	1	1
CBROPX0330		CBG06434	*	*	CBG06432	0	1	CBG30609	1	1
CBROPX0331		CBG05086	*	*	CBG05087	1	1	CBG30806	0	1
CBROPX0332		CBG12306	*	*	CBG21249	0	1	CBG30851	1	1
CBROPX0333		CBG03469	*	*	CBG03468	0	1	CBG31178	0	1
CBROPX0334		CBG31150	*	*	CBG04589	1	1	CBG31183	0	1

## Sheet: Operons identical with Uyar
Jhaveri and van den Berg et al., Genome annotation of Caenorhabditis briggsae by TEC-RED identifies new exons, paralogs, conserved and novel operons.
This file contains a list of 15 operons that are identical between our study and Uyar et al. (2011) operon list.
* Indicates we did not find a tag for that particular gene
For Splice Leaders, 1 refers to presence of a tag, 0 to absence of a tag
C. briggsae operon	gene 1	SL1	SL2	ICR 1-2	gene 2	SL1	SL2	ICR 2-3	gene 2	SL1	SL2
CBROPX0336	CBG15146	*	*	132	CBG15145	1	1
CBROPX0337	CBG15138	*	*	3540	CBG15136	1	1
CBROPX0338	CBG16080	*	*	1088	CBG16079	0	1
CBROPX0339	CBG04218	*	*	101	CBG04215	0	1
CBROPX0340	CBG05469	*	*	553	CBG05468	1	1
CBROPX0341	CBG03141	*	*	403	CBG03139	0	1
CBROPX0342	CBG06176	*	*	8564	CBG06174	1	1
CBROPX0343	CBG06223	*	*	97	CBG06224	0	1
CBROPX0344	CBG18689	*	*	-19	CBG18690	1	1
CBROPX0345	CBG12265	*	*	72	CBG12266	0	1
CBROP0158	CBG06964	*	*	363	CBG06965	0	1
CBROP0061	CBG09070	1	0	876	CBG09069	0	1
CBROP0087	CBG12483	1	0	110	CBG12482	1	1
CBROPX0088	CBG13971	1	0	127	CBG13972	0	1
CBROPX0280	CBG11102	*	*	85	CBG11101	0	1	664	CBG11100	0	1

## Sheet: SL1-type
Jhaveri and van den Berg et al., Genome annotation of Caenorhabditis briggsae by TEC-RED identifies new exons, paralogs, conserved and novel operons.
The list consists SL1-type operons found in C. briggsae by TEC-RED
For Splice Leaders, 1 refers to presence of a tag, 0 to absence of a tag
C. briggsae operon	C. elegans operon	Chr	Gene 1	SL1	SL2	Gene 2	SL1	SL2
CBROPX0001	CEOP2496	II	CBG03063	1	0	CBG25571	1	0
CBROP0134	CEOP4638	IV	CBG16825	1	0	CBG16826	1	0
