# Supplementary material for: Genome annotation of Caenorhabditis briggsae by TEC-RED identifies new exons, paralogs, and conserved and novel operons
Source: G3 (Bethesda). 2022 Apr 29;12(7):jkac101. doi: 10.1093/g3journal/jkac101 (PMC9258526; doi:10.1093/g3journal/jkac101)
Supplement: jkac101_Supplementary_Data_File_8 [file jkac101_supplementary_data_file_8.xlsx]

## Sheet: Sheet 1
Jhaveri and van den Berg et al., Genome annotation of Caenorhabditis briggsae by TEC-RED identifies new exons, paralogs, conserved and novel operons.
This table contains a list of all trans-spliced genes and their upstream neighbors. Intergenic region (IGR) was calculated using the 3'UTR of an upstream gene and 5'CDS of the downstream gene.
'*' indicates that the splicing identity was not captured in our analysis
'1' indicates trans-spliced and '0' indicates not trans-spliced as captured by our analysis
Gene 1 (upstream gene)	SL1	SL2	IGR	Gene 2 (downstream gene)	SL1	SL2
CBG03870	1	0	-4941	CBG03870	1	0
CBG16597	1	0	-3350	CBG16597	1	0
CBG31177	*	*	-2693	CBG26009	1	0
CBG04585	*	*	-1912	CBG04584	1	0
CBG11214	*	*	-203	CBG25532	1	0
CBG09606	*	*	-100	CBG30616	1	0
CBG00910	*	*	-58	CBG00908	1	0
CBG06102	*	*	-52	CBG06103	1	0
CBG24608	1	0	-34	CBG31174	1	0
CBG30027	*	*	-20	CBG26150	1	0
CBG01522	0	1	-20	CBG01523	1	0
CBG20173	1	0	-19	CBG20174	1	0
CBG03408	*	*	-19	CBG03407	1	0
CBG08753	1	0	-17	CBG08752	1	0
CBG10545	*	*	-14	CBG10544	1	0
CBG08754	1	1	-13	CBG08753	1	0
CBG29985	*	*	-12	CBG03808	1	0
CBG02397	1	0	-11	CBG02395	1	0
CBG12324	*	*	-8	CBG31447	1	0
CBG06913	1	1	-5	CBG06912	1	0
CBG25379	1	0	0	CBG25378	1	0
CBG03984	1	0	1	CBG03983	1	0
CBG31432	*	*	6	CBG09966	1	0
CBG12454	*	*	6	CBG12453	1	0
CBG12466	0	1	8	CBG12465	1	0
CBG03063	1	0	10	CBG25571	1	0
CBG05906	*	*	10	CBG05905	1	0
CBG16825	1	0	16	CBG16826	1	0
CBG00724	*	*	17	CBG00725	1	0
CBG17958	1	1	17	CBG17957	1	0
CBG21917	*	*	18	CBG21918	1	0
CBG30288	*	*	19	CBG13328	1	0
CBG09282	*	*	24	CBG09281	1	0
CBG05395	0	1	34	CBG30421	1	0
CBG05677	*	*	35	CBG05678	1	0
CBG03106	1	0	37	CBG03105	1	0
CBG12689	*	*	40	CBG29864	1	0
CBG06002	*	*	49	CBG06001	1	0
CBG26899	1	1	53	CBG26900	1	0
CBG30442	*	*	59	CBG06076	1	0
CBG01876	*	*	60	CBG30707	1	0
CBG23278	*	*	70	CBG29121	1	0
CBG19533	*	*	73	CBG31526	1	0
CBG00620	*	*	77	CBG00621	1	0
CBG02933	1	0	92	CBG02932	1	0
CBG06989	*	*	93	CBG30149	1	0
CBG11979	1	0	96	CBG11980	1	0
CBG12178	*	*	96	CBG29937	1	0
CBG09059	*	*	99	CBG09060	1	0
CBG12335	*	*	103	CBG12336	1	0
CBG21320	1	0	104	CBG21319	1	0
CBG03391	1	0	106	CBG03392	1	0
CBG12458	0	1	108	CBG12459	1	0
CBG13278	*	*	109	CBG13279	1	0
CBG03644	*	*	111	CBG26134	1	0
CBG20245	0	1	112	CBG20246	1	0
CBG03714	1	0	114	CBG03715	1	0
CBG30161	1	0	114	CBG26183	1	0
CBG05179	*	*	114	CBG05177	1	0
CBG06851	*	*	115	CBG06850	1	0
CBG07994	*	*	118	CBG07996	1	0
CBG08300	*	*	119	CBG08299	1	0
CBG12516	1	0	120	CBG12517	1	0
CBG00622	1	1	122	CBG00623	1	0
CBG00957	*	*	122	CBG00956	1	0
CBG30783	1	0	123	CBG14588	1	0
CBG18692	*	*	127	CBG18693	1	0
CBG19258	*	*	130	CBG19257	1	0
CBG02772	1	0	130	CBG02771	1	0
CBG30049	*	*	131	CBG02484	1	0
CBG00248	*	*	135	CBG27914	1	0
CBG19425	1	1	140	CBG19424	1	0
CBG12524	*	*	141	CBG12525	1	0
CBG29907	*	*	144	CBG08727	1	0
CBG05471	*	*	144	CBG05470	1	0
CBG14666	*	*	144	CBG14667	1	0
CBG30658	*	*	150	CBG09619	1	0
CBG06098	*	*	151	CBG06097	1	0
CBG04185	*	*	155	CBG31366	1	0
CBG30343	1	1	164	CBG19950	1	0
CBG10779	*	*	165	CBG10781	1	0
CBG21824	*	*	166	CBG30665	1	0
CBG31506	*	*	166	CBG15632	1	0
CBG26826	1	0	167	CBG26825	1	0
CBG00422	0	1	174	CBG00424	1	0
CBG12535	*	*	175	CBG25345	1	0
CBG03057	*	*	180	CBG03058	1	0
CBG27011	*	*	180	CBG08593	1	0
CBG15415	*	*	184	CBG15414	1	0
CBG05828	1	0	185	CBG26351	1	0
CBG14667	1	0	185	CBG14668	1	0
CBG23019	*	*	192	CBG23018	1	0
CBG09494	*	*	195	CBG27085	1	0
CBG29882	*	*	196	CBG29883	1	0
CBG02270	1	1	199	CBG02269	1	0
CBG15297	1	0	203	CBG26103	1	0
CBG30581	*	*	203	CBG27208	1	0
CBG01576	*	*	205	CBG01575	1	0
CBG18613	1	0	206	CBG30588	1	0
CBG14946	0	1	207	CBG14945	1	0
CBG30060	*	*	207	CBG20844	1	0
CBG01241	0	1	207	CBG01240	1	0
CBG26394	*	*	209	CBG03429	1	0
CBG19609	*	*	210	CBG30910	1	0
CBG09010	*	*	218	CBG25845	1	0
CBG05726	*	*	223	CBG31067	1	0
CBG13506	*	*	226	CBG13507	1	0
CBG05718	*	*	228	CBG05719	1	0
CBG11891	*	*	230	CBG11892	1	0
CBG30434	*	*	234	CBG01662	1	0
CBG02357	*	*	235	CBG02356	1	0
CBG24678	*	*	237	CBG24679	1	0
CBG27220	*	*	238	CBG04600	1	0
CBG30470	*	*	239	CBG13498	1	0
CBG02638	*	*	240	CBG02637	1	0
CBG25632	*	*	241	CBG30160	1	0
CBG28036	1	0	242	CBG07765	1	0
CBG04631	1	1	243	CBG04630	1	0
CBG11474	0	1	245	CBG11473	1	0
CBG18871	*	*	250	CBG18870	1	0
CBG05837	*	*	250	CBG05836	1	0
CBG29922	*	*	252	CBG16940	1	0
CBG12529	*	*	253	CBG12530	1	0
CBG00442	*	*	253	CBG00443	1	0
CBG19173	*	*	254	CBG30543	1	0
CBG03541	*	*	258	CBG26118	1	0
CBG25190	*	*	259	CBG22228	1	0
CBG12420	*	*	260	CBG12421	1	0
CBG26585	1	0	264	CBG12038	1	0
CBG11728	*	*	265	CBG11727	1	0
CBG09653	*	*	268	CBG09654	1	0
CBG18686	*	*	268	CBG18685	1	0
CBG21322	1	1	272	CBG21320	1	0
CBG10871	*	*	276	CBG10872	1	0
CBG09364	*	*	277	CBG30641	1	0
CBG09826	*	*	278	CBG09827	1	0
CBG07451	*	*	278	CBG28076	1	0
CBG18991	*	*	280	CBG18992	1	0
CBG31498	*	*	284	CBG12138	1	0
CBG23398	1	0	285	CBG23397	1	0
CBG08864	*	*	286	CBG08862	1	0
CBG23308	*	*	290	CBG23309	1	0
CBG21522	*	*	290	CBG21523	1	0
CBG00547	1	1	291	CBG00546	1	0
CBG26000	1	1	292	CBG18314	1	0
CBG13911	*	*	292	CBG13909	1	0
CBG09100	*	*	297	CBG09101	1	0
CBG23269	*	*	299	CBG30620	1	0
CBG07969	*	*	304	CBG07968	1	0
CBG09205	*	*	304	CBG09206	1	0
CBG19143	*	*	304	CBG19142	1	0
CBG14164	*	*	304	CBG14163	1	0
CBG12401	*	*	307	CBG12402	1	0
CBG00562	*	*	307	CBG00563	1	0
CBG13453	*	*	309	CBG13450	1	0
CBG12096	*	*	310	CBG31446	1	0
CBG15224	1	0	313	CBG15223	1	0
CBG04723	*	*	321	CBG04724	1	0
CBG12266	0	1	322	CBG12269	1	0
CBG05513	*	*	327	CBG26379	1	0
CBG17169	*	*	327	CBG17170	1	0
CBG21584	*	*	340	CBG31247	1	0
CBG18190	1	1	344	CBG18189	1	0
CBG07619	*	*	346	CBG07617	1	0
CBG29928	*	*	350	CBG24173	1	0
CBG11326	*	*	354	CBG26884	1	0
CBG16720	*	*	356	CBG16719	1	0
CBG06820	*	*	357	CBG06819	1	0
CBG07186	*	*	358	CBG25775	1	0
CBG14874	*	*	360	CBG14873	1	0
CBG18211	*	*	360	CBG18209	1	0
CBG06383	*	*	365	CBG06384	1	0
CBG15681	*	*	368	CBG15683	1	0
CBG19193	*	*	372	CBG19194	1	0
CBG14905	1	0	377	CBG14907	1	0
CBG05436	*	*	381	CBG05437	1	0
CBG00233	1	0	385	CBG00232	1	0
CBG02385	1	1	385	CBG02384	1	0
CBG17676	*	*	386	CBG17675	1	0
CBG22797	*	*	386	CBG22795	1	0
CBG21359	*	*	389	CBG21358	1	0
CBG03656	1	1	390	CBG03655	1	0
CBG12042	*	*	391	CBG26585	1	0
CBG03041	1	0	391	CBG03042	1	0
CBG25612	*	*	391	CBG02756	1	0
CBG02364	*	*	396	CBG02365	1	0
CBG13603	*	*	397	CBG13604	1	0
CBG26136	*	*	399	CBG20301	1	0
CBG06778	*	*	400	CBG06777	1	0
CBG12806	*	*	409	CBG12805	1	0
CBG16517	1	1	409	CBG16516	1	0
CBG06325	*	*	410	CBG06326	1	0
CBG12230	*	*	413	CBG12231	1	0
CBG02704	*	*	416	CBG02703	1	0
CBG08107	*	*	417	CBG08106	1	0
CBG09554	*	*	419	CBG09553	1	0
CBG00559	*	*	421	CBG00558	1	0
CBG27295	0	1	428	CBG27294	1	0
CBG19107	*	*	433	CBG19108	1	0
CBG19878	*	*	436	CBG19879	1	0
CBG25272	1	1	437	CBG12360	1	0
CBG07924	*	*	438	CBG07923	1	0
CBG05908	0	1	442	CBG05905	1	0
CBG10120	1	0	444	CBG10119	1	0
CBG06880	*	*	444	CBG26016	1	0
CBG07866	*	*	446	CBG25715	1	0
CBG11311	*	*	449	CBG11312	1	0
CBG30646	*	*	451	CBG23146	1	0
CBG06927	*	*	454	CBG06928	1	0
CBG19747	*	*	456	CBG19746	1	0
CBG04752	1	0	458	CBG04751	1	0
CBG28021	*	*	459	CBG28020	1	0
CBG07005	0	1	460	CBG07006	1	0
CBG18600	*	*	460	CBG30567	1	0
CBG29964	1	0	463	CBG12771	1	0
CBG12932	*	*	464	CBG12933	1	0
CBG01614	1	0	465	CBG01615	1	0
CBG15295	*	*	466	CBG15297	1	0
CBG14959	0	1	467	CBG14960	1	0
CBG00662	1	0	468	CBG00663	1	0
CBG12805	1	0	469	CBG12804	1	0
CBG22061	*	*	470	CBG22060	1	0
CBG09071	*	*	470	CBG09073	1	0
CBG22077	*	*	470	CBG29959	1	0
CBG08372	*	*	471	CBG08373	1	0
CBG10141	*	*	477	CBG10142	1	0
CBG14205	1	0	479	CBG14204	1	0
CBG11976	*	*	480	CBG11977	1	0
CBG22170	1	0	481	CBG22169	1	0
CBG12533	1	0	481	CBG12532	1	0
CBG07108	*	*	485	CBG07107	1	0
CBG20396	0	1	486	CBG20395	1	0
CBG09858	1	0	488	CBG25884	1	0
CBG02174	*	*	490	CBG02175	1	0
CBG27396	*	*	492	CBG16423	1	0
CBG14988	*	*	493	CBG14989	1	0
CBG08978	*	*	494	CBG08976	1	0
CBG27184	*	*	494	CBG19220	1	0
CBG20785	0	1	498	CBG20784	1	0
CBG03299	*	*	499	CBG03300	1	0
CBG12310	0	1	500	CBG12313	1	0
CBG03835	*	*	504	CBG03834	1	0
CBG13374	*	*	506	CBG30890	1	0
CBG18937	*	*	507	CBG27141	1	0
CBG17728	*	*	508	CBG17727	1	0
CBG09321	*	*	513	CBG31428	1	0
CBG22647	*	*	519	CBG22646	1	0
CBG10085	*	*	520	CBG10084	1	0
CBG30419	*	*	520	CBG16454	1	0
CBG06005	1	0	522	CBG06003	1	0
CBG23347	*	*	522	CBG23346	1	0
CBG18318	*	*	526	CBG18316	1	0
CBG15241	*	*	529	CBG15242	1	0
CBG04220	*	*	529	CBG04219	1	0
CBG02636	*	*	530	CBG02635	1	0
CBG08013	*	*	531	CBG08014	1	0
CBG30128	*	*	533	CBG02618	1	0
CBG20349	*	*	540	CBG20347	1	0
CBG18133	*	*	540	CBG18134	1	0
CBG22150	1	1	540	CBG22151	1	0
CBG30057	*	*	541	CBG20693	1	0
CBG25298	*	*	542	CBG12212	1	0
CBG03933	*	*	546	CBG03934	1	0
CBG05549	*	*	550	CBG05548	1	0
CBG30542	*	*	550	CBG19097	1	0
CBG02967	*	*	551	CBG02966	1	0
CBG10995	*	*	552	CBG31305	1	0
CBG02538	0	1	554	CBG02539	1	0
CBG06211	*	*	554	CBG06210	1	0
CBG08655	*	*	557	CBG08654	1	0
CBG30831	*	*	557	CBG11024	1	0
CBG27336	*	*	559	CBG24575	1	0
CBG12302	1	0	567	CBG12303	1	0
CBG15708	*	*	570	CBG15710	1	0
CBG00892	*	*	571	CBG00891	1	0
CBG11487	*	*	571	CBG11486	1	0
CBG17791	*	*	572	CBG30962	1	0
CBG14834	1	0	573	CBG14833	1	0
CBG00417	*	*	577	CBG00418	1	0
CBG02604	0	1	579	CBG02605	1	0
CBG03262	*	*	584	CBG03261	1	0
CBG11775	*	*	584	CBG11774	1	0
CBG23372	*	*	593	CBG23373	1	0
CBG18194	*	*	594	CBG18195	1	0
CBG18597	1	0	594	CBG18599	1	0
CBG16037	*	*	597	CBG31034	1	0
CBG07694	*	*	600	CBG07696	1	0
CBG12342	*	*	603	CBG12340	1	0
CBG05265	*	*	604	CBG31380	1	0
CBG21596	1	0	605	CBG21597	1	0
CBG19671	*	*	607	CBG19672	1	0
CBG30782	*	*	607	CBG30783	1	0
CBG22032	*	*	608	CBG22031	1	0
CBG30289	*	*	609	CBG11756	1	0
CBG19219	0	1	613	CBG19218	1	0
CBG29972	1	0	617	CBG25418	1	0
CBG10901	*	*	621	CBG10900	1	0
CBG18801	*	*	621	CBG18802	1	0
CBG03949	1	0	622	CBG03948	1	0
CBG03046	*	*	624	CBG03045	1	0
CBG19692	0	1	626	CBG19693	1	0
CBG30112	*	*	627	CBG02500	1	0
CBG25419	1	0	634	CBG29972	1	0
CBG30474	*	*	649	CBG21569	1	0
CBG11064	*	*	652	CBG11063	1	0
CBG20163	*	*	657	CBG20164	1	0
CBG20797	*	*	657	CBG25676	1	0
CBG10993	1	0	663	CBG10994	1	0
CBG07396	*	*	664	CBG07395	1	0
CBG26995	*	*	667	CBG01448	1	0
CBG07747	*	*	671	CBG30811	1	0
CBG26930	*	*	674	CBG08794	1	0
CBG15846	*	*	683	CBG25414	1	0
CBG20905	*	*	683	CBG20906	1	0
CBG09715	1	0	683	CBG09714	1	0
CBG30628	*	*	688	CBG26901	1	0
CBG12158	*	*	689	CBG12157	1	0
CBG16608	1	1	694	CBG16607	1	0
CBG20861	*	*	695	CBG20862	1	0
CBG29908	*	*	696	CBG08733	1	0
CBG07766	*	*	700	CBG07767	1	0
CBG06799	*	*	701	CBG06800	1	0
CBG12034	*	*	702	CBG12033	1	0
CBG26236	*	*	703	CBG26235	1	0
CBG01612	*	*	709	CBG01614	1	0
CBG11014	1	0	710	CBG11013	1	0
CBG04132	*	*	711	CBG04133	1	0
CBG12218	0	1	713	CBG12219	1	0
CBG21578	*	*	713	CBG21577	1	0
CBG07001	0	1	713	CBG06999	1	0
CBG04799	*	*	714	CBG31374	1	0
CBG08250	1	0	715	CBG08249	1	0
CBG26405	1	0	723	CBG30344	1	0
CBG23369	*	*	724	CBG23368	1	0
CBG28009	1	0	728	CBG28008	1	0
CBG25356	*	*	728	CBG12588	1	0
CBG26552	*	*	729	CBG22312	1	0
CBG05679	*	*	731	CBG31388	1	0
CBG03385	1	0	733	CBG03384	1	0
CBG16222	*	*	737	CBG16221	1	0
CBG05066	*	*	738	CBG05065	1	0
CBG23319	*	*	747	CBG23318	1	0
CBG03990	*	*	749	CBG03991	1	0
CBG02261	1	0	752	CBG02260	1	0
CBG25677	*	*	753	CBG20836	1	0
CBG12911	0	1	756	CBG12912	1	0
CBG16653	*	*	757	CBG16652	1	0
CBG15974	*	*	757	CBG27463	1	0
CBG11297	1	0	760	CBG11298	1	0
CBG14982	*	*	761	CBG14983	1	0
CBG07249	*	*	762	CBG07250	1	0
CBG13651	*	*	762	CBG13652	1	0
CBG14348	*	*	763	CBG14347	1	0
CBG06131	*	*	764	CBG26310	1	0
CBG31284	*	*	765	CBG30062	1	0
CBG21720	*	*	767	CBG21719	1	0
CBG02922	*	*	771	CBG02923	1	0
CBG20160	*	*	772	CBG20159	1	0
CBG06019	0	1	772	CBG06018	1	0
CBG12966	*	*	775	CBG12968	1	0
CBG02703	1	0	775	CBG02702	1	0
CBG13534	*	*	777	CBG13535	1	0
CBG30700	*	*	779	CBG27407	1	0
CBG10789	1	1	781	CBG10790	1	0
CBG23007	*	*	785	CBG23006	1	0
CBG16540	*	*	786	CBG16541	1	0
CBG09823	*	*	786	CBG09825	1	0
CBG09954	*	*	792	CBG09956	1	0
CBG19241	*	*	797	CBG19240	1	0
CBG05682	*	*	797	CBG05683	1	0
CBG02877	*	*	798	CBG02878	1	0
CBG07776	*	*	798	CBG07777	1	0
CBG13174	*	*	799	CBG13173	1	0
CBG26451	*	*	800	CBG26452	1	0
CBG18949	1	0	802	CBG18950	1	0
CBG29833	1	0	805	CBG03766	1	0
CBG07912	*	*	811	CBG07913	1	0
CBG30187	1	0	813	CBG30305	1	0
CBG18371	*	*	814	CBG18373	1	0
CBG31253	*	*	822	CBG21421	1	0
CBG30300	*	*	826	CBG15675	1	0
CBG03472	1	1	829	CBG03470	1	0
CBG05166	*	*	829	CBG05165	1	0
CBG04796	1	0	830	CBG31372	1	0
CBG27766	1	0	833	CBG27767	1	0
CBG21711	*	*	837	CBG21712	1	0
CBG02398	*	*	837	CBG02397	1	0
CBG31004	*	*	841	CBG04764	1	0
CBG15188	1	1	844	CBG15190	1	0
CBG02584	*	*	847	CBG02585	1	0
CBG23000	*	*	854	CBG23001	1	0
CBG04809	*	*	861	CBG04810	1	0
CBG09393	*	*	864	CBG30687	1	0
CBG20267	*	*	866	CBG20268	1	0
CBG30050	*	*	867	CBG02440	1	0
CBG13890	*	*	867	CBG13891	1	0
CBG21953	*	*	867	CBG21952	1	0
CBG12567	1	0	868	CBG12566	1	0
CBG13713	1	0	870	CBG13712	1	0
CBG21507	1	0	871	CBG26241	1	0
CBG04634	*	*	872	CBG04633	1	0
CBG27306	*	*	872	CBG18578	1	0
CBG10483	*	*	873	CBG10481	1	0
CBG19293	*	*	876	CBG19292	1	0
CBG03233	0	1	879	CBG03235	1	0
CBG25658	*	*	880	CBG20612	1	0
CBG29761	*	*	881	CBG09496	1	0
CBG04390	*	*	883	CBG04389	1	0
CBG14499	1	0	884	CBG14500	1	0
CBG28075	1	0	887	CBG07454	1	0
CBG11231	*	*	892	CBG11232	1	0
CBG06569	*	*	893	CBG06570	1	0
CBG23326	1	0	897	CBG23328	1	0
CBG16729	*	*	899	CBG16730	1	0
CBG04633	1	0	900	CBG04632	1	0
CBG20389	*	*	910	CBG26629	1	0
CBG18000	*	*	910	CBG17999	1	0
CBG16766	*	*	912	CBG30789	1	0
CBG13152	0	1	913	CBG13153	1	0
CBG04140	*	*	916	CBG04141	1	0
CBG03011	*	*	919	CBG03009	1	0
CBG01094	*	*	920	CBG01095	1	0
CBG18300	*	*	921	CBG25998	1	0
CBG19562	*	*	923	CBG30122	1	0
CBG09232	*	*	924	CBG09233	1	0
CBG00439	*	*	926	CBG00440	1	0
CBG03300	1	0	931	CBG03301	1	0
CBG31067	1	0	933	CBG31068	1	0
CBG17979	*	*	934	CBG17980	1	0
CBG00851	*	*	935	CBG00852	1	0
CBG24096	*	*	935	CBG31089	1	0
CBG22299	*	*	936	CBG25193	1	0
CBG01060	*	*	941	CBG01061	1	0
CBG10847	*	*	946	CBG10846	1	0
CBG15845	*	*	947	CBG25415	1	0
CBG08132	*	*	950	CBG08133	1	0
CBG05693	*	*	958	CBG05695	1	0
CBG30186	*	*	960	CBG30187	1	0
CBG02822	*	*	962	CBG02821	1	0
CBG30654	*	*	966	CBG19226	1	0
CBG08217	*	*	971	CBG08220	1	0
CBG12502	0	1	974	CBG12504	1	0
CBG00346	*	*	980	CBG30317	1	0
CBG15063	*	*	982	CBG15064	1	0
CBG04567	*	*	982	CBG04569	1	0
CBG17070	*	*	985	CBG17073	1	0
CBG22041	0	1	987	CBG22040	1	0
CBG22901	*	*	987	CBG27303	1	0
CBG16422	1	0	987	CBG16421	1	0
CBG26611	1	0	992	CBG29894	1	0
CBG30735	*	*	994	CBG30734	1	0
CBG10078	*	*	995	CBG10077	1	0
CBG12657	*	*	996	CBG12656	1	0
CBG07878	1	0	999	CBG25719	1	0
CBG03039	*	*	1001	CBG31029	1	0
CBG15225	*	*	1003	CBG15224	1	0
CBG26642	*	*	1003	CBG31096	1	0
CBG07938	1	0	1006	CBG07939	1	0
CBG26988	*	*	1012	CBG01367	1	0
CBG15180	*	*	1015	CBG15181	1	0
CBG14240	1	0	1018	CBG14239	1	0
CBG22212	1	1	1019	CBG22211	1	0
CBG13199	1	0	1020	CBG13201	1	0
CBG16614	1	1	1023	CBG16612	1	0
CBG18186	*	*	1025	CBG18187	1	0
CBG05261	1	0	1028	CBG05260	1	0
CBG04577	*	*	1031	CBG04576	1	0
CBG09502	*	*	1036	CBG09501	1	0
CBG23982	*	*	1037	CBG23981	1	0
CBG16599	*	*	1048	CBG16600	1	0
CBG18618	*	*	1056	CBG31316	1	0
CBG17350	*	*	1060	CBG17349	1	0
CBG25414	1	0	1062	CBG15848	1	0
CBG09431	*	*	1062	CBG09427	1	0
CBG09940	*	*	1064	CBG09939	1	0
CBG29805	*	*	1070	CBG18539	1	0
CBG14819	*	*	1070	CBG14820	1	0
CBG20957	*	*	1073	CBG20956	1	0
CBG13370	*	*	1073	CBG13369	1	0
CBG25429	*	*	1074	CBG19803	1	0
CBG00971	*	*	1075	CBG00970	1	0
CBG16675	1	0	1082	CBG25949	1	0
CBG23271	0	1	1082	CBG30583	1	0
CBG09341	*	*	1084	CBG09342	1	0
CBG20915	*	*	1085	CBG20916	1	0
CBG16521	1	1	1086	CBG16520	1	0
CBG14580	*	*	1087	CBG14581	1	0
CBG05605	*	*	1098	CBG05606	1	0
CBG09342	1	0	1102	CBG09344	1	0
CBG13523	*	*	1103	CBG13522	1	0
CBG03326	*	*	1105	CBG03324	1	0
CBG07942	*	*	1105	CBG07943	1	0
CBG30253	*	*	1109	CBG24285	1	0
CBG20830	1	1	1112	CBG20829	1	0
CBG11842	*	*	1120	CBG11841	1	0
CBG20637	*	*	1121	CBG20636	1	0
CBG30447	*	*	1123	CBG06192	1	0
CBG14651	*	*	1124	CBG14652	1	0
CBG31374	1	0	1125	CBG27244	1	0
CBG20636	1	0	1134	CBG25659	1	0
CBG14134	*	*	1137	CBG14133	1	0
CBG09346	*	*	1139	CBG09347	1	0
CBG30031	*	*	1140	CBG03160	1	0
CBG17398	1	0	1140	CBG17399	1	0
CBG02027	*	*	1142	CBG02028	1	0
CBG10849	*	*	1145	CBG10850	1	0
CBG00403	*	*	1149	CBG00405	1	0
CBG20739	*	*	1152	CBG20740	1	0
CBG19909	*	*	1154	CBG19910	1	0
CBG06044	*	*	1155	CBG06043	1	0
CBG07778	*	*	1155	CBG07780	1	0
CBG30281	*	*	1159	CBG09212	1	0
CBG08265	*	*	1173	CBG08264	1	0
CBG04810	1	0	1173	CBG04811	1	0
CBG03384	1	0	1174	CBG03383	1	0
CBG20956	1	0	1180	CBG20955	1	0
CBG30587	*	*	1180	CBG18613	1	0
CBG26960	*	*	1182	CBG10515	1	0
CBG05504	*	*	1183	CBG05502	1	0
CBG11016	*	*	1185	CBG11015	1	0
CBG20923	0	1	1190	CBG20924	1	0
CBG19126	*	*	1200	CBG30671	1	0
CBG02375	*	*	1202	CBG30135	1	0
CBG26884	1	0	1206	CBG11325	1	0
CBG06525	*	*	1215	CBG27358	1	0
CBG08574	*	*	1215	CBG08575	1	0
CBG02672	1	1	1222	CBG02673	1	0
CBG08780	*	*	1223	CBG08778	1	0
CBG22872	0	1	1223	CBG22870	1	0
CBG25203	*	*	1225	CBG14905	1	0
CBG05415	*	*	1226	CBG05414	1	0
CBG08614	*	*	1232	CBG08612	1	0
CBG04806	*	*	1236	CBG04807	1	0
CBG07080	*	*	1237	CBG07082	1	0
CBG10817	*	*	1243	CBG10816	1	0
CBG22191	*	*	1246	CBG22190	1	0
CBG11296	1	1	1247	CBG11297	1	0
CBG20646	1	0	1247	CBG20647	1	0
CBG21501	*	*	1250	CBG30478	1	0
CBG01580	*	*	1255	CBG01579	1	0
CBG25891	*	*	1273	CBG09906	1	0
CBG15264	*	*	1277	CBG15263	1	0
CBG30449	*	*	1281	CBG10745	1	0
CBG27986	*	*	1281	CBG15407	1	0
CBG02204	*	*	1294	CBG02202	1	0
CBG04651	*	*	1295	CBG04652	1	0
CBG01234	*	*	1301	CBG01235	1	0
CBG02215	0	1	1306	CBG02214	1	0
CBG19523	*	*	1308	CBG19524	1	0
CBG08299	1	0	1311	CBG08298	1	0
CBG23115	1	0	1313	CBG23116	1	0
CBG06864	*	*	1315	CBG06862	1	0
CBG31373	*	*	1317	CBG04797	1	0
CBG16817	0	1	1321	CBG16815	1	0
CBG24512	1	0	1325	CBG24510	1	0
CBG01021	*	*	1335	CBG01022	1	0
CBG05746	*	*	1336	CBG05747	1	0
CBG13149	*	*	1337	CBG13148	1	0
CBG02569	*	*	1339	CBG02570	1	0
CBG02418	*	*	1343	CBG30121	1	0
CBG02601	*	*	1346	CBG02600	1	0
CBG31031	*	*	1346	CBG14715	1	0
CBG16897	1	0	1350	CBG16896	1	0
CBG06688	*	*	1351	CBG06689	1	0
CBG10890	*	*	1352	CBG27769	1	0
CBG04746	*	*	1353	CBG04748	1	0
CBG21345	*	*	1355	CBG21344	1	0
CBG26737	*	*	1357	CBG24683	1	0
CBG05209	*	*	1362	CBG05210	1	0
CBG23567	1	1	1365	CBG23568	1	0
CBG03602	*	*	1368	CBG03603	1	0
CBG13470	*	*	1369	CBG13468	1	0
CBG19363	1	0	1369	CBG19364	1	0
CBG18953	0	1	1372	CBG18952	1	0
CBG12025	*	*	1377	CBG12026	1	0
CBG18466	*	*	1383	CBG18465	1	0
CBG08018	*	*	1388	CBG08016	1	0
CBG16502	*	*	1388	CBG16503	1	0
CBG17674	*	*	1392	CBG17673	1	0
CBG03614	*	*	1399	CBG03615	1	0
CBG09450	*	*	1400	CBG09449	1	0
CBG18425	*	*	1412	CBG30113	1	0
CBG01546	*	*	1412	CBG01544	1	0
CBG11751	*	*	1416	CBG11750	1	0
CBG26297	0	1	1420	CBG26298	1	0
CBG04197	*	*	1420	CBG04195	1	0
CBG19362	*	*	1421	CBG19363	1	0
CBG02849	1	0	1422	CBG02850	1	0
CBG25180	*	*	1429	CBG05089	1	0
CBG01702	*	*	1435	CBG01701	1	0
CBG23137	*	*	1442	CBG23138	1	0
CBG05948	*	*	1447	CBG05946	1	0
CBG09489	*	*	1447	CBG09484	1	0
CBG21262	1	1	1463	CBG21261	1	0
CBG02077	0	1	1466	CBG02076	1	0
CBG14084	*	*	1472	CBG14085	1	0
CBG07629	*	*	1473	CBG07630	1	0
CBG06195	*	*	1479	CBG06199	1	0
CBG05933	*	*	1482	CBG05931	1	0
CBG22211	1	0	1484	CBG22210	1	0
CBG02567	*	*	1488	CBG02566	1	0
CBG09504	*	*	1497	CBG09503	1	0
CBG03431	*	*	1501	CBG03430	1	0
CBG17257	*	*	1503	CBG30799	1	0
CBG04028	*	*	1505	CBG04030	1	0
CBG07353	*	*	1506	CBG28089	1	0
CBG26892	*	*	1507	CBG11282	1	0
CBG03912	0	1	1509	CBG03911	1	0
CBG09062	*	*	1509	CBG09061	1	0
CBG11569	*	*	1511	CBG11571	1	0
CBG23486	*	*	1512	CBG23483	1	0
CBG22233	1	0	1513	CBG22235	1	0
CBG20681	1	0	1518	CBG20682	1	0
CBG08145	*	*	1520	CBG08146	1	0
CBG07009	*	*	1524	CBG07008	1	0
CBG14379	*	*	1526	CBG14380	1	0
CBG20305	*	*	1528	CBG20304	1	0
CBG09257	*	*	1530	CBG09258	1	0
CBG19060	*	*	1530	CBG27160	1	0
CBG13881	*	*	1531	CBG13882	1	0
CBG14754	*	*	1534	CBG14753	1	0
CBG02239	1	1	1535	CBG02240	1	0
CBG24898	*	*	1548	CBG24897	1	0
CBG18225	*	*	1549	CBG18226	1	0
CBG11026	*	*	1555	CBG11027	1	0
CBG05128	*	*	1556	CBG05129	1	0
CBG27254	*	*	1559	CBG04886	1	0
CBG02083	0	1	1560	CBG02085	1	0
CBG30225	*	*	1562	CBG09822	1	0
CBG14673	*	*	1565	CBG14672	1	0
CBG05982	1	0	1566	CBG05984	1	0
CBG16898	1	0	1567	CBG16897	1	0
CBG30170	*	*	1569	CBG20994	1	0
CBG10433	*	*	1575	CBG10434	1	0
CBG06920	*	*	1577	CBG06921	1	0
CBG05262	*	*	1580	CBG05261	1	0
CBG16393	*	*	1580	CBG16392	1	0
CBG22548	*	*	1583	CBG22549	1	0
CBG03721	*	*	1587	CBG03722	1	0
CBG15266	*	*	1588	CBG15265	1	0
CBG08103	*	*	1592	CBG08105	1	0
CBG27243	1	0	1594	CBG04796	1	0
CBG15746	*	*	1595	CBG30185	1	0
CBG10478	*	*	1596	CBG10477	1	0
CBG19188	*	*	1597	CBG19189	1	0
CBG20629	*	*	1604	CBG20631	1	0
CBG09697	*	*	1606	CBG09700	1	0
CBG18036	*	*	1609	CBG18034	1	0
CBG19003	*	*	1611	CBG30538	1	0
CBG14963	*	*	1615	CBG25212	1	0
CBG19665	*	*	1615	CBG19664	1	0
CBG06440	*	*	1620	CBG06439	1	0
CBG03461	*	*	1622	CBG03460	1	0
CBG23453	*	*	1625	CBG23451	1	0
CBG01277	*	*	1629	CBG25141	1	0
CBG12725	*	*	1630	CBG12727	1	0
CBG20742	*	*	1632	CBG20743	1	0
CBG23746	1	0	1635	CBG23747	1	0
CBG19808	*	*	1636	CBG19809	1	0
CBG21098	1	0	1637	CBG21099	1	0
CBG05053	*	*	1640	CBG05052	1	0
CBG26434	*	*	1645	CBG01727	1	0
CBG04053	1	1	1648	CBG04056	1	0
CBG12219	1	0	1649	CBG12221	1	0
CBG11572	*	*	1651	CBG11570	1	0
CBG03215	1	1	1654	CBG03217	1	0
CBG30034	*	*	1654	CBG03041	1	0
CBG02221	*	*	1654	CBG02220	1	0
CBG05174	*	*	1654	CBG05173	1	0
CBG19148	*	*	1656	CBG19149	1	0
CBG08954	*	*	1663	CBG10279	1	0
CBG08748	1	0	1663	CBG08749	1	0
CBG18886	*	*	1663	CBG18887	1	0
CBG15981	*	*	1669	CBG15980	1	0
CBG11663	1	0	1671	CBG30424	1	0
CBG25105	*	*	1674	CBG02261	1	0
CBG19286	*	*	1683	CBG19287	1	0
CBG08062	*	*	1690	CBG08063	1	0
CBG27648	*	*	1692	CBG27651	1	0
CBG09947	*	*	1693	CBG09948	1	0
CBG15314	1	0	1694	CBG15313	1	0
CBG13604	1	0	1695	CBG13606	1	0
CBG07876	*	*	1698	CBG07878	1	0
CBG08741	1	0	1702	CBG08740	1	0
CBG07570	*	*	1710	CBG07571	1	0
CBG13133	0	1	1711	CBG13136	1	0
CBG11224	*	*	1716	CBG11222	1	0
CBG11977	1	0	1717	CBG11979	1	0
CBG03882	1	1	1720	CBG03884	1	0
CBG01792	*	*	1721	CBG01791	1	0
CBG16824	*	*	1722	CBG16825	1	0
CBG03805	1	0	1724	CBG03806	1	0
CBG02598	*	*	1730	CBG02597	1	0
CBG02516	1	1	1731	CBG02514	1	0
CBG19368	*	*	1734	CBG19366	1	0
CBG07087	*	*	1739	CBG07091	1	0
CBG14703	*	*	1740	CBG14705	1	0
CBG13303	*	*	1742	CBG13301	1	0
CBG12009	*	*	1747	CBG12008	1	0
CBG13719	*	*	1749	CBG26229	1	0
CBG03966	*	*	1755	CBG03965	1	0
CBG01313	1	0	1761	CBG01315	1	0
CBG23745	1	0	1761	CBG23746	1	0
CBG08480	*	*	1762	CBG08478	1	0
CBG27587	*	*	1764	CBG27586	1	0
CBG09473	*	*	1766	CBG09472	1	0
CBG01086	*	*	1773	CBG30852	1	0
CBG00008	*	*	1777	CBG00006	1	0
CBG17838	*	*	1778	CBG17837	1	0
CBG31079	*	*	1781	CBG31080	1	0
CBG11533	*	*	1787	CBG30482	1	0
CBG16681	*	*	1788	CBG16680	1	0
CBG01003	*	*	1791	CBG01005	1	0
CBG11577	*	*	1791	CBG11579	1	0
CBG03570	*	*	1802	CBG26121	1	0
CBG12221	1	0	1804	CBG12223	1	0
CBG14579	1	0	1804	CBG14576	1	0
CBG09771	*	*	1810	CBG09773	1	0
CBG11100	0	1	1826	CBG11099	1	0
CBG11539	1	0	1830	CBG11537	1	0
CBG22236	*	*	1831	CBG22234	1	0
CBG01468	1	0	1839	CBG01469	1	0
CBG05957	*	*	1845	CBG05958	1	0
CBG17640	*	*	1846	CBG17639	1	0
CBG02775	*	*	1849	CBG02773	1	0
CBG07026	*	*	1851	CBG07025	1	0
CBG25983	*	*	1855	CBG18162	1	0
CBG08804	1	0	1856	CBG08803	1	0
CBG24637	*	*	1857	CBG24638	1	0
CBG02838	*	*	1861	CBG02840	1	0
CBG06842	1	0	1862	CBG06840	1	0
CBG31174	1	0	1863	CBG24609	1	0
CBG11104	*	*	1872	CBG30110	1	0
CBG14340	*	*	1873	CBG14338	1	0
CBG20406	*	*	1875	CBG20405	1	0
CBG07711	*	*	1875	CBG07712	1	0
CBG21580	*	*	1875	CBG21582	1	0
CBG12757	*	*	1879	CBG12756	1	0
CBG25148	*	*	1883	CBG16611	1	0
CBG14377	*	*	1886	CBG14378	1	0
CBG20805	*	*	1890	CBG20807	1	0
CBG07936	*	*	1893	CBG07935	1	0
CBG18605	*	*	1894	CBG18603	1	0
CBG13403	*	*	1895	CBG13402	1	0
CBG23459	1	0	1895	CBG23457	1	0
CBG13063	*	*	1898	CBG24746	1	0
CBG13010	*	*	1899	CBG13012	1	0
CBG05818	*	*	1900	CBG05816	1	0
CBG06905	*	*	1901	CBG06904	1	0
CBG13036	*	*	1904	CBG13035	1	0
CBG00377	*	*	1905	CBG00379	1	0
CBG01360	*	*	1910	CBG01359	1	0
CBG06014	*	*	1917	CBG06016	1	0
CBG18957	1	1	1920	CBG18956	1	0
CBG06640	*	*	1927	CBG06641	1	0
CBG07630	1	0	1931	CBG07631	1	0
CBG11198	*	*	1931	CBG11199	1	0
CBG12484	1	0	1942	CBG12483	1	0
CBG16159	*	*	1944	CBG16158	1	0
CBG30374	*	*	1955	CBG21272	1	0
CBG24496	1	0	1956	CBG24494	1	0
CBG14133	1	0	1957	CBG14132	1	0
CBG23079	*	*	1957	CBG23076	1	0
CBG05999	*	*	1959	CBG05998	1	0
CBG09622	*	*	1960	CBG09621	1	0
CBG13581	*	*	1961	CBG13582	1	0
CBG00826	*	*	1965	CBG00825	1	0
CBG08394	1	1	1965	CBG08393	1	0
CBG08648	1	0	1966	CBG08646	1	0
CBG22232	1	0	1967	CBG22233	1	0
CBG00649	*	*	1971	CBG00648	1	0
CBG06006	*	*	1977	CBG06005	1	0
CBG13750	*	*	1981	CBG26233	1	0
CBG13012	1	0	1983	CBG13013	1	0
CBG31456	*	*	1995	CBG14326	1	0
CBG12497	1	0	2005	CBG12498	1	0
CBG21557	*	*	2010	CBG21555	1	0
CBG04002	1	1	2011	CBG04004	1	0
CBG10096	*	*	2015	CBG10097	1	0
CBG30673	*	*	2016	CBG20527	1	0
CBG08179	*	*	2017	CBG08178	1	0
CBG15446	1	0	2022	CBG15447	1	0
CBG25683	*	*	2037	CBG20929	1	0
CBG23934	*	*	2044	CBG23933	1	0
CBG12721	1	0	2045	CBG12722	1	0
CBG16543	*	*	2050	CBG16544	1	0
CBG03474	*	*	2065	CBG03476	1	0
CBG23354	*	*	2069	CBG23353	1	0
CBG25248	*	*	2071	CBG03984	1	0
CBG13071	*	*	2072	CBG13073	1	0
CBG18263	*	*	2073	CBG18265	1	0
CBG00245	*	*	2073	CBG00246	1	0
CBG18089	*	*	2078	CBG18087	1	0
CBG09818	*	*	2079	CBG09816	1	0
CBG21793	*	*	2081	CBG26283	1	0
CBG09595	*	*	2085	CBG09596	1	0
CBG08799	*	*	2088	CBG08797	1	0
CBG04191	*	*	2090	CBG04192	1	0
CBG05655	*	*	2101	CBG05654	1	0
CBG07739	*	*	2101	CBG07740	1	0
CBG00386	*	*	2104	CBG00387	1	0
CBG13078	*	*	2105	CBG13077	1	0
CBG19828	1	1	2109	CBG19827	1	0
CBG02021	1	0	2111	CBG02020	1	0
CBG21608	*	*	2112	CBG21606	1	0
CBG21815	*	*	2113	CBG21817	1	0
CBG31446	1	0	2115	CBG12098	1	0
CBG21172	*	*	2115	CBG21170	1	0
CBG21804	*	*	2115	CBG21805	1	0
CBG21696	1	0	2119	CBG21698	1	0
CBG05990	1	0	2122	CBG05991	1	0
CBG12020	*	*	2123	CBG12022	1	0
CBG04749	*	*	2124	CBG04747	1	0
CBG15935	1	0	2124	CBG15936	1	0
CBG19502	*	*	2124	CBG19501	1	0
CBG20013	*	*	2127	CBG20014	1	0
CBG23211	*	*	2128	CBG23209	1	0
CBG23094	*	*	2129	CBG23095	1	0
CBG22940	*	*	2132	CBG22943	1	0
CBG18362	*	*	2135	CBG18361	1	0
CBG17689	1	0	2137	CBG17687	1	0
CBG11250	*	*	2137	CBG11248	1	0
CBG18977	*	*	2149	CBG18976	1	0
CBG13305	*	*	2150	CBG13304	1	0
CBG04412	*	*	2156	CBG04410	1	0
CBG09731	1	0	2156	CBG30632	1	0
CBG18254	*	*	2157	CBG18252	1	0
CBG02377	0	1	2159	CBG02379	1	0
CBG01330	1	1	2166	CBG01331	1	0
CBG04124	*	*	2171	CBG04126	1	0
CBG20497	0	1	2172	CBG20500	1	0
CBG27793	*	*	2173	CBG11023	1	0
CBG26240	1	1	2175	CBG30329	1	0
CBG14139	*	*	2175	CBG14138	1	0
CBG00821	1	0	2177	CBG00819	1	0
CBG09585	*	*	2177	CBG09583	1	0
CBG25561	1	0	2179	CBG03118	1	0
CBG30873	*	*	2181	CBG05406	1	0
CBG15760	*	*	2181	CBG15761	1	0
CBG14470	*	*	2182	CBG14471	1	0
CBG04318	1	1	2183	CBG04320	1	0
CBG27199	*	*	2187	CBG19359	1	0
CBG06097	1	0	2194	CBG06096	1	0
CBG01056	*	*	2194	CBG01055	1	0
CBG11895	*	*	2203	CBG11896	1	0
CBG12001	1	1	2206	CBG12002	1	0
CBG08713	*	*	2207	CBG08712	1	0
CBG00637	*	*	2211	CBG00635	1	0
CBG15317	*	*	2222	CBG15316	1	0
CBG03000	1	0	2225	CBG30099	1	0
CBG05562	*	*	2238	CBG30575	1	0
CBG15001	*	*	2245	CBG15000	1	0
CBG22786	*	*	2246	CBG22788	1	0
CBG16649	*	*	2247	CBG16651	1	0
CBG12438	*	*	2252	CBG12437	1	0
CBG25381	*	*	2262	CBG25379	1	0
CBG09837	*	*	2263	CBG09836	1	0
CBG14478	*	*	2263	CBG27690	1	0
CBG03318	*	*	2264	CBG03319	1	0
CBG09268	*	*	2268	CBG09266	1	0
CBG19069	*	*	2268	CBG19072	1	0
CBG30240	*	*	2270	CBG26028	1	0
CBG03577	*	*	2274	CBG03576	1	0
CBG02940	*	*	2285	CBG02942	1	0
CBG24583	*	*	2287	CBG24582	1	0
CBG29997	*	*	2288	CBG18401	1	0
CBG00864	*	*	2290	CBG00863	1	0
CBG19577	*	*	2291	CBG19575	1	0
CBG02980	*	*	2293	CBG02981	1	0
CBG18042	*	*	2307	CBG18040	1	0
CBG25487	*	*	2309	CBG13421	1	0
CBG23024	*	*	2332	CBG23023	1	0
CBG01775	1	1	2344	CBG01778	1	0
CBG23350	*	*	2353	CBG23348	1	0
CBG12251	*	*	2356	CBG12254	1	0
CBG16676	1	1	2359	CBG16675	1	0
CBG30067	*	*	2364	CBG19519	1	0
CBG24491	*	*	2364	CBG24492	1	0
CBG23353	1	0	2368	CBG23352	1	0
CBG00515	*	*	2369	CBG00514	1	0
CBG13641	*	*	2370	CBG13639	1	0
CBG06455	*	*	2370	CBG06453	1	0
CBG16740	*	*	2373	CBG27817	1	0
CBG19638	*	*	2378	CBG19637	1	0
CBG04054	*	*	2379	CBG04052	1	0
CBG17996	*	*	2380	CBG17997	1	0
CBG30888	*	*	2380	CBG11603	1	0
CBG02346	*	*	2391	CBG25648	1	0
CBG05898	*	*	2397	CBG05896	1	0
CBG31370	*	*	2401	CBG04492	1	0
CBG23436	*	*	2407	CBG23435	1	0
CBG09734	*	*	2407	CBG09733	1	0
CBG04231	*	*	2413	CBG04232	1	0
CBG07989	*	*	2419	CBG07987	1	0
CBG13221	*	*	2421	CBG13224	1	0
CBG04792	*	*	2427	CBG04794	1	0
CBG04410	1	0	2429	CBG26462	1	0
CBG07136	*	*	2430	CBG07137	1	0
CBG15108	1	0	2430	CBG15109	1	0
CBG18057	*	*	2431	CBG18058	1	0
CBG23932	*	*	2435	CBG23929	1	0
CBG29858	*	*	2435	CBG12512	1	0
CBG22161	*	*	2440	CBG22159	1	0
CBG23402	1	0	2440	CBG23400	1	0
CBG02393	*	*	2450	CBG02394	1	0
CBG04613	*	*	2459	CBG04611	1	0
CBG23325	*	*	2463	CBG23326	1	0
CBG15274	*	*	2463	CBG15273	1	0
CBG15445	*	*	2464	CBG15446	1	0
CBG15303	*	*	2472	CBG15305	1	0
CBG00435	*	*	2473	CBG00436	1	0
CBG13827	1	0	2474	CBG13828	1	0
CBG17873	*	*	2474	CBG17874	1	0
CBG12770	0	1	2477	CBG29964	1	0
CBG25587	*	*	2478	CBG02859	1	0
CBG11597	*	*	2480	CBG11596	1	0
CBG23737	*	*	2481	CBG23735	1	0
CBG08252	*	*	2488	CBG08250	1	0
CBG13349	*	*	2489	CBG13350	1	0
CBG10077	1	0	2495	CBG10075	1	0
CBG00672	*	*	2497	CBG00674	1	0
CBG30098	*	*	2505	CBG01032	1	0
CBG25901	*	*	2508	CBG09944	1	0
CBG02892	*	*	2508	CBG02890	1	0
CBG30185	1	0	2517	CBG15747	1	0
CBG00771	*	*	2519	CBG00775	1	0
CBG00173	*	*	2521	CBG00172	1	0
CBG07060	*	*	2523	CBG07062	1	0
CBG20729	*	*	2530	CBG25674	1	0
CBG00451	*	*	2538	CBG00449	1	0
CBG11271	*	*	2538	CBG26894	1	0
CBG03115	1	0	2541	CBG30163	1	0
CBG10955	*	*	2548	CBG10956	1	0
CBG27358	1	0	2550	CBG27357	1	0
CBG31377	*	*	2551	CBG31378	1	0
CBG13314	*	*	2552	CBG13312	1	0
CBG19252	*	*	2563	CBG19253	1	0
CBG05552	*	*	2567	CBG05554	1	0
CBG18681	*	*	2576	CBG18682	1	0
CBG16256	*	*	2576	CBG16252	1	0
CBG09066	0	1	2579	CBG09068	1	0
CBG21779	1	0	2579	CBG21781	1	0
CBG03263	1	0	2584	CBG03266	1	0
CBG13980	*	*	2587	CBG13985	1	0
CBG30729	*	*	2596	CBG14199	1	0
CBG08508	*	*	2597	CBG08511	1	0
CBG02415	*	*	2598	CBG02417	1	0
CBG09069	0	1	2605	CBG09067	1	0
CBG18265	1	0	2611	CBG18266	1	0
CBG22029	*	*	2612	CBG22030	1	0
CBG02286	*	*	2617	CBG02284	1	0
CBG00029	*	*	2621	CBG00030	1	0
CBG14526	1	1	2627	CBG14528	1	0
CBG01306	*	*	2632	CBG01308	1	0
CBG11973	*	*	2633	CBG11972	1	0
CBG00430	*	*	2637	CBG00431	1	0
CBG04797	1	0	2647	CBG04798	1	0
CBG29824	*	*	2659	CBG04123	1	0
CBG20320	*	*	2660	CBG20321	1	0
CBG13695	*	*	2661	CBG13694	1	0
CBG20663	1	0	2664	CBG20664	1	0
CBG05650	1	1	2674	CBG05648	1	0
CBG02835	*	*	2685	CBG02837	1	0
CBG09276	*	*	2687	CBG09275	1	0
CBG08139	*	*	2687	CBG08140	1	0
CBG29845	*	*	2692	CBG11964	1	0
CBG23259	*	*	2693	CBG23260	1	0
CBG30609	1	1	2697	CBG06431	1	0
CBG11122	*	*	2704	CBG11121	1	0
CBG16596	*	*	2706	CBG31459	1	0
CBG14952	*	*	2707	CBG14953	1	0
CBG23092	1	0	2713	CBG23093	1	0
CBG21007	*	*	2713	CBG21009	1	0
CBG05778	*	*	2714	CBG05777	1	0
CBG25269	*	*	2717	CBG12349	1	0
CBG13046	*	*	2721	CBG13045	1	0
CBG12593	*	*	2729	CBG12598	1	0
CBG25271	*	*	2733	CBG12356	1	0
CBG18899	*	*	2749	CBG18900	1	0
CBG00232	1	0	2752	CBG00231	1	0
CBG31379	*	*	2757	CBG05061	1	0
CBG22197	*	*	2759	CBG22194	1	0
CBG12830	*	*	2768	CBG12832	1	0
CBG30743	1	0	2769	CBG14520	1	0
CBG00673	0	1	2771	CBG00671	1	0
CBG09882	*	*	2778	CBG09879	1	0
CBG00723	*	*	2785	CBG00721	1	0
CBG14567	*	*	2786	CBG14566	1	0
CBG03105	1	0	2787	CBG03104	1	0
CBG14642	*	*	2793	CBG14643	1	0
CBG30798	1	0	2796	CBG14205	1	0
CBG02889	*	*	2798	CBG02891	1	0
CBG02749	*	*	2798	CBG02748	1	0
CBG03222	*	*	2801	CBG03224	1	0
CBG03437	0	1	2817	CBG03439	1	0
CBG13254	*	*	2823	CBG13252	1	0
CBG12154	*	*	2824	CBG12152	1	0
CBG07648	*	*	2824	CBG07649	1	0
CBG13539	*	*	2825	CBG13536	1	0
CBG25960	*	*	2826	CBG09209	1	0
CBG01602	*	*	2826	CBG01603	1	0
CBG23048	*	*	2829	CBG30254	1	0
CBG30622	*	*	2832	CBG23065	1	0
CBG03103	0	1	2839	CBG31360	1	0
CBG05407	*	*	2844	CBG05409	1	0
CBG09043	*	*	2844	CBG09041	1	0
CBG23810	0	1	2852	CBG23813	1	0
CBG15853	*	*	2855	CBG15851	1	0
CBG19467	*	*	2858	CBG19465	1	0
CBG26331	*	*	2858	CBG05945	1	0
CBG15262	*	*	2864	CBG15260	1	0
CBG01550	1	1	2865	CBG01548	1	0
CBG11578	*	*	2866	CBG11576	1	0
CBG12090	*	*	2871	CBG12092	1	0
CBG03455	1	0	2875	CBG03456	1	0
CBG21593	*	*	2876	CBG21596	1	0
CBG07407	*	*	2881	CBG31077	1	0
CBG08910	*	*	2882	CBG08912	1	0
CBG25345	1	0	2907	CBG12536	1	0
CBG27761	*	*	2908	CBG05057	1	0
CBG04280	1	1	2919	CBG04281	1	0
CBG12030	*	*	2921	CBG12032	1	0
CBG18853	*	*	2923	CBG26611	1	0
CBG12636	1	0	2931	CBG12633	1	0
CBG23517	1	0	2933	CBG23515	1	0
CBG11437	*	*	2937	CBG11439	1	0
CBG03453	*	*	2940	CBG03455	1	0
CBG00234	*	*	2950	CBG00233	1	0
CBG31220	*	*	2950	CBG23539	1	0
CBG26553	*	*	2967	CBG30458	1	0
CBG25266	*	*	2972	CBG04203	1	0
CBG23020	1	0	2984	CBG23022	1	0
CBG13426	*	*	2986	CBG30114	1	0
CBG27349	*	*	2996	CBG06377	1	0
CBG17210	*	*	3003	CBG17209	1	0
CBG10241	*	*	3010	CBG10242	1	0
CBG30491	*	*	3011	CBG08827	1	0
CBG12341	1	1	3014	CBG12344	1	0
CBG17326	*	*	3018	CBG17325	1	0
CBG16423	1	0	3019	CBG16422	1	0
CBG16384	*	*	3023	CBG16385	1	0
CBG01831	*	*	3023	CBG01828	1	0
CBG12418	*	*	3024	CBG12417	1	0
CBG17577	1	0	3029	CBG17587	1	0
CBG06252	1	0	3035	CBG06250	1	0
CBG12817	1	1	3035	CBG12820	1	0
CBG19680	*	*	3041	CBG19683	1	0
CBG16575	*	*	3041	CBG16573	1	0
CBG03894	*	*	3045	CBG03895	1	0
CBG20202	*	*	3052	CBG20205	1	0
CBG01656	*	*	3052	CBG01654	1	0
CBG25390	*	*	3058	CBG20259	1	0
CBG09860	1	1	3060	CBG09858	1	0
CBG08666	1	0	3063	CBG08664	1	0
CBG30893	*	*	3064	CBG16000	1	0
CBG16430	*	*	3067	CBG24514	1	0
CBG07583	*	*	3088	CBG07585	1	0
CBG04039	*	*	3091	CBG04037	1	0
CBG24497	*	*	3092	CBG24499	1	0
CBG25659	1	0	3097	CBG20633	1	0
CBG10278	0	1	3100	CBG25734	1	0
CBG12505	*	*	3103	CBG12503	1	0
CBG30693	0	1	3105	CBG08082	1	0
CBG08560	*	*	3106	CBG08556	1	0
CBG11664	1	0	3113	CBG11663	1	0
CBG05966	*	*	3115	CBG05964	1	0
CBG08743	*	*	3116	CBG08741	1	0
CBG21733	1	0	3121	CBG26288	1	0
CBG12060	*	*	3122	CBG12062	1	0
CBG09353	1	0	3132	CBG09355	1	0
CBG05496	*	*	3133	CBG05495	1	0
CBG17984	*	*	3140	CBG17983	1	0
CBG13157	1	0	3142	CBG13158	1	0
CBG21805	1	0	3145	CBG21807	1	0
CBG14835	*	*	3146	CBG14834	1	0
CBG03580	*	*	3147	CBG03581	1	0
CBG09602	*	*	3150	CBG09601	1	0
CBG08021	*	*	3153	CBG08019	1	0
CBG02292	*	*	3159	CBG02295	1	0
CBG07340	*	*	3159	CBG07339	1	0
CBG08267	*	*	3161	CBG08266	1	0
CBG19324	*	*	3164	CBG19326	1	0
CBG13092	*	*	3168	CBG13090	1	0
CBG06118	1	1	3177	CBG06116	1	0
CBG14631	*	*	3180	CBG27730	1	0
CBG09061	1	0	3182	CBG09058	1	0
CBG04562	*	*	3184	CBG04560	1	0
CBG22343	*	*	3185	CBG22342	1	0
CBG27170	0	1	3185	CBG19118	1	0
CBG28090	*	*	3199	CBG07347	1	0
CBG08584	*	*	3201	CBG08586	1	0
CBG20421	*	*	3203	CBG20422	1	0
CBG06065	*	*	3204	CBG06063	1	0
CBG13744	*	*	3207	CBG13742	1	0
CBG20068	*	*	3208	CBG20066	1	0
CBG25981	*	*	3217	CBG18152	1	0
CBG22382	1	0	3220	CBG22381	1	0
CBG06235	0	1	3220	CBG06236	1	0
CBG30421	1	0	3223	CBG05397	1	0
CBG03144	*	*	3226	CBG03145	1	0
CBG04085	*	*	3230	CBG04087	1	0
CBG19074	1	0	3248	CBG19071	1	0
CBG31490	1	0	3250	CBG11787	1	0
CBG11585	*	*	3251	CBG11588	1	0
CBG05464	1	0	3255	CBG05461	1	0
CBG10131	*	*	3261	CBG10128	1	0
CBG11596	1	0	3266	CBG11594	1	0
CBG24099	*	*	3268	CBG24097	1	0
CBG29119	*	*	3270	CBG23092	1	0
CBG09476	*	*	3273	CBG29112	1	0
CBG27142	*	*	3281	CBG18959	1	0
CBG16546	1	0	3283	CBG16545	1	0
CBG07586	*	*	3285	CBG07584	1	0
CBG02251	*	*	3300	CBG02252	1	0
CBG02031	*	*	3300	CBG02033	1	0
CBG11015	1	0	3303	CBG11014	1	0
CBG12619	*	*	3307	CBG12618	1	0
CBG13355	*	*	3307	CBG13354	1	0
CBG30358	*	*	3311	CBG01629	1	0
CBG01890	*	*	3325	CBG01889	1	0
CBG11389	*	*	3326	CBG11388	1	0
CBG12638	*	*	3327	CBG12636	1	0
CBG06191	*	*	3344	CBG06190	1	0
CBG19098	*	*	3344	CBG19101	1	0
CBG03444	*	*	3355	CBG03443	1	0
CBG12232	*	*	3368	CBG12234	1	0
CBG06841	*	*	3369	CBG06843	1	0
CBG26121	1	0	3381	CBG03573	1	0
CBG16365	*	*	3383	CBG16364	1	0
CBG16719	1	0	3397	CBG16718	1	0
CBG09057	0	1	3407	CBG09055	1	0
CBG15784	*	*	3413	CBG15783	1	0
CBG08650	*	*	3414	CBG08648	1	0
CBG01480	*	*	3419	CBG01478	1	0
CBG23385	1	0	3425	CBG23387	1	0
CBG07983	*	*	3449	CBG07981	1	0
CBG06638	*	*	3449	CBG06636	1	0
CBG13107	*	*	3454	CBG13109	1	0
CBG27394	*	*	3464	CBG08151	1	0
CBG23280	*	*	3472	CBG23281	1	0
CBG05320	*	*	3472	CBG05321	1	0
CBG27338	*	*	3477	CBG06285	1	0
CBG03737	*	*	3480	CBG25223	1	0
CBG25881	*	*	3486	CBG09840	1	0
CBG31428	1	0	3498	CBG09322	1	0
CBG05061	1	0	3502	CBG27762	1	0
CBG21508	*	*	3506	CBG21509	1	0
CBG08671	*	*	3506	CBG08670	1	0
CBG30357	*	*	3508	CBG01691	1	0
CBG12986	*	*	3514	CBG25541	1	0
CBG14343	*	*	3515	CBG14345	1	0
CBG19743	*	*	3517	CBG19742	1	0
CBG06642	*	*	3527	CBG06644	1	0
CBG03958	*	*	3539	CBG03956	1	0
CBG02680	*	*	3547	CBG02677	1	0
CBG13220	1	0	3560	CBG13217	1	0
CBG08117	*	*	3560	CBG08116	1	0
CBG07015	*	*	3567	CBG07014	1	0
CBG23331	*	*	3570	CBG23332	1	0
CBG14157	*	*	3581	CBG14155	1	0
CBG05964	1	0	3581	CBG05962	1	0
CBG20623	*	*	3583	CBG20622	1	0
CBG23173	*	*	3583	CBG23171	1	0
CBG21769	*	*	3584	CBG21767	1	0
CBG24581	*	*	3586	CBG24580	1	0
CBG30216	*	*	3588	CBG17948	1	0
CBG14934	*	*	3593	CBG14936	1	0
CBG04043	*	*	3600	CBG04047	1	0
CBG12385	*	*	3604	CBG31129	1	0
CBG18005	*	*	3606	CBG18003	1	0
CBG08607	*	*	3614	CBG08605	1	0
CBG12033	1	0	3615	CBG12031	1	0
CBG13946	1	0	3617	CBG13944	1	0
CBG18064	*	*	3618	CBG18066	1	0
CBG08555	*	*	3630	CBG08557	1	0
CBG19019	*	*	3636	CBG19017	1	0
CBG04452	*	*	3636	CBG04454	1	0
CBG23430	*	*	3637	CBG23428	1	0
CBG25880	*	*	3640	CBG09838	1	0
CBG06915	1	0	3649	CBG06916	1	0
CBG29756	*	*	3650	CBG26687	1	0
CBG03303	*	*	3651	CBG03302	1	0
CBG02730	1	0	3653	CBG02732	1	0
CBG09154	*	*	3673	CBG09156	1	0
CBG25968	*	*	3674	CBG18065	1	0
CBG15151	*	*	3686	CBG26090	1	0
CBG02953	*	*	3690	CBG02954	1	0
CBG24145	*	*	3691	CBG24142	1	0
CBG04127	1	0	3702	CBG04125	1	0
CBG15772	*	*	3709	CBG15770	1	0
CBG31086	*	*	3718	CBG05668	1	0
CBG13399	*	*	3721	CBG13401	1	0
CBG06586	*	*	3722	CBG06585	1	0
CBG07788	*	*	3732	CBG07786	1	0
CBG25412	*	*	3735	CBG29897	1	0
CBG29970	*	*	3736	CBG10813	1	0
CBG16043	*	*	3737	CBG24290	1	0
CBG14830	*	*	3738	CBG14831	1	0
CBG30045	*	*	3743	CBG02602	1	0
CBG01674	1	1	3748	CBG01676	1	0
CBG13437	*	*	3753	CBG25483	1	0
CBG06269	1	0	3758	CBG06266	1	0
CBG03066	*	*	3773	CBG03063	1	0
CBG02229	*	*	3781	CBG02224	1	0
CBG11149	1	0	3796	CBG11152	1	0
CBG16170	*	*	3797	CBG16171	1	0
CBG25722	*	*	3800	CBG07892	1	0
CBG10595	1	0	3808	CBG10596	1	0
CBG13383	*	*	3809	CBG13385	1	0
CBG18998	*	*	3812	CBG18997	1	0
CBG20626	1	1	3819	CBG20625	1	0
CBG14770	*	*	3820	CBG14771	1	0
CBG09157	1	0	3827	CBG09155	1	0
CBG23904	1	0	3846	CBG26548	1	0
CBG25517	*	*	3857	CBG04275	1	0
CBG16564	0	1	3857	CBG16568	1	0
CBG22172	*	*	3868	CBG22170	1	0
CBG08699	*	*	3871	CBG08694	1	0
CBG15771	1	0	3874	CBG15774	1	0
CBG31129	1	0	3877	CBG12386	1	0
CBG03544	*	*	3880	CBG03543	1	0
CBG05374	*	*	3882	CBG05376	1	0
CBG17741	*	*	3887	CBG17737	1	0
CBG17204	*	*	3895	CBG17206	1	0
CBG07319	*	*	3895	CBG07321	1	0
CBG05788	*	*	3898	CBG05790	1	0
CBG08970	1	0	3900	CBG08972	1	0
CBG12449	*	*	3901	CBG12451	1	0
CBG03229	*	*	3908	CBG03228	1	0
CBG08022	*	*	3909	CBG29961	1	0
CBG15976	*	*	3911	CBG15975	1	0
CBG23143	*	*	3915	CBG23145	1	0
CBG14818	*	*	3918	CBG14817	1	0
CBG05432	*	*	3941	CBG05431	1	0
CBG02271	*	*	3942	CBG02274	1	0
CBG00126	*	*	3942	CBG00124	1	0
CBG12068	*	*	3944	CBG12067	1	0
CBG30159	*	*	3946	CBG02435	1	0
CBG28079	*	*	3946	CBG07432	1	0
CBG07326	*	*	3951	CBG07324	1	0
CBG14951	*	*	3953	CBG14947	1	0
CBG12174	*	*	3954	CBG25312	1	0
CBG09693	*	*	3963	CBG09695	1	0
CBG20541	*	*	3965	CBG20540	1	0
CBG02959	*	*	3978	CBG02963	1	0
CBG22881	*	*	3989	CBG27293	1	0
CBG04050	*	*	3989	CBG04046	1	0
CBG19421	*	*	3991	CBG19420	1	0
CBG19245	*	*	4004	CBG19244	1	0
CBG00140	*	*	4005	CBG00142	1	0
CBG07845	*	*	4007	CBG07847	1	0
CBG20727	*	*	4011	CBG30572	1	0
CBG02825	*	*	4015	CBG02826	1	0
CBG25674	1	0	4019	CBG30573	1	0
CBG13113	*	*	4021	CBG13116	1	0
CBG30180	*	*	4023	CBG15108	1	0
CBG29952	*	*	4035	CBG04221	1	0
CBG18250	1	1	4037	CBG18253	1	0
CBG19884	*	*	4041	CBG19885	1	0
CBG16490	*	*	4043	CBG16487	1	0
CBG09958	1	1	4061	CBG09961	1	0
CBG15650	*	*	4063	CBG15653	1	0
CBG23156	*	*	4070	CBG23158	1	0
CBG16494	*	*	4073	CBG16496	1	0
CBG17305	*	*	4092	CBG17302	1	0
CBG03803	*	*	4099	CBG03805	1	0
CBG14524	*	*	4102	CBG14523	1	0
CBG03202	*	*	4102	CBG03200	1	0
CBG00985	*	*	4103	CBG25451	1	0
CBG18044	*	*	4114	CBG18043	1	0
CBG01466	*	*	4116	CBG01468	1	0
CBG12063	0	1	4123	CBG12065	1	0
CBG17395	*	*	4126	CBG17398	1	0
CBG16406	*	*	4134	CBG16402	1	0
CBG03360	*	*	4135	CBG03361	1	0
CBG04794	1	0	4141	CBG27243	1	0
CBG04064	*	*	4142	CBG04067	1	0
CBG17462	*	*	4146	CBG17460	1	0
CBG04615	*	*	4152	CBG04617	1	0
CBG20854	1	0	4159	CBG20851	1	0
CBG31033	*	*	4167	CBG15935	1	0
CBG23515	1	0	4169	CBG23512	1	0
CBG09048	*	*	4189	CBG09046	1	0
CBG05813	*	*	4198	CBG05815	1	0
CBG00373	*	*	4201	CBG00370	1	0
CBG18181	1	1	4205	CBG13163	1	0
CBG22095	*	*	4206	CBG22096	1	0
CBG02432	*	*	4209	CBG02434	1	0
CBG21736	*	*	4209	CBG21737	1	0
CBG27272	*	*	4217	CBG27273	1	0
CBG12503	1	0	4221	CBG12500	1	0
CBG23111	*	*	4221	CBG23115	1	0
CBG10055	*	*	4231	CBG10054	1	0
CBG22271	*	*	4238	CBG22274	1	0
CBG05357	*	*	4240	CBG05356	1	0
CBG15943	*	*	4243	CBG15945	1	0
CBG15698	*	*	4252	CBG30279	1	0
CBG24754	*	*	4253	CBG24753	1	0
CBG27760	*	*	4259	CBG05049	1	0
CBG25533	*	*	4272	CBG11238	1	0
CBG09609	*	*	4273	CBG09610	1	0
CBG22381	1	0	4274	CBG22379	1	0
CBG23264	*	*	4277	CBG31221	1	0
CBG18587	*	*	4285	CBG18586	1	0
CBG01902	*	*	4288	CBG01901	1	0
CBG19417	*	*	4292	CBG19415	1	0
CBG09187	*	*	4303	CBG09190	1	0
CBG19291	*	*	4305	CBG19294	1	0
CBG05945	1	0	4307	CBG05942	1	0
CBG18235	*	*	4311	CBG18231	1	0
CBG19518	1	1	4319	CBG19516	1	0
CBG09919	*	*	4332	CBG09921	1	0
CBG28093	*	*	4333	CBG07341	1	0
CBG07427	*	*	4339	CBG07426	1	0
CBG23416	1	0	4375	CBG23414	1	0
CBG01439	*	*	4385	CBG31342	1	0
CBG02998	0	1	4387	CBG02997	1	0
CBG13367	*	*	4398	CBG13368	1	0
CBG23023	1	0	4400	CBG23021	1	0
CBG25354	*	*	4408	CBG12556	1	0
CBG11527	*	*	4408	CBG11529	1	0
CBG09367	*	*	4408	CBG09369	1	0
CBG02348	*	*	4420	CBG02349	1	0
CBG03261	1	0	4426	CBG03260	1	0
CBG14937	*	*	4437	CBG14935	1	0
CBG03837	1	0	4446	CBG03839	1	0
CBG13598	*	*	4446	CBG13600	1	0
CBG25225	1	0	4449	CBG03769	1	0
CBG30318	*	*	4450	CBG26218	1	0
CBG11957	1	0	4453	CBG11960	1	0
CBG02360	*	*	4461	CBG02358	1	0
CBG19228	*	*	4479	CBG19227	1	0
CBG22152	0	1	4479	CBG22153	1	0
CBG04201	1	1	4487	CBG04199	1	0
CBG04891	*	*	4488	CBG04888	1	0
CBG13608	*	*	4492	CBG13605	1	0
CBG14242	1	1	4505	CBG14240	1	0
CBG12336	1	0	4507	CBG12337	1	0
CBG03164	*	*	4508	CBG03163	1	0
CBG30206	1	1	4517	CBG13220	1	0
CBG01312	*	*	4519	CBG01313	1	0
CBG17719	*	*	4519	CBG17717	1	0
CBG08216	*	*	4527	CBG08214	1	0
CBG22955	*	*	4528	CBG22957	1	0
CBG09641	*	*	4530	CBG09642	1	0
CBG23625	1	0	4533	CBG23623	1	0
CBG05466	*	*	4563	CBG05464	1	0
CBG13206	*	*	4565	CBG13203	1	0
CBG04276	*	*	4575	CBG04274	1	0
CBG03878	*	*	4577	CBG25234	1	0
CBG04680	*	*	4581	CBG31371	1	0
CBG02117	*	*	4582	CBG02115	1	0
CBG11986	*	*	4590	CBG11988	1	0
CBG20554	*	*	4592	CBG20552	1	0
CBG02674	*	*	4597	CBG02671	1	0
CBG16051	*	*	4601	CBG16049	1	0
CBG03423	*	*	4602	CBG03425	1	0
CBG03382	*	*	4607	CBG03380	1	0
CBG19079	*	*	4625	CBG19077	1	0
CBG20011	*	*	4625	CBG20009	1	0
CBG10765	*	*	4629	CBG10763	1	0
CBG23685	*	*	4629	CBG21867	1	0
CBG10922	*	*	4631	CBG10919	1	0
CBG13308	*	*	4633	CBG13307	1	0
CBG20530	1	0	4634	CBG20528	1	0
CBG03418	*	*	4642	CBG03415	1	0
CBG03563	1	1	4644	CBG03561	1	0
CBG27543	*	*	4646	CBG17438	1	0
CBG05784	*	*	4656	CBG05782	1	0
CBG01809	*	*	4658	CBG01805	1	0
CBG02785	*	*	4659	CBG02783	1	0
CBG00720	*	*	4677	CBG00722	1	0
CBG07412	*	*	4685	CBG07410	1	0
CBG12436	*	*	4688	CBG12434	1	0
CBG25937	*	*	4700	CBG16626	1	0
CBG10434	1	0	4713	CBG10437	1	0
CBG14748	*	*	4719	CBG27751	1	0
CBG23929	1	0	4722	CBG23927	1	0
CBG05508	*	*	4725	CBG05511	1	0
CBG30360	*	*	4726	CBG17679	1	0
CBG14696	*	*	4731	CBG14695	1	0
CBG15780	*	*	4734	CBG15777	1	0
CBG05201	*	*	4735	CBG05204	1	0
CBG01761	*	*	4737	CBG01765	1	0
CBG03773	1	0	4744	CBG25225	1	0
CBG23707	*	*	4760	CBG30579	1	0
CBG30890	1	0	4763	CBG13375	1	0
CBG09874	1	1	4763	CBG09876	1	0
CBG09963	*	*	4770	CBG09959	1	0
CBG14599	*	*	4774	CBG14601	1	0
CBG12327	1	0	4783	CBG12329	1	0
CBG09733	1	0	4785	CBG09731	1	0
CBG23076	1	0	4786	CBG23075	1	0
CBG12513	1	0	4793	CBG12516	1	0
CBG21464	*	*	4806	CBG21465	1	0
CBG25216	*	*	4810	CBG14979	1	0
CBG04068	*	*	4811	CBG04066	1	0
CBG30501	*	*	4818	CBG10522	1	0
CBG04123	1	0	4841	CBG04122	1	0
CBG21909	*	*	4842	CBG21910	1	0
CBG12337	1	0	4845	CBG12338	1	0
CBG16402	1	0	4859	CBG16401	1	0
CBG23700	*	*	4861	CBG23697	1	0
CBG01038	*	*	4862	CBG01037	1	0
CBG23183	1	0	4877	CBG23184	1	0
CBG11549	*	*	4900	CBG11551	1	0
CBG16554	1	0	4905	CBG16546	1	0
CBG03389	*	*	4917	CBG03391	1	0
CBG22243	0	1	4931	CBG22248	1	0
CBG10857	*	*	4940	CBG27766	1	0
CBG06255	*	*	4943	CBG06252	1	0
CBG15954	1	0	4944	CBG15956	1	0
CBG21238	*	*	4949	CBG21240	1	0
CBG16862	*	*	4953	CBG16864	1	0
CBG11222	1	0	4960	CBG11220	1	0
CBG19376	*	*	4969	CBG19374	1	0
CBG15956	1	0	4969	CBG15957	1	0
CBG22279	*	*	4975	CBG22281	1	0
CBG22499	*	*	4983	CBG22501	1	0
CBG24514	1	0	4984	CBG24512	1	0
CBG04558	*	*	5017	CBG04561	1	0
CBG11995	0	1	5033	CBG11993	1	0
CBG11183	1	0	5043	CBG11185	1	0
CBG06216	*	*	5048	CBG06214	1	0
CBG14523	1	0	5057	CBG30743	1	0
CBG09488	*	*	5060	CBG09491	1	0
CBG00988	*	*	5063	CBG00986	1	0
CBG06089	1	0	5063	CBG06092	1	0
CBG13147	*	*	5073	CBG13151	1	0
CBG30010	*	*	5083	CBG00551	1	0
CBG02571	*	*	5089	CBG02573	1	0
CBG23225	*	*	5089	CBG23222	1	0
CBG03147	*	*	5097	CBG03143	1	0
CBG17685	*	*	5101	CBG17688	1	0
CBG06660	*	*	5104	CBG06657	1	0
CBG01357	*	*	5107	CBG01355	1	0
CBG00518	*	*	5110	CBG00516	1	0
CBG02903	*	*	5114	CBG25582	1	0
CBG02965	*	*	5121	CBG02968	1	0
CBG11786	*	*	5156	CBG31490	1	0
CBG02956	*	*	5159	CBG02958	1	0
CBG02639	*	*	5181	CBG02640	1	0
CBG02875	*	*	5191	CBG25585	1	0
CBG31159	*	*	5217	CBG08748	1	0
CBG12904	*	*	5221	CBG12902	1	0
CBG20590	*	*	5223	CBG20591	1	0
CBG02773	1	0	5225	CBG02772	1	0
CBG25450	*	*	5230	CBG00994	1	0
CBG04015	1	0	5238	CBG04017	1	0
CBG21707	1	0	5241	CBG21704	1	0
CBG23250	*	*	5243	CBG23248	1	0
CBG15941	*	*	5244	CBG15940	1	0
CBG12822	*	*	5245	CBG12819	1	0
CBG01474	1	0	5245	CBG01473	1	0
CBG01477	*	*	5261	CBG01474	1	0
CBG01762	*	*	5264	CBG01759	1	0
CBG09987	1	0	5271	CBG09990	1	0
CBG17592	*	*	5295	CBG17594	1	0
CBG18253	1	0	5306	CBG18256	1	0
CBG23105	*	*	5308	CBG23109	1	0
CBG03769	1	0	5311	CBG29833	1	0
CBG20171	*	*	5314	CBG20173	1	0
CBG24498	*	*	5332	CBG24496	1	0
CBG20310	*	*	5335	CBG20308	1	0
CBG04438	*	*	5337	CBG04437	1	0
CBG29942	*	*	5339	CBG04127	1	0
CBG30770	*	*	5346	CBG07482	1	0
CBG30871	*	*	5349	CBG04305	1	0
CBG21518	*	*	5353	CBG21521	1	0
CBG11005	*	*	5357	CBG11004	1	0
CBG12960	0	1	5365	CBG12963	1	0
CBG16807	*	*	5365	CBG27829	1	0
CBG17953	*	*	5370	CBG17956	1	0
CBG24057	*	*	5381	CBG24054	1	0
CBG07702	*	*	5395	CBG07704	1	0
CBG10074	1	1	5409	CBG10076	1	0
CBG31019	*	*	5415	CBG00712	1	0
CBG09373	*	*	5418	CBG31160	1	0
CBG09482	*	*	5418	CBG09478	1	0
CBG08290	*	*	5425	CBG08292	1	0
CBG19845	1	1	5434	CBG19843	1	0
CBG22166	*	*	5437	CBG22164	1	0
CBG02659	*	*	5441	CBG02663	1	0
CBG14955	*	*	5443	CBG14957	1	0
CBG00408	1	1	5457	CBG00404	1	0
CBG17718	1	0	5463	CBG17720	1	0
CBG09862	0	1	5468	CBG09864	1	0
CBG18078	*	*	5469	CBG18077	1	0
CBG04592	*	*	5471	CBG04593	1	0
CBG00684	1	0	5473	CBG00683	1	0
CBG04845	*	*	5505	CBG04843	1	0
CBG30021	*	*	5507	CBG11184	1	0
CBG13039	*	*	5510	CBG13037	1	0
CBG26324	*	*	5510	CBG06026	1	0
CBG05107	*	*	5519	CBG05104	1	0
CBG11971	*	*	5523	CBG11967	1	0
CBG19842	*	*	5523	CBG19844	1	0
CBG02521	*	*	5528	CBG02523	1	0
CBG12994	*	*	5530	CBG30142	1	0
CBG20329	1	1	5532	CBG20332	1	0
CBG03713	0	1	5539	CBG03714	1	0
CBG12480	0	1	5542	CBG12481	1	0
CBG27200	*	*	5553	CBG19367	1	0
CBG12256	1	1	5570	CBG12253	1	0
CBG09637	*	*	5584	CBG09639	1	0
CBG31007	*	*	5596	CBG21696	1	0
CBG22234	1	0	5598	CBG22231	1	0
CBG23519	*	*	5601	CBG23517	1	0
CBG00660	*	*	5610	CBG00662	1	0
CBG19672	1	0	5614	CBG19675	1	0
CBG13712	1	0	5620	CBG13710	1	0
CBG07577	*	*	5624	CBG07579	1	0
CBG03987	*	*	5629	CBG03985	1	0
CBG06617	*	*	5630	CBG06620	1	0
CBG23419	*	*	5631	CBG23416	1	0
CBG21053	1	0	5634	CBG21051	1	0
CBG09254	1	1	5650	CBG09250	1	0
CBG16888	*	*	5654	CBG16886	1	0
CBG23190	*	*	5655	CBG23191	1	0
CBG03708	*	*	5676	CBG03706	1	0
CBG27178	*	*	5699	CBG19177	1	0
CBG03823	*	*	5707	CBG03825	1	0
CBG24066	*	*	5709	CBG24239	1	0
CBG13566	*	*	5712	CBG13568	1	0
CBG01491	*	*	5716	CBG01489	1	0
CBG07401	*	*	5719	CBG28083	1	0
CBG24493	*	*	5725	CBG24495	1	0
CBG07556	*	*	5728	CBG07558	1	0
CBG04044	*	*	5732	CBG04042	1	0
CBG29843	*	*	5737	CBG20476	1	0
CBG08968	*	*	5737	CBG08970	1	0
CBG01931	*	*	5740	CBG01935	1	0
CBG17645	*	*	5744	CBG17647	1	0
CBG30621	*	*	5746	CBG17800	1	0
CBG11966	*	*	5750	CBG11963	1	0
CBG20667	*	*	5758	CBG20665	1	0
CBG01075	*	*	5770	CBG01077	1	0
CBG05267	*	*	5780	CBG05270	1	0
CBG20666	*	*	5791	CBG20668	1	0
CBG25508	*	*	5793	CBG00616	1	0
CBG10810	*	*	5794	CBG10814	1	0
CBG06074	0	1	5798	CBG06070	1	0
CBG17648	*	*	5801	CBG17649	1	0
CBG05452	*	*	5811	CBG05449	1	0
CBG06646	*	*	5816	CBG06643	1	0
CBG07007	*	*	5817	CBG07011	1	0
CBG18795	*	*	5832	CBG18798	1	0
CBG07842	*	*	5833	CBG07843	1	0
CBG15158	*	*	5835	CBG15160	1	0
CBG14917	*	*	5845	CBG14913	1	0
CBG19977	*	*	5848	CBG19980	1	0
CBG05522	*	*	5850	CBG05519	1	0
CBG30080	*	*	5853	CBG24316	1	0
CBG30512	*	*	5860	CBG12142	1	0
CBG13008	*	*	5860	CBG13006	1	0
CBG17197	*	*	5860	CBG17195	1	0
CBG12961	*	*	5862	CBG12958	1	0
CBG06141	*	*	5869	CBG06142	1	0
CBG07735	*	*	5876	CBG07733	1	0
CBG17613	*	*	5885	CBG17617	1	0
CBG25364	*	*	5892	CBG12708	1	0
CBG24755	*	*	5894	CBG25104	1	0
CBG14611	*	*	5927	CBG14609	1	0
CBG05907	*	*	5936	CBG31152	1	0
CBG06177	*	*	5966	CBG06179	1	0
CBG07849	*	*	5974	CBG25712	1	0
CBG16496	1	0	5977	CBG16497	1	0
CBG22741	1	0	5980	CBG22739	1	0
CBG18470	*	*	5988	CBG18472	1	0
CBG05465	*	*	6000	CBG05467	1	0
CBG19411	*	*	6002	CBG19413	1	0
CBG27705	*	*	6004	CBG14534	1	0
CBG15173	*	*	6007	CBG15175	1	0
CBG25801	*	*	6007	CBG06972	1	0
CBG06826	*	*	6010	CBG06824	1	0
CBG09495	*	*	6017	CBG09493	1	0
CBG07785	*	*	6030	CBG07784	1	0
CBG11491	*	*	6042	CBG11493	1	0
CBG00703	*	*	6046	CBG00701	1	0
CBG06416	*	*	6063	CBG06418	1	0
CBG21708	*	*	6065	CBG21709	1	0
CBG04322	*	*	6070	CBG04319	1	0
CBG09744	*	*	6077	CBG09204	1	0
CBG12147	*	*	6083	CBG12150	1	0
CBG17206	1	0	6099	CBG17208	1	0
CBG20618	*	*	6102	CBG20616	1	0
CBG01658	*	*	6125	CBG01660	1	0
CBG09984	0	1	6128	CBG09987	1	0
CBG21880	*	*	6173	CBG21878	1	0
CBG00729	*	*	6177	CBG00731	1	0
CBG01962	*	*	6182	CBG27483	1	0
CBG11772	*	*	6187	CBG11770	1	0
CBG13154	*	*	6211	CBG13157	1	0
CBG09081	*	*	6222	CBG09078	1	0
CBG31423	*	*	6236	CBG08165	1	0
CBG14860	*	*	6250	CBG14863	1	0
CBG05318	*	*	6251	CBG05314	1	0
CBG01007	*	*	6253	CBG01004	1	0
CBG03832	*	*	6255	CBG03837	1	0
CBG00626	*	*	6269	CBG00625	1	0
CBG02146	*	*	6270	CBG02149	1	0
CBG23872	*	*	6275	CBG15594	1	0
CBG02727	*	*	6283	CBG02730	1	0
CBG26365	*	*	6301	CBG05717	1	0
CBG08466	*	*	6303	CBG08462	1	0
CBG16169	*	*	6311	CBG27442	1	0
CBG11061	*	*	6322	CBG26138	1	0
CBG12064	*	*	6324	CBG12061	1	0
CBG31493	*	*	6331	CBG11346	1	0
CBG00337	*	*	6333	CBG00334	1	0
CBG00589	*	*	6341	CBG00591	1	0
CBG20755	*	*	6353	CBG20758	1	0
CBG20612	1	0	6363	CBG20615	1	0
CBG17666	*	*	6367	CBG17669	1	0
CBG08101	*	*	6390	CBG08099	1	0
CBG18008	0	1	6394	CBG18012	1	0
CBG03485	0	1	6397	CBG03487	1	0
CBG10031	*	*	6410	CBG10034	1	0
CBG00825	1	0	6412	CBG00821	1	0
CBG14919	*	*	6422	CBG14921	1	0
CBG17557	*	*	6422	CBG17559	1	0
CBG23401	*	*	6423	CBG23403	1	0
CBG21808	*	*	6427	CBG21806	1	0
CBG09563	*	*	6433	CBG09565	1	0
CBG07177	*	*	6444	CBG07175	1	0
CBG03210	*	*	6452	CBG03212	1	0
CBG03198	*	*	6462	CBG03197	1	0
CBG08905	*	*	6465	CBG26779	1	0
CBG08067	*	*	6469	CBG08064	1	0
CBG27499	*	*	6476	CBG02063	1	0
CBG03525	*	*	6482	CBG03527	1	0
CBG06013	*	*	6488	CBG06011	1	0
CBG20478	1	1	6492	CBG20480	1	0
CBG06340	*	*	6499	CBG06342	1	0
CBG18758	*	*	6502	CBG18761	1	0
CBG22317	*	*	6503	CBG01851	1	0
CBG01705	*	*	6513	CBG01707	1	0
CBG12314	*	*	6515	CBG12316	1	0
CBG14266	*	*	6517	CBG14269	1	0
CBG20955	1	0	6519	CBG20954	1	0
CBG02235	*	*	6524	CBG02238	1	0
CBG10011	*	*	6524	CBG10012	1	0
CBG25721	*	*	6540	CBG07887	1	0
CBG19440	*	*	6542	CBG19438	1	0
CBG06668	*	*	6548	CBG06670	1	0
CBG09791	*	*	6552	CBG09793	1	0
CBG00936	0	1	6565	CBG00937	1	0
CBG20644	*	*	6578	CBG20646	1	0
CBG22265	*	*	6586	CBG22270	1	0
CBG09000	*	*	6619	CBG08998	1	0
CBG09369	1	0	6626	CBG27112	1	0
CBG23743	1	0	6635	CBG23745	1	0
CBG31504	*	*	6640	CBG14389	1	0
CBG08072	*	*	6642	CBG08070	1	0
CBG12709	*	*	6666	CBG12712	1	0
CBG17682	1	0	6671	CBG17684	1	0
CBG05380	0	1	6673	CBG05378	1	0
CBG08718	*	*	6674	CBG08721	1	0
CBG25796	*	*	6675	CBG07035	1	0
CBG17681	*	*	6680	CBG17678	1	0
CBG19803	1	0	6691	CBG19806	1	0
CBG09262	*	*	6707	CBG09263	1	0
CBG07685	*	*	6713	CBG07687	1	0
CBG11301	*	*	6721	CBG11305	1	0
CBG09671	*	*	6721	CBG09676	1	0
CBG12633	1	0	6748	CBG12631	1	0
CBG25643	0	1	6748	CBG02420	1	0
CBG09407	*	*	6750	CBG09409	1	0
CBG16813	*	*	6763	CBG16816	1	0
CBG02376	*	*	6770	CBG02373	1	0
CBG16245	0	1	6777	CBG16244	1	0
CBG02891	1	0	6785	CBG02894	1	0
CBG13820	1	0	6790	CBG13823	1	0
CBG15628	*	*	6803	CBG12468	1	0
CBG00255	*	*	6817	CBG00253	1	0
CBG14384	*	*	6828	CBG14386	1	0
CBG12907	*	*	6841	CBG12910	1	0
CBG05959	*	*	6854	CBG05961	1	0
CBG22277	*	*	6856	CBG22273	1	0
CBG07596	*	*	6866	CBG07594	1	0
CBG20682	1	0	6875	CBG20683	1	0
CBG31262	*	*	6875	CBG26414	1	0
CBG17759	*	*	6878	CBG17763	1	0
CBG19883	*	*	6881	CBG26407	1	0
CBG09589	*	*	6890	CBG09586	1	0
CBG12007	1	1	6893	CBG12004	1	0
CBG08063	1	0	6898	CBG08066	1	0
CBG10247	*	*	6902	CBG25741	1	0
CBG13103	0	1	6918	CBG13100	1	0
CBG11756	1	0	6918	CBG11754	1	0
CBG14896	*	*	6931	CBG14892	1	0
CBG17945	0	1	6932	CBG17949	1	0
CBG20565	*	*	6978	CBG31165	1	0
CBG02872	*	*	6998	CBG02871	1	0
CBG15177	*	*	7015	CBG15174	1	0
CBG09625	*	*	7022	CBG09624	1	0
CBG05646	*	*	7031	CBG05649	1	0
CBG11992	*	*	7043	CBG11994	1	0
CBG11764	*	*	7064	CBG11763	1	0
CBG09278	*	*	7067	CBG09280	1	0
CBG03266	1	0	7069	CBG03270	1	0
CBG18460	*	*	7072	CBG24887	1	0
CBG26454	*	*	7074	CBG17682	1	0
CBG19636	*	*	7075	CBG19634	1	0
CBG31107	*	*	7079	CBG09126	1	0
CBG09525	*	*	7080	CBG09528	1	0
CBG22742	*	*	7090	CBG22741	1	0
CBG15323	*	*	7111	CBG15320	1	0
CBG12486	*	*	7117	CBG12484	1	0
CBG18316	1	0	7119	CBG18312	1	0
CBG24136	*	*	7145	CBG24133	1	0
CBG16758	*	*	7152	CBG16760	1	0
CBG12138	1	0	7161	CBG12141	1	0
CBG11181	1	1	7163	CBG11183	1	0
CBG23383	*	*	7170	CBG23385	1	0
CBG12481	1	0	7175	CBG12485	1	0
CBG21700	*	*	7177	CBG21703	1	0
CBG24167	1	0	7204	CBG21086	1	0
CBG06213	*	*	7223	CBG06215	1	0
CBG15722	*	*	7226	CBG15727	1	0
CBG19706	*	*	7248	CBG19704	1	0
CBG00331	*	*	7258	CBG00335	1	0
CBG12150	1	0	7261	CBG12153	1	0
CBG21735	*	*	7271	CBG21733	1	0
CBG09037	1	1	7289	CBG09035	1	0
CBG03950	*	*	7314	CBG03949	1	0
CBG23030	*	*	7326	CBG23029	1	0
CBG05915	0	1	7327	CBG05912	1	0
CBG05207	*	*	7332	CBG05203	1	0
CBG11184	1	0	7354	CBG11182	1	0
CBG06911	*	*	7360	CBG06915	1	0
CBG02762	*	*	7375	CBG02760	1	0
CBG08747	*	*	7382	CBG08745	1	0
CBG15467	*	*	7382	CBG15465	1	0
CBG08341	*	*	7394	CBG08339	1	0
CBG23399	0	1	7398	CBG23398	1	0
CBG06962	*	*	7412	CBG06959	1	0
CBG11885	*	*	7430	CBG11883	1	0
CBG18745	*	*	7442	CBG26262	1	0
CBG27802	*	*	7453	CBG11041	1	0
CBG09155	1	0	7459	CBG09152	1	0
CBG18390	0	1	7460	CBG18393	1	0
CBG11320	*	*	7466	CBG11323	1	0
CBG08373	1	0	7483	CBG08374	1	0
CBG11734	*	*	7504	CBG11735	1	0
CBG07590	*	*	7512	CBG07591	1	0
CBG01945	*	*	7547	CBG01947	1	0
CBG10082	*	*	7548	CBG10086	1	0
CBG30213	*	*	7555	CBG18096	1	0
CBG21934	*	*	7569	CBG21932	1	0
CBG21099	1	0	7569	CBG21101	1	0
CBG11380	*	*	7571	CBG30485	1	0
CBG03798	0	1	7574	CBG03802	1	0
CBG24744	*	*	7574	CBG24741	1	0
CBG05621	*	*	7579	CBG27329	1	0
CBG03729	*	*	7585	CBG03725	1	0
CBG23724	*	*	7592	CBG24501	1	0
CBG19471	*	*	7596	CBG19469	1	0
CBG06812	0	1	7599	CBG06814	1	0
CBG11092	*	*	7600	CBG11091	1	0
CBG16333	*	*	7621	CBG16338	1	0
CBG01634	*	*	7623	CBG01635	1	0
CBG08719	1	1	7629	CBG08716	1	0
CBG19775	1	1	7644	CBG19778	1	0
CBG21190	*	*	7658	CBG21188	1	0
CBG12719	*	*	7664	CBG12721	1	0
CBG23507	*	*	7667	CBG23510	1	0
CBG15777	1	0	7680	CBG15773	1	0
CBG24704	*	*	7682	CBG08424	1	0
CBG15769	1	0	7692	CBG15767	1	0
CBG14936	1	0	7701	CBG14938	1	0
CBG18464	*	*	7708	CBG21275	1	0
CBG03146	*	*	7723	CBG03148	1	0
CBG14654	*	*	7724	CBG14650	1	0
CBG04180	*	*	7726	CBG04176	1	0
CBG00779	*	*	7731	CBG00781	1	0
CBG02092	*	*	7734	CBG02093	1	0
CBG13614	*	*	7753	CBG13613	1	0
CBG18361	1	0	7759	CBG18357	1	0
CBG24603	*	*	7770	CBG24608	1	0
CBG21798	*	*	7787	CBG21797	1	0
CBG23405	*	*	7790	CBG23402	1	0
CBG23461	*	*	7815	CBG23464	1	0
CBG05975	*	*	7824	CBG05978	1	0
CBG20811	*	*	7833	CBG20808	1	0
CBG13699	*	*	7853	CBG13700	1	0
CBG16033	*	*	7875	CBG16029	1	0
CBG03799	1	1	7875	CBG03796	1	0
CBG30739	*	*	7879	CBG14467	1	0
CBG13813	*	*	7894	CBG13815	1	0
CBG13605	1	0	7898	CBG13602	1	0
CBG10778	*	*	7934	CBG10777	1	0
CBG18806	*	*	7949	CBG18804	1	0
CBG08984	*	*	7960	CBG08981	1	0
CBG10360	*	*	7963	CBG10358	1	0
CBG28032	*	*	7969	CBG05324	1	0
CBG03598	*	*	7978	CBG03601	1	0
CBG00133	*	*	8021	CBG00136	1	0
CBG05232	*	*	8035	CBG05235	1	0
CBG05410	0	1	8036	CBG05413	1	0
CBG14497	*	*	8036	CBG14499	1	0
CBG03186	*	*	8076	CBG03180	1	0
CBG07172	*	*	8078	CBG07170	1	0
CBG11270	*	*	8084	CBG11272	1	0
CBG29872	*	*	8088	CBG12807	1	0
CBG23391	*	*	8097	CBG23393	1	0
CBG07598	*	*	8123	CBG07600	1	0
CBG18943	*	*	8158	CBG18949	1	0
CBG02400	*	*	8159	CBG02402	1	0
CBG05861	*	*	8181	CBG05865	1	0
CBG22155	*	*	8181	CBG22158	1	0
CBG14780	*	*	8183	CBG14781	1	0
CBG11170	*	*	8184	CBG11169	1	0
CBG19894	*	*	8199	CBG19889	1	0
CBG01814	*	*	8216	CBG01816	1	0
CBG14749	1	0	8226	CBG14747	1	0
CBG15064	1	0	8230	CBG15066	1	0
CBG02240	1	0	8250	CBG02242	1	0
CBG11658	*	*	8259	CBG11656	1	0
CBG05751	*	*	8259	CBG05753	1	0
CBG01683	*	*	8263	CBG01684	1	0
CBG19768	*	*	8278	CBG19770	1	0
CBG01054	*	*	8294	CBG01057	1	0
CBG03413	*	*	8301	CBG03416	1	0
CBG01524	*	*	8302	CBG01519	1	0
CBG05816	1	0	8305	CBG05812	1	0
CBG20114	*	*	8311	CBG20111	1	0
CBG20322	*	*	8323	CBG20323	1	0
CBG15316	1	0	8328	CBG15314	1	0
CBG26571	*	*	8341	CBG23743	1	0
CBG22291	*	*	8357	CBG22293	1	0
CBG13908	*	*	8368	CBG13906	1	0
CBG25451	1	0	8377	CBG00989	1	0
CBG16023	*	*	8380	CBG16021	1	0
CBG25559	*	*	8414	CBG25561	1	0
CBG03701	*	*	8416	CBG03758	1	0
CBG29812	*	*	8465	CBG22054	1	0
CBG27930	*	*	8475	CBG27932	1	0
CBG19675	1	0	8482	CBG19679	1	0
CBG12655	*	*	8488	CBG12659	1	0
CBG27271	*	*	8491	CBG17083	1	0
CBG04608	*	*	8519	CBG04612	1	0
CBG06354	*	*	8524	CBG06352	1	0
CBG20020	0	1	8534	CBG20018	1	0
CBG13295	*	*	8563	CBG13293	1	0
CBG09884	*	*	8583	CBG09886	1	0
CBG05985	*	*	8584	CBG05990	1	0
CBG15472	*	*	8586	CBG15471	1	0
CBG05978	1	0	8591	CBG05982	1	0
CBG24454	*	*	8599	CBG23050	1	0
CBG08530	*	*	8612	CBG08534	1	0
CBG09635	*	*	8614	CBG09633	1	0
CBG04574	*	*	8619	CBG04572	1	0
CBG03649	1	0	8624	CBG20214	1	0
CBG10102	*	*	8639	CBG10098	1	0
CBG11233	*	*	8653	CBG31161	1	0
CBG02988	*	*	8656	CBG02984	1	0
CBG12664	*	*	8666	CBG12668	1	0
CBG00929	*	*	8683	CBG00927	1	0
CBG13590	*	*	8698	CBG13586	1	0
CBG31341	*	*	8699	CBG01431	1	0
CBG03249	*	*	8713	CBG03244	1	0
CBG21348	*	*	8714	CBG21349	1	0
CBG10985	1	0	8738	CBG27781	1	0
CBG19294	1	0	8740	CBG19297	1	0
CBG06274	*	*	8752	CBG06269	1	0
CBG02263	*	*	8769	CBG20604	1	0
CBG03311	*	*	8812	CBG03305	1	0
CBG05518	*	*	8814	CBG05521	1	0
CBG13066	1	0	8817	CBG13068	1	0
CBG13812	1	0	8822	CBG13827	1	0
CBG07061	*	*	8830	CBG07059	1	0
CBG13225	*	*	8838	CBG13227	1	0
CBG06225	*	*	8860	CBG06221	1	0
CBG06247	*	*	8864	CBG06249	1	0
CBG15350	*	*	8875	CBG15348	1	0
CBG09160	*	*	8881	CBG09157	1	0
CBG11208	1	0	8887	CBG11211	1	0
CBG28098	*	*	8907	CBG07325	1	0
CBG01767	*	*	8919	CBG01771	1	0
CBG09656	1	0	8920	CBG09652	1	0
CBG07900	*	*	8924	CBG30094	1	0
CBG22216	*	*	8929	CBG22213	1	0
CBG25231	*	*	8929	CBG03873	1	0
CBG00294	*	*	8932	CBG00291	1	0
CBG09813	*	*	8933	CBG09811	1	0
CBG01899	*	*	8940	CBG01897	1	0
CBG01236	*	*	8956	CBG01232	1	0
CBG13637	*	*	8966	CBG13640	1	0
CBG30178	*	*	8992	CBG15170	1	0
CBG28039	0	1	9019	CBG28036	1	0
CBG05370	0	1	9022	CBG05367	1	0
CBG12051	0	1	9059	CBG12050	1	0
CBG19858	*	*	9076	CBG19860	1	0
CBG23299	*	*	9102	CBG23302	1	0
CBG20579	*	*	9102	CBG20581	1	0
CBG19588	*	*	9124	CBG19592	1	0
CBG04464	*	*	9131	CBG04460	1	0
CBG06760	*	*	9138	CBG06763	1	0
CBG05938	*	*	9147	CBG05943	1	0
CBG18457	*	*	9153	CBG18455	1	0
CBG09573	*	*	9158	CBG09569	1	0
CBG14207	*	*	9177	CBG30798	1	0
CBG03158	*	*	9190	CBG03161	1	0
CBG12839	*	*	9197	CBG12837	1	0
CBG18830	*	*	9197	CBG18827	1	0
CBG27805	*	*	9197	CBG16690	1	0
CBG02573	1	0	9205	CBG02574	1	0
CBG23406	*	*	9206	CBG23411	1	0
CBG13343	*	*	9215	CBG13342	1	0
CBG21600	*	*	9220	CBG26248	1	0
CBG02807	*	*	9234	CBG02810	1	0
CBG20495	1	0	9242	CBG20493	1	0
CBG18546	*	*	9256	CBG18548	1	0
CBG19336	*	*	9292	CBG19338	1	0
CBG06205	*	*	9295	CBG06201	1	0
CBG20673	*	*	9330	CBG20674	1	0
CBG17281	1	0	9343	CBG17279	1	0
CBG18243	*	*	9350	CBG18245	1	0
CBG17513	*	*	9352	CBG17511	1	0
CBG22760	*	*	9386	CBG22758	1	0
CBG25434	*	*	9395	CBG19756	1	0
CBG12359	*	*	9402	CBG12363	1	0
CBG09263	1	0	9402	CBG09267	1	0
CBG13180	*	*	9408	CBG13181	1	0
CBG23705	*	*	9408	CBG23708	1	0
CBG03281	*	*	9417	CBG03285	1	0
CBG02356	1	0	9428	CBG02352	1	0
CBG13294	*	*	9438	CBG13296	1	0
CBG10107	*	*	9443	CBG10104	1	0
CBG24160	*	*	9446	CBG24161	1	0
CBG10811	*	*	9453	CBG10808	1	0
CBG00468	*	*	9457	CBG00466	1	0
CBG07367	1	0	9467	CBG07363	1	0
CBG03818	*	*	9484	CBG03814	1	0
CBG02028	1	0	9494	CBG02030	1	0
CBG04591	*	*	9505	CBG04588	1	0
CBG04090	*	*	9505	CBG04086	1	0
CBG06288	*	*	9526	CBG06284	1	0
CBG17386	*	*	9547	CBG17384	1	0
CBG10990	*	*	9560	CBG10993	1	0
CBG06185	*	*	9617	CBG06187	1	0
CBG08668	*	*	9626	CBG08666	1	0
CBG03343	*	*	9630	CBG03340	1	0
CBG16082	*	*	9630	CBG16084	1	0
CBG21710	*	*	9636	CBG21707	1	0
CBG25172	*	*	9637	CBG05145	1	0
CBG11119	*	*	9678	CBG11123	1	0
CBG03794	*	*	9681	CBG03797	1	0
CBG12289	*	*	9759	CBG30269	1	0
CBG16489	*	*	9768	CBG16492	1	0
CBG08115	*	*	9772	CBG08120	1	0
CBG11744	1	0	9773	CBG11742	1	0
CBG07677	*	*	9825	CBG07674	1	0
CBG23901	*	*	9842	CBG23904	1	0
CBG13432	*	*	9872	CBG13430	1	0
CBG21166	*	*	9882	CBG21168	1	0
CBG23411	1	0	9882	CBG23415	1	0
CBG04234	*	*	9907	CBG04230	1	0
CBG15770	1	0	9914	CBG15769	1	0
CBG15819	*	*	9937	CBG15813	1	0
CBG15341	*	*	9938	CBG15339	1	0
CBG11324	*	*	9973	CBG11327	1	0
CBG03957	1	1	10001	CBG03960	1	0
CBG23916	*	*	10005	CBG24536	1	0
CBG26887	*	*	10006	CBG11315	1	0
CBG04061	*	*	10010	CBG04058	1	0
CBG16532	*	*	10011	CBG16529	1	0
CBG18002	*	*	10012	CBG18007	1	0
CBG06847	*	*	10043	CBG06842	1	0
CBG21510	*	*	10093	CBG21507	1	0
CBG21031	*	*	10113	CBG21026	1	0
CBG18862	*	*	10114	CBG18863	1	0
CBG00663	1	0	10147	CBG00666	1	0
CBG13148	1	0	10166	CBG13145	1	0
CBG23144	*	*	10189	CBG23140	1	0
CBG00998	*	*	10190	CBG00996	1	0
CBG16592	*	*	10247	CBG16597	1	0
CBG02522	*	*	10271	CBG02518	1	0
CBG10736	*	*	10272	CBG10738	1	0
CBG17209	1	0	10294	CBG17207	1	0
CBG21144	*	*	10323	CBG21145	1	0
CBG09939	1	0	10340	CBG09936	1	0
CBG03774	*	*	10341	CBG03773	1	0
CBG05624	*	*	10342	CBG27331	1	0
CBG13948	1	0	10344	CBG13946	1	0
CBG30020	*	*	10345	CBG11149	1	0
CBG00967	*	*	10358	CBG00964	1	0
CBG11206	*	*	10366	CBG11208	1	0
CBG15014	*	*	10393	CBG15011	1	0
CBG26386	*	*	10404	CBG03342	1	0
CBG18282	*	*	10417	CBG18286	1	0
CBG11695	*	*	10443	CBG11692	1	0
CBG29759	*	*	10448	CBG13223	1	0
CBG12056	*	*	10466	CBG12052	1	0
[truncated: 2,228 more rows]
