# Supplementary material for: Genome annotation of Caenorhabditis briggsae by TEC-RED identifies new exons, paralogs, and conserved and novel operons
Source: G3 (Bethesda). 2022 Apr 29;12(7):jkac101. doi: 10.1093/g3journal/jkac101 (PMC9258526; doi:10.1093/g3journal/jkac101)
Supplement: jkac101_Supplementary_Data_File_9 [file jkac101_supplementary_data_file_9.xlsx]

## Sheet: Overlap with germline genes
Jhaveri and van den Berg et al., Genome annotation of Caenorhabditis briggsae by TEC-RED identifies new exons, paralogs, conserved and novel operons.
C. elegans orthologs of 228 C. briggsae genes present in high confidence operons that overlap with germline genes reported in Wang et al., (2011)
WB Gene ID	Gene name
WBGene00000142	aos-1
WBGene00000145	apc-11
WBGene00000181	ard-1
WBGene00000204	arx-6
WBGene00000206	asb-1
WBGene00000214	asp-1
WBGene00000230	atp-3
WBGene00000235	baf-1
WBGene00000263	F23H11.5
WBGene00000276	byn-1
WBGene00000378	cct-2
WBGene00000381	cct-6
WBGene00000416	ced-2
WBGene00000465	cpg-1
WBGene00000763	coq-3
WBGene00000787	cps-6
WBGene00000794	crn-1
WBGene00000818	csn-6
WBGene00000833	cts-1
WBGene00000879	cyn-3
WBGene00000896	dad-1
WBGene00000923	daf-31
WBGene00000965	dhs-1
WBGene00000985	dhs-22
WBGene00001005	dlc-1
WBGene00001057	dpf-4
WBGene00001155	ech-6
WBGene00001230	eif-3.G
WBGene00001405	fce-1
WBGene00001423	fib-1
WBGene00001497	fars-1
WBGene00001499	fsn-1
WBGene00001513	gad-1
WBGene00001558	gdi-1
WBGene00001862	him-3
WBGene00002045	icd-1
WBGene00002046	icln-1
WBGene00002083	inf-1
WBGene00002136	inx-14
WBGene00002335	let-60
WBGene00003036	lin-53
WBGene00003079	lsm-5
WBGene00003129	map-1
WBGene00003158	mcm-6
WBGene00003221	mes-3
WBGene00003415	mars-1
WBGene00003805	npp-19
WBGene00003830	num-1
WBGene00003864	oma-1
WBGene00003870	ooc-5
WBGene00003923	pas-2
WBGene00003950	pbs-4
WBGene00003951	pbs-5
WBGene00003964	pdi-3
WBGene00004034	pkc-3
WBGene00004091	pps-1
WBGene00004175	pqn-96
WBGene00004305	ran-4
WBGene00004312	rba-1
WBGene00004326	rde-4
WBGene00004339	rfc-3
WBGene00004384	rnp-1
WBGene00004385	rnp-2
WBGene00004412	rpl-1
WBGene00004414	rpl-3
WBGene00004415	rpl-4
WBGene00004416	rpl-5
WBGene00004424	rpl-12
WBGene00004427	rpl-15
WBGene00004429	rpl-17
WBGene00004431	rpl-19
WBGene00004432	rpl-20
WBGene00004439	rpl-25.2
WBGene00004441	rpl-27
WBGene00004443	rpl-29
WBGene00004445	rpl-31
WBGene00004450	rpl-36
WBGene00004456	rpl-43
WBGene00004460	rpn-3
WBGene00004465	rpn-9
WBGene00004486	rps-17
WBGene00004491	rps-22
WBGene00004493	rps-24
WBGene00004679	rars-1
WBGene00004704	rsp-7
WBGene00004918	snr-5
WBGene00004920	snr-7
WBGene00004930	sod-1
WBGene00005007	spr-2
WBGene00005026	sqv-8
WBGene00006391	taf-9
WBGene00006574	tin-13
WBGene00006638	tsp-12
WBGene00006708	ubc-13
WBGene00006713	ubc-18
WBGene00006725	ubl-1
WBGene00006785	unc-50
WBGene00006791	unc-57
WBGene00006910	vha-1
WBGene00007088	B0001.3
WBGene00007107	pfd-4
WBGene00007144	B0334.4
WBGene00007223	znf-706
WBGene00007463	vgln-1
WBGene00007564	mrps-22
WBGene00007586	ril-2
WBGene00007609	C15C8.7
WBGene00007626	rnf-121
WBGene00007643	marc-3
WBGene00007708	nola-3
WBGene00008035	C39E9.12
WBGene00008237	nstp-10
WBGene00008262	ril-1
WBGene00008380	prp-38
WBGene00008408	D2023.4
WBGene00008414	D2030.4
WBGene00008452	mrps-5
WBGene00008532	dpt-1
WBGene00008533	F02E9.10
WBGene00008720	F12F6.1
WBGene00009140	F26A3.1
WBGene00009563	F39H2.3
WBGene00009712	F44G4.2
WBGene00009880	F49C12.11
WBGene00009993	F53F4.11
WBGene00010075	F55A11.1
WBGene00010080	F55A11.7
WBGene00010097	srpa-68
WBGene00010435	JC8.2
WBGene00010579	K05C4.2
WBGene00010814	M01F1.8
WBGene00011015	R04F11.2
WBGene00011110	prdx-3
WBGene00011122	cpt-2
WBGene00011272	dtmk-1
WBGene00011273	R53.4
WBGene00011306	R186.3
WBGene00011526	cox-15
WBGene00011527	cchl-1
WBGene00011634	T09A5.5
WBGene00011731	acbp-5
WBGene00011912	T22C1.1
WBGene00012004	dyrb-1
WBGene00012166	nuo-6
WBGene00012187	rpb-11
WBGene00012651	orc-4
WBGene00012695	Y39B6A.37
WBGene00013004	mrpl-37
WBGene00013025	vha-13
WBGene00013038	ani-1
WBGene00013200	Y54E5A.5
WBGene00013208	Y54G9A.5
WBGene00013378	emc-3
WBGene00013463	kdp-1
WBGene00013724	Y106G6H.14
WBGene00013766	prmt-1
WBGene00013804	Y116A8C.27
WBGene00013894	ZC434.8
WBGene00014075	dhhc-4
WBGene00014111	rpc-25
WBGene00014119	ZK858.6
WBGene00014124	usip-1
WBGene00015184	djr-1.1
WBGene00015185	mrpl-41
WBGene00015232	B0511.6
WBGene00015313	hpo-32
WBGene00015698	kca-1
WBGene00015810	C16A3.5
WBGene00016073	C24H12.4
WBGene00016142	mrps-18C
WBGene00016144	mmab-1
WBGene00016166	C27F2.4
WBGene00016321	tppp-1
WBGene00016333	C32F10.8
WBGene00016387	kbp-5
WBGene00016564	cmt-1
WBGene00016630	acer-1
WBGene00016652	got-2.1
WBGene00017088	akir-1
WBGene00017121	cyc-2.1
WBGene00017317	attf-2
WBGene00017347	F10E7.5
WBGene00017546	rpa-1
WBGene00017734	F23C8.5
WBGene00017778	nono-1
WBGene00017993	cec-5
WBGene00017996	F33D4.4
WBGene00017999	emc-6
WBGene00018131	F37A4.1
WBGene00018151	F37C12.3
WBGene00018160	odr-8
WBGene00018423	F44E2.10
WBGene00018431	F44E7.9
WBGene00018585	F48A11.4
WBGene00018610	F48E8.3
WBGene00018827	pst-2
WBGene00019220	pfd-2
WBGene00019275	rpac-40
WBGene00019396	K04F10.3
WBGene00019401	nuo-4
WBGene00019504	K07H8.2
WBGene00019678	K12H4.3
WBGene00019767	rpa-2
WBGene00020269	erfa-1
WBGene00020274	T05H4.11
WBGene00020823	T26A5.8
WBGene00020894	T28D9.1
WBGene00020950	dlst-1
WBGene00021035	W05F2.3
WBGene00021133	tomm-22
WBGene00021277	ddx-10
WBGene00021466	eif-2gamma
WBGene00021515	set-23
WBGene00021826	txl-1
WBGene00021849	Y54F10AM.5
WBGene00021959	Y57E12AL.6
WBGene00022075	Y69A2AR.3
WBGene00022114	Y71F9AL.9
WBGene00022127	yop-1
WBGene00022169	Y71H2AM.4
WBGene00022455	tyms-1
WBGene00022456	pfkb-1.1
WBGene00022458	prp-31
WBGene00022470	mrpl-19
WBGene00022776	perm-3
WBGene00022783	tomm-7
WBGene00022793	ZK686.3
WBGene00044321	mrps-30

## Sheet: GO analysis of C. elegans ortho
Jhaveri and van den Berg et al., Genome annotation of Caenorhabditis briggsae by TEC-RED identifies new exons, paralogs, conserved and novel operons.
GO analysis of C.elegans orthologs of C. briggsae operon genes (that were identified in this study)
GO biological process complete	over/under represented	fold Enrichment	FDR
cellular process (GO:0009987)	+	1.71	6.12e-61
cellular metabolic process (GO:0044237)	+	2.23	1.69e-59
metabolic process (GO:0008152)	+	2.08	6.05e-56
organic substance metabolic process (GO:0071704)	+	2.09	3.57e-52
biological_process (GO:0008150)	+	1.52	4.08e-52
primary metabolic process (GO:0044238)	+	2.12	5.89e-51
cellular nitrogen compound metabolic process (GO:0034641)	+	2.97	1.2e-47
nitrogen compound metabolic process (GO:0006807)	+	2.16	5.99e-47
gene expression (GO:0010467)	+	3.68	2.33e-44
macromolecule metabolic process (GO:0043170)	+	2.15	8.77e-40
nucleobase-containing compound metabolic process (GO:0006139)	+	2.89	7.45e-32
heterocycle metabolic process (GO:0046483)	+	2.83	8.94e-32
cellular aromatic compound metabolic process (GO:0006725)	+	2.82	1.19e-31
organic cyclic compound metabolic process (GO:1901360)	+	2.77	3.29e-31
cellular biosynthetic process (GO:0044249)	+	2.82	3.62e-29
biosynthetic process (GO:0009058)	+	2.76	8.77e-29
organic substance biosynthetic process (GO:1901576)	+	2.77	2.04e-28
cellular macromolecule metabolic process (GO:0044260)	+	2.15	7.45e-28
cellular nitrogen compound biosynthetic process (GO:0044271)	+	3.64	4.16e-27
nucleic acid metabolic process (GO:0090304)	+	2.98	4.67e-27
RNA metabolic process (GO:0016070)	+	3.29	3.98e-25
cellular component organization or biogenesis (GO:0071840)	+	2.18	6.64e-23
translation (GO:0006412)	+	5.12	9.69e-23
peptide biosynthetic process (GO:0043043)	+	5.03	2.3e-22
cellular component biogenesis (GO:0044085)	+	2.95	1.02e-21
cellular macromolecule biosynthetic process (GO:0034645)	+	3.05	1.8e-21
macromolecule biosynthetic process (GO:0009059)	+	3.02	4.16e-21
amide biosynthetic process (GO:0043604)	+	4.56	5.53e-21
organonitrogen compound biosynthetic process (GO:1901566)	+	2.89	1.42e-19
ribonucleoprotein complex biogenesis (GO:0022613)	+	4.71	3.86e-19
organonitrogen compound metabolic process (GO:1901564)	+	1.86	4.11e-19
RNA processing (GO:0006396)	+	3.49	9.87e-19
ribosome biogenesis (GO:0042254)	+	5.37	4.19e-18
cellular protein metabolic process (GO:0044267)	+	2.05	3.52e-17
ncRNA metabolic process (GO:0034660)	+	4.19	1.03e-16
peptide metabolic process (GO:0006518)	+	3.64	7.23e-16
ncRNA processing (GO:0034470)	+	4.32	1.24e-14
cellular amide metabolic process (GO:0043603)	+	3.2	1.27e-14
protein metabolic process (GO:0019538)	+	1.85	1.6e-14
rRNA metabolic process (GO:0016072)	+	5.53	3.06e-14
rRNA processing (GO:0006364)	+	5.54	6.46e-14
cellular protein-containing complex assembly (GO:0034622)	+	3.87	1.01e-13
cellular component organization (GO:0016043)	+	1.93	1.33e-13
organelle organization (GO:0006996)	+	2.06	1.88e-11
small molecule metabolic process (GO:0044281)	+	2.42	4.77e-11
protein-containing complex assembly (GO:0065003)	+	3.17	8.93e-11
protein-containing complex subunit organization (GO:0043933)	+	2.99	1.23e-10
cellular localization (GO:0051641)	+	2.29	3.55e-10
ribosomal large subunit biogenesis (GO:0042273)	+	8.06	1.82e-09
cellular component assembly (GO:0022607)	+	2.39	2.1e-09
protein localization (GO:0008104)	+	2.33	3.68e-08
organic substance catabolic process (GO:1901575)	+	2.17	4.4e-08
G protein-coupled receptor signaling pathway (GO:0007186)	-	0.14	8.26e-08
catabolic process (GO:0009056)	+	2.03	1.19e-07
macromolecule localization (GO:0033036)	+	2.12	1.54e-07
cellular macromolecule localization (GO:0070727)	+	2.57	2.35e-07
cellular catabolic process (GO:0044248)	+	2.08	4.11e-07
methylation (GO:0032259)	+	4.08	4.88e-07
establishment of localization in cell (GO:0051649)	+	2.17	1.36e-06
nucleobase-containing compound biosynthetic process (GO:0034654)	+	2.78	2.43e-06
protein transport (GO:0015031)	+	2.48	2.46e-06
aromatic compound biosynthetic process (GO:0019438)	+	2.69	2.49e-06
cellular protein localization (GO:0034613)	+	2.44	2.61e-06
cellular macromolecule catabolic process (GO:0044265)	+	2.5	2.81e-06
ATP metabolic process (GO:0046034)	+	4.29	4.6e-06
localization (GO:0051179)	+	1.54	5.17e-06
maturation of 5.8S rRNA (GO:0000460)	+	8.65	5.21e-06
cytoplasmic translation (GO:0002181)	+	6.39	5.24e-06
protein folding (GO:0006457)	+	4.43	5.32e-06
macromolecule catabolic process (GO:0009057)	+	2.39	5.4e-06
organophosphate metabolic process (GO:0019637)	+	2.41	5.98e-06
establishment of protein localization (GO:0045184)	+	2.41	6.07e-06
organic cyclic compound biosynthetic process (GO:1901362)	+	2.53	6.1e-06
heterocycle biosynthetic process (GO:0018130)	+	2.57	6.97e-06
macromolecule methylation (GO:0043414)	+	4.18	1.15e-05
nitrogen compound transport (GO:0071705)	+	2.13	1.16e-05
modification-dependent macromolecule catabolic process (GO:0043632)	+	2.94	1.24e-05
mitochondrion organization (GO:0007005)	+	3.53	1.61e-05
macromolecule modification (GO:0043412)	+	1.63	2.69e-05
nervous system process (GO:0050877)	-	0.18	3.39e-05
vesicle-mediated transport (GO:0016192)	+	2.26	5e-05
intracellular transport (GO:0046907)	+	2.18	5.05e-05
RNA modification (GO:0009451)	+	4.07	5.45e-05
mitochondrial respiratory chain complex assembly (GO:0033108)	+	7.26	6.32e-05
nucleoside phosphate metabolic process (GO:0006753)	+	2.86	6.38e-05
system process (GO:0003008)	-	0.23	7.02e-05
mRNA metabolic process (GO:0016071)	+	2.56	7.29e-05
sensory perception (GO:0007600)	-	0.1	8.31e-05
generation of precursor metabolites and energy (GO:0006091)	+	3.26	8.78e-05
ribonucleoprotein complex assembly (GO:0022618)	+	3.87	9.91e-05
reproduction (GO:0000003)	+	1.84	0.00011
ribonucleoprotein complex subunit organization (GO:0071826)	+	3.8	0.000126
protein modification by small protein conjugation (GO:0032446)	+	2.75	0.000186
organophosphate biosynthetic process (GO:0090407)	+	2.57	0.000187
reproductive process (GO:0022414)	+	1.85	0.000207
protein modification by small protein conjugation or removal (GO:0070647)	+	2.54	0.000216
sensory perception of chemical stimulus (GO:0007606)	-	0.11	0.000223
cleavage involved in rRNA processing (GO:0000469)	+	7.98	0.000225
maturation of LSU-rRNA (GO:0000470)	+	7.98	0.000227
intracellular protein transport (GO:0006886)	+	2.51	0.00025
nucleoside phosphate biosynthetic process (GO:1901293)	+	3.3	0.000277
nucleic acid phosphodiester bond hydrolysis (GO:0090305)	+	3.01	0.000278
nucleobase-containing small molecule metabolic process (GO:0055086)	+	2.54	0.000278
modification-dependent protein catabolic process (GO:0019941)	+	2.67	0.000279
organic substance transport (GO:0071702)	+	1.85	0.000289
nucleotide metabolic process (GO:0009117)	+	2.72	0.00029
tRNA metabolic process (GO:0006399)	+	3.38	0.000311
DNA metabolic process (GO:0006259)	+	2.49	0.000365
ribosomal large subunit assembly (GO:0000027)	+	10.64	0.000378
maturation of 5.8S rRNA from tricistronic rRNA transcript (SSU-rRNA, 5.8S rRNA, LSU-rRNA) (GO:0000466)	+	8.55	0.000396
organonitrogen compound catabolic process (GO:1901565)	+	2.07	0.000407
cellular respiration (GO:0045333)	+	3.85	0.000507
establishment of protein localization to organelle (GO:0072594)	+	3.25	0.000509
nucleoside triphosphate metabolic process (GO:0009141)	+	6.1	0.00053
oxoacid metabolic process (GO:0043436)	+	2.17	0.000537
ribose phosphate metabolic process (GO:0019693)	+	2.85	0.000556
small molecule biosynthetic process (GO:0044283)	+	2.85	0.000561
ribosome assembly (GO:0042255)	+	5.93	0.000636
nucleotide biosynthetic process (GO:0009165)	+	3.17	0.000654
quinone metabolic process (GO:1901661)	+	11.64	0.000827
quinone biosynthetic process (GO:1901663)	+	11.64	0.000833
ketone biosynthetic process (GO:0042181)	+	11.64	0.00084
ubiquinone metabolic process (GO:0006743)	+	11.64	0.000847
ubiquinone biosynthetic process (GO:0006744)	+	11.64	0.000854
RNA phosphodiester bond hydrolysis (GO:0090501)	+	3.65	0.000863
establishment of localization (GO:0051234)	+	1.45	0.00088
nucleoside triphosphate biosynthetic process (GO:0009142)	+	6.24	0.00103
ubiquitin-dependent protein catabolic process (GO:0006511)	+	2.57	0.00113
energy derivation by oxidation of organic compounds (GO:0015980)	+	3.39	0.00115
regulation of metabolic process (GO:0019222)	+	1.45	0.00119
carboxylic acid metabolic process (GO:0019752)	+	2.12	0.0012
RNA methylation (GO:0001510)	+	4.89	0.00121
snRNA metabolic process (GO:0016073)	+	6.91	0.0013
purine ribonucleoside triphosphate metabolic process (GO:0009205)	+	6.91	0.00131
oxidative phosphorylation (GO:0006119)	+	4.4	0.00144
mRNA processing (GO:0006397)	+	2.58	0.00151
proteolysis involved in cellular protein catabolic process (GO:0051603)	+	2.32	0.00155
purine nucleoside triphosphate metabolic process (GO:0009144)	+	6.65	0.00161
RNA splicing, via transesterification reactions (GO:0000375)	+	3.13	0.00165
RNA splicing, via transesterification reactions with bulged adenosine as nucleophile (GO:0000377)	+	3.13	0.00166
mRNA splicing, via spliceosome (GO:0000398)	+	3.13	0.00168
organic acid metabolic process (GO:0006082)	+	2.01	0.00177
aerobic respiration (GO:0009060)	+	3.74	0.0018
cellular protein catabolic process (GO:0044257)	+	2.29	0.00181
embryo development ending in birth or egg hatching (GO:0009792)	+	2.24	0.00185
energy coupled proton transport, down electrochemical gradient (GO:0015985)	+	7.6	0.00189
ATP synthesis coupled proton transport (GO:0015986)	+	7.6	0.0019
rRNA modification (GO:0000154)	+	7.6	0.00192
small molecule catabolic process (GO:0044282)	+	2.68	0.00224
negative regulation of biological process (GO:0048519)	+	1.63	0.00225
heterocycle catabolic process (GO:0046700)	+	2.83	0.00234
ribonucleotide metabolic process (GO:0009259)	+	2.67	0.0024
localization within membrane (GO:0051668)	+	2.91	0.00241
RNA biosynthetic process (GO:0032774)	+	3.01	0.00247
cellular nitrogen compound catabolic process (GO:0044270)	+	2.81	0.00247
RNA splicing (GO:0008380)	+	2.81	0.00248
protein catabolic process (GO:0030163)	+	2.17	0.0025
cell cycle (GO:0007049)	+	1.9	0.00251
protein targeting (GO:0006605)	+	3.4	0.00254
ribose phosphate biosynthetic process (GO:0046390)	+	3.23	0.00261
transcription, DNA-templated (GO:0006351)	+	3.1	0.00262
purine-containing compound metabolic process (GO:0072521)	+	2.64	0.00262
protein ubiquitination (GO:0016567)	+	2.58	0.00262
monocarboxylic acid metabolic process (GO:0032787)	+	2.57	0.00266
ribonucleoside triphosphate metabolic process (GO:0009199)	+	5.99	0.00267
purine nucleotide metabolic process (GO:0006163)	+	2.69	0.00279
negative regulation of gene expression (GO:0010629)	+	2.35	0.0028
ATP biosynthetic process (GO:0006754)	+	6.94	0.00282
meiotic cell cycle (GO:0051321)	+	2.45	0.00302
detection of stimulus involved in sensory perception (GO:0050906)	-	< 0.01	0.00309
cellular lipid metabolic process (GO:0044255)	+	2.01	0.00331
biological regulation (GO:0065007)	+	1.24	0.00344
protein import (GO:0017038)	+	3.87	0.00351
nucleic acid-templated transcription (GO:0097659)	+	2.99	0.00359
mitochondrial transmembrane transport (GO:1990542)	+	4.13	0.00376
cellular response to stress (GO:0033554)	+	1.87	0.00391
multicellular organism development (GO:0007275)	+	1.45	0.00419
cellular ketone metabolic process (GO:0042180)	+	6.39	0.00425
DNA-templated transcription, initiation (GO:0006352)	+	4.87	0.00425
purine nucleoside triphosphate biosynthetic process (GO:0009145)	+	6.39	0.00428
purine ribonucleoside triphosphate biosynthetic process (GO:0009206)	+	6.39	0.0043
nucleobase-containing compound catabolic process (GO:0034655)	+	2.83	0.00433
organic cyclic compound catabolic process (GO:1901361)	+	2.65	0.00443
carbohydrate derivative metabolic process (GO:1901135)	+	1.86	0.00456
regulation of macromolecule metabolic process (GO:0060255)	+	1.42	0.0046
RNA phosphodiester bond hydrolysis, endonucleolytic (GO:0090502)	+	3.99	0.00468
anatomical structure development (GO:0048856)	+	1.42	0.0048
purine ribonucleotide metabolic process (GO:0009150)	+	2.62	0.00505
nuclear RNA surveillance (GO:0071027)	+	7.35	0.00527
nuclear mRNA surveillance (GO:0071028)	+	7.35	0.00529
cellular protein modification process (GO:0006464)	+	1.48	0.00542
protein modification process (GO:0036211)	+	1.48	0.00545
transport (GO:0006810)	+	1.4	0.00566
chromosome organization (GO:0051276)	+	1.97	0.00576
detection of chemical stimulus involved in sensory perception (GO:0050907)	-	< 0.01	0.00589
ribonucleotide biosynthetic process (GO:0009260)	+	3.07	0.0059
detection of chemical stimulus (GO:0009593)	-	< 0.01	0.00595
sensory perception of smell (GO:0007608)	-	< 0.01	0.00609
aerobic electron transport chain (GO:0019646)	+	4.14	0.00614
ATP synthesis coupled electron transport (GO:0042773)	+	4.14	0.00617
mitochondrial ATP synthesis coupled electron transport (GO:0042775)	+	4.14	0.0062
chromatin organization (GO:0006325)	+	2.36	0.00621
purine nucleotide biosynthetic process (GO:0006164)	+	3.18	0.00627
electron transport chain (GO:0022900)	+	3.55	0.00633
genitalia development (GO:0048806)	+	4.06	0.00694
regulation of translation (GO:0006417)	+	2.87	0.00719
NADH dehydrogenase complex assembly (GO:0010257)	+	8.55	0.00743
rRNA methylation (GO:0031167)	+	8.55	0.00746
mitochondrial respiratory chain complex I assembly (GO:0032981)	+	8.55	0.0075
detection of stimulus (GO:0051606)	-	0.09	0.00776
RNA surveillance (GO:0071025)	+	6.65	0.00782
aromatic compound catabolic process (GO:0019439)	+	2.57	0.00783
nucleoside monophosphate metabolic process (GO:0009123)	+	4.85	0.00796
RNA catabolic process (GO:0006401)	+	3.09	0.00805
ncRNA 3'-end processing (GO:0043628)	+	5.5	0.00814
transcription initiation from RNA polymerase II promoter (GO:0006367)	+	5.5	0.00817
protein transmembrane import into intracellular organelle (GO:0044743)	+	5.5	0.00821
regulation of cellular amide metabolic process (GO:0034248)	+	2.83	0.00823
ribonucleoside triphosphate biosynthetic process (GO:0009201)	+	5.5	0.00825
detection of chemical stimulus involved in sensory perception of smell (GO:0050911)	-	< 0.01	0.00827
protein localization to organelle (GO:0033365)	+	2.35	0.00827
mitochondrial transport (GO:0006839)	+	3.37	0.00921
DNA catabolic process (GO:0006308)	+	7.98	0.00935
purine-containing compound biosynthetic process (GO:0072522)	+	3.02	0.00935
protein alkylation (GO:0008213)	+	3.85	0.00947
protein methylation (GO:0006479)	+	3.85	0.00951
mitochondrial electron transport, NADH to ubiquinone (GO:0006120)	+	5.32	0.00962
regulation of gene expression (GO:0010468)	+	1.44	0.00975
monocarboxylic acid biosynthetic process (GO:0072330)	+	4.16	0.0101
negative regulation of macromolecule metabolic process (GO:0010605)	+	1.75	0.0104
regulation of protein metabolic process (GO:0051246)	+	1.8	0.0106
cytochrome complex assembly (GO:0017004)	+	7.48	0.0118
respiratory electron transport chain (GO:0022904)	+	3.72	0.0118
regulation of cellular protein metabolic process (GO:0032268)	+	1.81	0.0119
protein localization to membrane (GO:0072657)	+	2.8	0.0123
cell cycle process (GO:0022402)	+	1.9	0.0123
positive regulation of cellular process (GO:0048522)	+	1.55	0.0124
negative regulation of metabolic process (GO:0009892)	+	1.73	0.0126
proton transmembrane transport (GO:1902600)	+	3.2	0.0132
nuclear-transcribed mRNA catabolic process (GO:0000956)	+	3.37	0.014
regulation of cellular metabolic process (GO:0031323)	+	1.39	0.014
RNA 3'-end processing (GO:0031123)	+	3.37	0.0141
purine ribonucleotide biosynthetic process (GO:0009152)	+	3	0.0142
developmental process (GO:0032502)	+	1.36	0.0142
endonucleolytic cleavage of tricistronic rRNA transcript (SSU-rRNA, 5.8S rRNA, LSU-rRNA) (GO:0000479)	+	9.07	0.0172
signaling (GO:0023052)	-	0.67	0.0197
nucleoside monophosphate biosynthetic process (GO:0009124)	+	5.37	0.0198
polyadenylation-dependent RNA catabolic process (GO:0043633)	+	13.3	0.0205
female gamete generation (GO:0007292)	+	2.55	0.0205
regulation of primary metabolic process (GO:0080090)	+	1.39	0.0205
polyadenylation-dependent ncRNA catabolic process (GO:0043634)	+	13.3	0.0206
positive regulation of biological process (GO:0048518)	+	1.46	0.0206
regulation of biological process (GO:0050789)	+	1.22	0.0206
nuclear polyadenylation-dependent rRNA catabolic process (GO:0071035)	+	13.3	0.0207
nuclear ncRNA surveillance (GO:0071029)	+	13.3	0.0207
nuclear polyadenylation-dependent tRNA catabolic process (GO:0071038)	+	13.3	0.0208
nuclear polyadenylation-dependent ncRNA catabolic process (GO:0071046)	+	13.3	0.0209
tRNA catabolic process (GO:0016078)	+	13.3	0.021
tRNA surveillance (GO:0106354)	+	13.3	0.0211
posttranscriptional regulation of gene expression (GO:0010608)	+	2.3	0.0213
cellular component disassembly involved in execution phase of apoptosis (GO:0006921)	+	8.31	0.0217
endonucleolytic cleavage involved in rRNA processing (GO:0000478)	+	8.31	0.0218
apoptotic nuclear changes (GO:0030262)	+	8.31	0.0219
fatty acid biosynthetic process (GO:0006633)	+	3.99	0.0219
apoptotic DNA fragmentation (GO:0006309)	+	8.31	0.022
rRNA catabolic process (GO:0016075)	+	8.31	0.022
exocytosis (GO:0006887)	+	3.33	0.0237
mRNA catabolic process (GO:0006402)	+	3.11	0.0239
fatty acid metabolic process (GO:0006631)	+	2.49	0.025
lipid metabolic process (GO:0006629)	+	1.72	0.025
positive regulation of macromolecule metabolic process (GO:0010604)	+	1.69	0.025
positive regulation of translation (GO:0045727)	+	5.99	0.0265
positive regulation of nitrogen compound metabolic process (GO:0051173)	+	1.72	0.0277
DNA catabolic process, endonucleolytic (GO:0000737)	+	7.67	0.0278
nuclear-transcribed mRNA catabolic process, exonucleolytic (GO:0000291)	+	7.67	0.0279
signal transduction (GO:0007165)	-	0.67	0.0298
intracellular protein transmembrane transport (GO:0065002)	+	4.2	0.03
regulation of nitrogen compound metabolic process (GO:0051171)	+	1.37	0.0326
positive regulation of cellular metabolic process (GO:0031325)	+	1.67	0.0338
protein transmembrane transport (GO:0071806)	+	4.09	0.0343
organophosphate catabolic process (GO:0046434)	+	3.67	0.0349
ncRNA catabolic process (GO:0034661)	+	7.13	0.035
protein localization to cell periphery (GO:1990778)	+	3.67	0.035
peptidyl-lysine modification (GO:0018205)	+	2.66	0.035
pyrimidine-containing compound metabolic process (GO:0072527)	+	4.66	0.0351
embryo development (GO:0009790)	+	1.68	0.0355
negative regulation of cellular process (GO:0048523)	+	1.55	0.0363
tRNA modification (GO:0006400)	+	3.33	0.0364
vacuole organization (GO:0007033)	+	3.33	0.0365
establishment of organelle localization (GO:0051656)	+	2.33	0.0365
programmed cell death (GO:0012501)	+	2.64	0.037
positive regulation of cellular amide metabolic process (GO:0034250)	+	5.44	0.0373
ribosomal small subunit biogenesis (GO:0042274)	+	3.59	0.038
U4 snRNA 3'-end processing (GO:0034475)	+	9.98	0.0392
positive regulation of metabolic process (GO:0009893)	+	1.63	0.0393
multi-organism process (GO:0051704)	+	1.91	0.0395
multi-organism reproductive process (GO:0044703)	+	1.91	0.0396
cellular response to DNA damage stimulus (GO:0006974)	+	2.09	0.0412
proteasomal protein catabolic process (GO:0010498)	+	2.27	0.0434
hermaphrodite genitalia development (GO:0040035)	+	5.21	0.044
sexual reproduction (GO:0019953)	+	1.9	0.0443
multicellular organism reproduction (GO:0032504)	+	1.79	0.0444
aging (GO:0007568)	+	2.02	0.0447
translational initiation (GO:0006413)	+	3.45	0.0458
developmental process involved in reproduction (GO:0003006)	+	1.71	0.0459
reproductive structure development (GO:0048608)	+	2.34	0.046
reproductive system development (GO:0061458)	+	2.34	0.0461
DNA repair (GO:0006281)	+	2.18	0.0462
cell communication (GO:0007154)	-	0.7	0.0467
monosaccharide metabolic process (GO:0005996)	+	3.8	0.0469
secretion by cell (GO:0032940)	+	2.78	0.0478

## Sheet: Go analysis of C. elegans opero
Jhaveri and van den Berg et al., Genome annotation of Caenorhabditis briggsae by TEC-RED identifies new exons, paralogs, conserved and novel operons.
GO analysis of operon genes reported by Allen et al., (2011)
GO biological process complete	over/under represented	fold Enrichment	FDR
cellular metabolic process (GO:0044237)	+	2.19	1.2e-150
cellular process (GO:0009987)	+	1.65	2.69e-140
metabolic process (GO:0008152)	+	2.02	1.46e-137
organic substance metabolic process (GO:0071704)	+	2.04	6.66e-129
cellular nitrogen compound metabolic process (GO:0034641)	+	2.99	5.18e-128
primary metabolic process (GO:0044238)	+	2.07	7.5e-128
nitrogen compound metabolic process (GO:0006807)	+	2.16	1.57e-125
biological_process (GO:0008150)	+	1.47	4.34e-117
macromolecule metabolic process (GO:0043170)	+	2.2	4.92e-115
gene expression (GO:0010467)	+	3.62	4.61e-112
heterocycle metabolic process (GO:0046483)	+	3.16	3.06e-111
cellular aromatic compound metabolic process (GO:0006725)	+	3.14	2.09e-110
nucleobase-containing compound metabolic process (GO:0006139)	+	3.2	5.71e-110
organic cyclic compound metabolic process (GO:1901360)	+	3.06	1.46e-107
nucleic acid metabolic process (GO:0090304)	+	3.48	8.79e-104
RNA metabolic process (GO:0016070)	+	3.69	1.88e-86
cellular macromolecule metabolic process (GO:0044260)	+	2.16	3.98e-76
cellular component organization or biogenesis (GO:0071840)	+	2.29	2.15e-72
RNA processing (GO:0006396)	+	3.9	8.15e-63
cellular component organization (GO:0016043)	+	2.14	1.22e-52
cellular biosynthetic process (GO:0044249)	+	2.42	5.44e-50
biosynthetic process (GO:0009058)	+	2.35	2.86e-48
organic substance biosynthetic process (GO:1901576)	+	2.36	5.3e-48
cellular nitrogen compound biosynthetic process (GO:0044271)	+	3.05	9.84e-47
organelle organization (GO:0006996)	+	2.31	2.7e-45
cellular component biogenesis (GO:0044085)	+	2.66	6.16e-44
ncRNA metabolic process (GO:0034660)	+	4.21	8.76e-44
cellular protein metabolic process (GO:0044267)	+	1.99	4.5e-42
macromolecule biosynthetic process (GO:0009059)	+	2.69	3.5e-41
cellular macromolecule biosynthetic process (GO:0034645)	+	2.68	3.27e-40
organonitrogen compound metabolic process (GO:1901564)	+	1.75	1.84e-39
ncRNA processing (GO:0034470)	+	4.22	3.04e-36
ribonucleoprotein complex biogenesis (GO:0022613)	+	4	2.09e-35
G protein-coupled receptor signaling pathway (GO:0007186)	-	0.03	2.06e-35
protein metabolic process (GO:0019538)	+	1.78	1.49e-33
cellular localization (GO:0051641)	+	2.39	4.67e-31
establishment of localization in cell (GO:0051649)	+	2.49	1.65e-27
ribosome biogenesis (GO:0042254)	+	4.08	5.07e-27
translation (GO:0006412)	+	3.49	1.63e-26
intracellular transport (GO:0046907)	+	2.7	1.77e-26
peptide biosynthetic process (GO:0043043)	+	3.45	2.33e-26
cellular protein-containing complex assembly (GO:0034622)	+	3.36	2.7e-26
amide biosynthetic process (GO:0043604)	+	3.23	8.8e-26
protein-containing complex subunit organization (GO:0043933)	+	2.89	1.05e-25
organonitrogen compound biosynthetic process (GO:1901566)	+	2.25	1.55e-25
cellular component assembly (GO:0022607)	+	2.33	5.34e-24
mRNA metabolic process (GO:0016071)	+	3.23	8.19e-24
protein localization (GO:0008104)	+	2.37	2.57e-23
macromolecule modification (GO:0043412)	+	1.81	5.61e-23
macromolecule localization (GO:0033036)	+	2.18	6.08e-23
rRNA metabolic process (GO:0016072)	+	4.33	6.44e-23
peptide metabolic process (GO:0006518)	+	2.82	1.35e-22
rRNA processing (GO:0006364)	+	4.36	1.42e-22
protein-containing complex assembly (GO:0065003)	+	2.88	1.58e-22
nitrogen compound transport (GO:0071705)	+	2.39	2.58e-22
protein transport (GO:0015031)	+	2.7	7.17e-22
mRNA processing (GO:0006397)	+	3.59	7.35e-22
establishment of protein localization (GO:0045184)	+	2.66	1.43e-21
heterocycle biosynthetic process (GO:0018130)	+	2.89	1.48e-21
cellular amide metabolic process (GO:0043603)	+	2.54	3.17e-21
aromatic compound biosynthetic process (GO:0019438)	+	2.89	4.48e-21
tRNA metabolic process (GO:0006399)	+	4.52	7.25e-21
nucleobase-containing compound biosynthetic process (GO:0034654)	+	2.97	1.57e-20
cellular response to stress (GO:0033554)	+	2.42	2.05e-20
organic cyclic compound biosynthetic process (GO:1901362)	+	2.73	2.92e-20
nervous system process (GO:0050877)	-	0.12	2.01e-19
sensory perception (GO:0007600)	-	0.03	1.99e-19
DNA metabolic process (GO:0006259)	+	3.07	2.53e-19
sensory perception of chemical stimulus (GO:0007606)	-	0.02	2.75e-19
cellular macromolecule localization (GO:0070727)	+	2.5	8.88e-19
cellular protein localization (GO:0034613)	+	2.49	3.52e-18
RNA splicing (GO:0008380)	+	3.85	3.87e-18
catabolic process (GO:0009056)	+	1.94	6.32e-18
organic substance transport (GO:0071702)	+	2.06	1.74e-17
cellular catabolic process (GO:0044248)	+	2.01	2.84e-17
organic substance catabolic process (GO:1901575)	+	2.01	3.23e-17
intracellular protein transport (GO:0006886)	+	2.88	8.21e-17
protein modification by small protein conjugation or removal (GO:0070647)	+	2.88	1.06e-16
RNA biosynthetic process (GO:0032774)	+	3.97	2.77e-16
cell cycle (GO:0007049)	+	2.26	2.89e-16
nucleic acid-templated transcription (GO:0097659)	+	4.05	3.24e-16
chromosome organization (GO:0051276)	+	2.48	4.12e-16
cellular macromolecule catabolic process (GO:0044265)	+	2.44	4.99e-16
transcription, DNA-templated (GO:0006351)	+	4.07	7.26e-16
vesicle-mediated transport (GO:0016192)	+	2.34	2.37e-15
cellular response to DNA damage stimulus (GO:0006974)	+	3.01	2.56e-15
macromolecule catabolic process (GO:0009057)	+	2.33	2.71e-15
system process (GO:0003008)	-	0.23	2.75e-15
regulation of metabolic process (GO:0019222)	+	1.56	3.22e-15
mRNA splicing, via spliceosome (GO:0000398)	+	3.91	3.52e-15
RNA splicing, via transesterification reactions with bulged adenosine as nucleophile (GO:0000377)	+	3.91	3.48e-15
RNA splicing, via transesterification reactions (GO:0000375)	+	3.91	3.44e-15
protein modification process (GO:0036211)	+	1.67	5.57e-15
cellular protein modification process (GO:0006464)	+	1.67	5.52e-15
mitochondrion organization (GO:0007005)	+	3.54	6.3e-15
RNA modification (GO:0009451)	+	4.2	2.74e-14
DNA repair (GO:0006281)	+	3.1	1.05e-13
protein modification by small protein conjugation (GO:0032446)	+	2.88	1.2e-13
regulation of macromolecule metabolic process (GO:0060255)	+	1.54	1.32e-13
methylation (GO:0032259)	+	3.5	1.41e-13
modification-dependent macromolecule catabolic process (GO:0043632)	+	2.81	1.57e-13
tRNA processing (GO:0008033)	+	4.53	2.31e-13
macromolecule methylation (GO:0043414)	+	3.92	2.68e-13
small molecule metabolic process (GO:0044281)	+	1.9	2.79e-13
reproductive process (GO:0022414)	+	1.89	4.04e-13
localization (GO:0051179)	+	1.46	6.16e-13
modification-dependent protein catabolic process (GO:0019941)	+	2.77	9.39e-13
reproduction (GO:0000003)	+	1.82	1.01e-12
negative regulation of biological process (GO:0048519)	+	1.74	1.55e-12
ribonucleoprotein complex subunit organization (GO:0071826)	+	3.79	2.09e-12
ribonucleoprotein complex assembly (GO:0022618)	+	3.8	3.18e-12
nucleic acid phosphodiester bond hydrolysis (GO:0090305)	+	3.05	5.42e-12
organophosphate metabolic process (GO:0019637)	+	2.16	1.07e-11
ubiquitin-dependent protein catabolic process (GO:0006511)	+	2.71	1.66e-11
cell cycle process (GO:0022402)	+	2.18	6.08e-11
protein ubiquitination (GO:0016567)	+	2.76	8.89e-11
establishment of protein localization to organelle (GO:0072594)	+	3.24	8.85e-11
proteolysis involved in cellular protein catabolic process (GO:0051603)	+	2.41	1.31e-10
chromatin organization (GO:0006325)	+	2.61	1.41e-10
regulation of gene expression (GO:0010468)	+	1.54	1.62e-10
regulation of cellular metabolic process (GO:0031323)	+	1.49	1.7e-10
cellular protein catabolic process (GO:0044257)	+	2.4	1.7e-10
positive regulation of cellular process (GO:0048522)	+	1.67	2.99e-10
sensory perception of smell (GO:0007608)	-	< 0.01	3.68e-10
establishment of localization (GO:0051234)	+	1.44	3.76e-10
generation of precursor metabolites and energy (GO:0006091)	+	2.96	3.78e-10
signal transduction (GO:0007165)	-	0.59	4.07e-10
detection of chemical stimulus (GO:0009593)	-	< 0.01	5.78e-10
meiotic cell cycle (GO:0051321)	+	2.58	6.48e-10
RNA methylation (GO:0001510)	+	4.96	7.11e-10
detection of chemical stimulus involved in sensory perception (GO:0050907)	-	< 0.01	8.63e-10
embryo development ending in birth or egg hatching (GO:0009792)	+	2.27	9.16e-10
positive regulation of biological process (GO:0048518)	+	1.57	1.16e-09
regulation of primary metabolic process (GO:0080090)	+	1.48	1.21e-09
detection of chemical stimulus involved in sensory perception of smell (GO:0050911)	-	< 0.01	1.28e-09
detection of stimulus involved in sensory perception (GO:0050906)	-	0.03	1.28e-09
protein catabolic process (GO:0030163)	+	2.23	1.58e-09
negative regulation of cellular process (GO:0048523)	+	1.73	2.27e-09
regulation of nitrogen compound metabolic process (GO:0051171)	+	1.48	2.35e-09
DNA-templated transcription, initiation (GO:0006352)	+	5.27	2.96e-09
organonitrogen compound catabolic process (GO:1901565)	+	1.96	3.14e-09
signaling (GO:0023052)	-	0.62	3.26e-09
peptidyl-lysine modification (GO:0018205)	+	3.28	4.95e-09
transcription by RNA polymerase II (GO:0006366)	+	4.03	5.13e-09
negative regulation of metabolic process (GO:0009892)	+	1.84	5.13e-09
mitochondrial transport (GO:0006839)	+	3.77	5.1e-09
protein localization to organelle (GO:0033365)	+	2.48	5.87e-09
negative regulation of gene expression (GO:0010629)	+	2.36	6.24e-09
RNA phosphodiester bond hydrolysis (GO:0090501)	+	3.41	9.15e-09
positive regulation of macromolecule metabolic process (GO:0010604)	+	1.84	9.41e-09
negative regulation of macromolecule metabolic process (GO:0010605)	+	1.84	1.03e-08
transport (GO:0006810)	+	1.42	1.18e-08
organophosphate biosynthetic process (GO:0090407)	+	2.25	2.28e-08
positive regulation of nitrogen compound metabolic process (GO:0051173)	+	1.88	2.41e-08
mitochondrial gene expression (GO:0140053)	+	4.22	2.76e-08
response to stress (GO:0006950)	+	1.57	3.37e-08
tRNA modification (GO:0006400)	+	4.05	3.56e-08
cell communication (GO:0007154)	-	0.65	4.55e-08
olfactory behavior (GO:0042048)	-	0.07	4.73e-08
detection of stimulus (GO:0051606)	-	0.12	4.97e-08
ribosomal large subunit biogenesis (GO:0042273)	+	4.28	6.1e-08
negative regulation of biosynthetic process (GO:0009890)	+	2.28	6.07e-08
ATP metabolic process (GO:0046034)	+	3.09	6.2e-08
negative regulation of cellular biosynthetic process (GO:0031327)	+	2.28	8.09e-08
ribosomal small subunit biogenesis (GO:0042274)	+	4.32	9e-08
positive regulation of metabolic process (GO:0009893)	+	1.74	1.01e-07
biological regulation (GO:0065007)	+	1.22	1.63e-07
nucleobase-containing small molecule metabolic process (GO:0055086)	+	2.19	1.67e-07
nucleobase-containing compound catabolic process (GO:0034655)	+	2.77	1.67e-07
negative regulation of macromolecule biosynthetic process (GO:0010558)	+	2.27	1.73e-07
negative regulation of cellular macromolecule biosynthetic process (GO:2000113)	+	2.27	1.72e-07
positive regulation of cellular metabolic process (GO:0031325)	+	1.78	1.73e-07
membrane organization (GO:0061024)	+	2.43	1.8e-07
protein targeting (GO:0006605)	+	3.16	1.8e-07
proteolysis (GO:0006508)	+	1.7	1.87e-07
multicellular organism development (GO:0007275)	+	1.41	2.16e-07
neuropeptide signaling pathway (GO:0007218)	-	< 0.01	2.18e-07
cellular nitrogen compound catabolic process (GO:0044270)	+	2.63	2.37e-07
transcription initiation from RNA polymerase II promoter (GO:0006367)	+	5.59	2.5e-07
cytoplasmic translation (GO:0002181)	+	4.19	2.54e-07
embryo development (GO:0009790)	+	1.78	2.89e-07
maturation of SSU-rRNA (GO:0030490)	+	4.8	2.9e-07
heterocycle catabolic process (GO:0046700)	+	2.6	3.89e-07
anatomical structure development (GO:0048856)	+	1.38	4.55e-07
Golgi vesicle transport (GO:0048193)	+	2.89	5.14e-07
regulation of biosynthetic process (GO:0009889)	+	1.48	5.39e-07
regulation of cellular biosynthetic process (GO:0031326)	+	1.47	6.41e-07
carbohydrate derivative metabolic process (GO:1901135)	+	1.78	6.54e-07
cellular lipid metabolic process (GO:0044255)	+	1.88	6.64e-07
sexual reproduction (GO:0019953)	+	2.04	6.81e-07
aromatic compound catabolic process (GO:0019439)	+	2.53	7.3e-07
regulation of protein metabolic process (GO:0051246)	+	1.77	1e-06
developmental process (GO:0032502)	+	1.35	1.02e-06
proteasomal protein catabolic process (GO:0010498)	+	2.48	1.02e-06
organic cyclic compound catabolic process (GO:1901361)	+	2.48	1.01e-06
gamete generation (GO:0007276)	+	2.15	1.28e-06
mitotic cell cycle (GO:0000278)	+	2.04	1.47e-06
mitotic cell cycle process (GO:1903047)	+	2.13	1.56e-06
multi-organism reproductive process (GO:0044703)	+	1.98	1.6e-06
multi-organism process (GO:0051704)	+	1.98	1.59e-06
posttranscriptional regulation of gene expression (GO:0010608)	+	2.3	1.61e-06
regulation of cellular protein metabolic process (GO:0032268)	+	1.78	1.83e-06
meiotic cell cycle process (GO:1903046)	+	2.47	1.88e-06
RNA phosphodiester bond hydrolysis, endonucleolytic (GO:0090502)	+	3.6	1.88e-06
regulation of macromolecule biosynthetic process (GO:0010556)	+	1.46	1.94e-06
multicellular organismal reproductive process (GO:0048609)	+	1.9	2.01e-06
glycerophospholipid metabolic process (GO:0006650)	+	2.72	2.16e-06
localization within membrane (GO:0051668)	+	2.56	2.26e-06
regulation of cellular macromolecule biosynthetic process (GO:2000112)	+	1.46	2.27e-06
organelle localization (GO:0051640)	+	2.18	2.33e-06
proteasome-mediated ubiquitin-dependent protein catabolic process (GO:0043161)	+	2.54	2.52e-06
female gamete generation (GO:0007292)	+	2.59	2.68e-06
nucleoside phosphate metabolic process (GO:0006753)	+	2.19	2.85e-06
histone modification (GO:0016570)	+	2.53	2.86e-06
covalent chromatin modification (GO:0016569)	+	2.53	2.84e-06
protein folding (GO:0006457)	+	2.86	2.92e-06
oogenesis (GO:0048477)	+	2.8	2.93e-06
mitochondrial translation (GO:0032543)	+	4.18	3.42e-06
cellular respiration (GO:0045333)	+	2.99	3.87e-06
cellular process involved in reproduction in multicellular organism (GO:0022412)	+	2.25	4.12e-06
RNA catabolic process (GO:0006401)	+	2.85	4.36e-06
multicellular organism reproduction (GO:0032504)	+	1.83	5.52e-06
phosphatidylinositol metabolic process (GO:0046488)	+	3.08	5.86e-06
chemosensory behavior (GO:0007635)	-	0.21	5.86e-06
nucleotide metabolic process (GO:0009117)	+	2.16	5.85e-06
energy derivation by oxidation of organic compounds (GO:0015980)	+	2.74	5.83e-06
regulation of translation (GO:0006417)	+	2.63	6.1e-06
endosomal transport (GO:0016197)	+	3.11	6.65e-06
protein localization to membrane (GO:0072657)	+	2.66	7.16e-06
regulation of cellular amide metabolic process (GO:0034248)	+	2.59	8.06e-06
regulation of biological process (GO:0050789)	+	1.2	8.28e-06
glycerolipid metabolic process (GO:0046486)	+	2.42	1.04e-05
tRNA aminoacylation (GO:0043039)	+	4.15	1.05e-05
germ cell development (GO:0007281)	+	2.31	1.15e-05
mitochondrial respiratory chain complex assembly (GO:0033108)	+	4.5	1.17e-05
vacuole organization (GO:0007033)	+	3.38	1.2e-05
phospholipid biosynthetic process (GO:0008654)	+	2.68	1.2e-05
developmental process involved in reproduction (GO:0003006)	+	1.74	1.27e-05
amino acid activation (GO:0043038)	+	4.05	1.44e-05
chromosome segregation (GO:0007059)	+	2.31	1.49e-05
ribosome assembly (GO:0042255)	+	4.2	1.55e-05
protein localization to mitochondrion (GO:0070585)	+	4.2	1.54e-05
establishment of protein localization to mitochondrion (GO:0072655)	+	4.2	1.54e-05
cleavage involved in rRNA processing (GO:0000469)	+	5.13	1.68e-05
mitochondrial transmembrane transport (GO:1990542)	+	3.38	1.78e-05
regulation of nucleobase-containing compound metabolic process (GO:0019219)	+	1.42	2.22e-05
phospholipid metabolic process (GO:0006644)	+	2.24	2.54e-05
nuclear chromosome segregation (GO:0098813)	+	2.4	2.78e-05
organelle assembly (GO:0070925)	+	1.96	3.05e-05
tRNA aminoacylation for protein translation (GO:0006418)	+	4.13	3.23e-05
organelle fusion (GO:0048284)	+	3.51	3.68e-05
positive regulation of nucleobase-containing compound metabolic process (GO:0045935)	+	1.84	3.91e-05
innate immune response (GO:0045087)	-	0.31	3.9e-05
establishment of organelle localization (GO:0051656)	+	2.28	3.97e-05
RNA 3'-end processing (GO:0031123)	+	3.04	4.31e-05
lipid biosynthetic process (GO:0008610)	+	2.05	4.63e-05
organelle fission (GO:0048285)	+	2.12	4.99e-05
ribose phosphate metabolic process (GO:0019693)	+	2.16	5.81e-05
negative regulation of RNA biosynthetic process (GO:1902679)	+	2.18	6.01e-05
negative regulation of transcription, DNA-templated (GO:0045892)	+	2.18	5.98e-05
negative regulation of nucleic acid-templated transcription (GO:1903507)	+	2.18	5.96e-05
translational initiation (GO:0006413)	+	3.38	6.16e-05
positive regulation of RNA metabolic process (GO:0051254)	+	1.82	7.39e-05
protein methylation (GO:0006479)	+	3.2	8.71e-05
protein alkylation (GO:0008213)	+	3.2	8.68e-05
aerobic respiration (GO:0009060)	+	2.78	8.74e-05
regulation of cell death (GO:0010941)	+	2.4	9.19e-05
maturation of 5.8S rRNA (GO:0000460)	+	4.28	0.000107
double-strand break repair (GO:0006302)	+	2.98	0.000108
nuclear division (GO:0000280)	+	2.11	0.00011
electron transport chain (GO:0022900)	+	2.87	0.000113
glycerophospholipid biosynthetic process (GO:0046474)	+	2.65	0.000114
positive regulation of cellular biosynthetic process (GO:0031328)	+	1.8	0.000115
positive regulation of biosynthetic process (GO:0009891)	+	1.8	0.000114
carboxylic acid metabolic process (GO:0019752)	+	1.71	0.000116
oxoacid metabolic process (GO:0043436)	+	1.71	0.000119
ribonucleotide metabolic process (GO:0009259)	+	2.12	0.00012
negative regulation of cellular metabolic process (GO:0031324)	+	1.68	0.00012
cell division (GO:0051301)	+	1.99	0.000127
negative regulation of RNA metabolic process (GO:0051253)	+	2.11	0.00013
regulation of RNA metabolic process (GO:0051252)	+	1.39	0.000133
DNA-dependent DNA replication (GO:0006261)	+	3.09	0.000134
negative regulation of nucleobase-containing compound metabolic process (GO:0045934)	+	2.04	0.000141
glycerolipid biosynthetic process (GO:0045017)	+	2.55	0.000145
nuclear transport (GO:0051169)	+	2.75	0.00015
nucleocytoplasmic transport (GO:0006913)	+	2.75	0.00015
DNA recombination (GO:0006310)	+	2.6	0.00015
cellular ketone metabolic process (GO:0042180)	+	4.59	0.000159
maturation of SSU-rRNA from tricistronic rRNA transcript (SSU-rRNA, 5.8S rRNA, LSU-rRNA) (GO:0000462)	+	4.59	0.000159
protein polyubiquitination (GO:0000209)	+	2.85	0.000162
phosphatidylinositol biosynthetic process (GO:0006661)	+	3.08	0.000201
carbohydrate derivative biosynthetic process (GO:1901137)	+	1.73	0.000205
lipid metabolic process (GO:0006629)	+	1.59	0.000206
meiotic chromosome segregation (GO:0045132)	+	2.65	0.000208
gene silencing (GO:0016458)	+	2.51	0.000235
cellular component disassembly (GO:0022411)	+	2.51	0.000234
meiotic nuclear division (GO:0140013)	+	2.31	0.000233
nucleoside triphosphate metabolic process (GO:0009141)	+	3.75	0.000236
positive regulation of macromolecule biosynthetic process (GO:0010557)	+	1.78	0.000239
DNA conformation change (GO:0071103)	+	2.44	0.000263
protein targeting to mitochondrion (GO:0006626)	+	3.89	0.000264
vacuolar transport (GO:0007034)	+	3.38	0.000308
tRNA methylation (GO:0030488)	+	4.25	0.000316
mRNA catabolic process (GO:0006402)	+	2.72	0.000321
regulation of membrane potential (GO:0042391)	-	0.23	0.000329
cytoplasmic translational initiation (GO:0002183)	+	4.5	0.000332
rRNA modification (GO:0000154)	+	4.82	0.000338
nuclear-transcribed mRNA catabolic process (GO:0000956)	+	2.76	0.000338
regulation of protein modification process (GO:0031399)	+	2	0.000359
DNA replication (GO:0006260)	+	2.55	0.000364
negative regulation of nitrogen compound metabolic process (GO:0051172)	+	1.66	0.000398
oxidative phosphorylation (GO:0006119)	+	2.98	0.000455
establishment of protein localization to membrane (GO:0090150)	+	2.98	0.000453
maturation of LSU-rRNA (GO:0000470)	+	4.32	0.000467
protein phosphopantetheinylation (GO:0018215)	+	2.12	0.000467
regulation of cell cycle (GO:0051726)	+	1.85	0.0005
microtubule cytoskeleton organization (GO:0000226)	+	1.96	0.000515
negative regulation of cell cycle (GO:0045786)	+	2.53	0.000528
nucleoside triphosphate biosynthetic process (GO:0009142)	+	3.8	0.000528
membrane fusion (GO:0061025)	+	3.11	0.000529
protein-DNA complex subunit organization (GO:0071824)	+	2.55	0.000588
autophagosome assembly (GO:0000045)	+	3.96	0.000588
autophagosome organization (GO:1905037)	+	3.96	0.000586
macroautophagy (GO:0016236)	+	3.16	0.000631
defense response (GO:0006952)	-	0.44	0.00063
immune response (GO:0006955)	-	0.44	0.000634
rRNA methylation (GO:0031167)	+	5.79	0.000651
positive regulation of cellular protein metabolic process (GO:0032270)	+	2.01	0.000664
ribonucleoprotein complex export from nucleus (GO:0071426)	+	3.38	0.000682
ribonucleoprotein complex localization (GO:0071166)	+	3.38	0.00068
cytoskeleton organization (GO:0007010)	+	1.67	0.0007
peptidyl-amino acid modification (GO:0018193)	+	1.6	0.000711
protein import (GO:0017038)	+	2.72	0.000728
negative regulation of cell cycle process (GO:0010948)	+	2.56	0.000729
ribonucleoside triphosphate metabolic process (GO:0009199)	+	3.83	0.00078
nucleotide phosphorylation (GO:0046939)	+	3.83	0.000778
mRNA transport (GO:0051028)	+	3.29	0.000872
protein maturation (GO:0051604)	+	2.31	0.000887
ubiquinone biosynthetic process (GO:0006744)	+	6.19	0.000889
ubiquinone metabolic process (GO:0006743)	+	6.19	0.000886
ketone biosynthetic process (GO:0042181)	+	6.19	0.000884
quinone biosynthetic process (GO:1901663)	+	6.19	0.000881
quinone metabolic process (GO:1901661)	+	6.19	0.000879
ubiquitin-dependent ERAD pathway (GO:0030433)	+	3.57	0.000897
purine-containing compound metabolic process (GO:0072521)	+	1.98	0.000921
positive regulation of protein metabolic process (GO:0051247)	+	1.94	0.000951
maturation of 5.8S rRNA from tricistronic rRNA transcript (SSU-rRNA, 5.8S rRNA, LSU-rRNA) (GO:0000466)	+	4.5	0.000985
process utilizing autophagic mechanism (GO:0061919)	+	2.52	0.000988
autophagy (GO:0006914)	+	2.52	0.000985
aging (GO:0007568)	+	1.8	0.000991
nucleoside diphosphate metabolic process (GO:0009132)	+	3.38	0.000995
transcription preinitiation complex assembly (GO:0070897)	+	4.88	0.000994
defense response to other organism (GO:0098542)	-	0.45	0.00101
organelle membrane fusion (GO:0090174)	+	3.21	0.00108
vesicle fusion (GO:0006906)	+	3.21	0.00107
regulation of cellular catabolic process (GO:0031329)	+	2.06	0.00118
programmed cell death (GO:0012501)	+	2.29	0.00121
purine nucleotide metabolic process (GO:0006163)	+	1.99	0.00126
ERAD pathway (GO:0036503)	+	3.29	0.00127
GPI anchor metabolic process (GO:0006505)	+	3.59	0.00133
larval development (GO:0002164)	+	1.64	0.00134
meiosis I cell cycle process (GO:0061982)	+	2.79	0.0014
response to external biotic stimulus (GO:0043207)	-	0.46	0.00151
response to other organism (GO:0051707)	-	0.46	0.00151
response to biotic stimulus (GO:0009607)	-	0.46	0.0015
biological process involved in interspecies interaction between organisms (GO:0044419)	-	0.46	0.00151
ribonucleoside triphosphate biosynthetic process (GO:0009201)	+	3.72	0.00151
regulation of catabolic process (GO:0009894)	+	2	0.00151
nematode larval development (GO:0002119)	+	1.63	0.00154
purine ribonucleotide metabolic process (GO:0009150)	+	1.98	0.00159
regulation of mitotic cell cycle (GO:0007346)	+	2.32	0.00159
determination of adult lifespan (GO:0008340)	+	1.79	0.0016
multicellular organism aging (GO:0010259)	+	1.79	0.0016
endoplasmic reticulum to Golgi vesicle-mediated transport (GO:0006888)	+	2.75	0.00161
respiratory electron transport chain (GO:0022904)	+	2.75	0.00161
purine ribonucleoside triphosphate metabolic process (GO:0009205)	+	3.89	0.00167
post-embryonic development (GO:0009791)	+	1.59	0.00172
immune system process (GO:0002376)	-	0.48	0.00174
post-embryonic animal organ development (GO:0048569)	+	2.41	0.00176
endonucleolytic cleavage of tricistronic rRNA transcript (SSU-rRNA, 5.8S rRNA, LSU-rRNA) (GO:0000479)	+	6.14	0.00184
recombinational repair (GO:0000725)	+	2.97	0.00187
double-strand break repair via homologous recombination (GO:0000724)	+	2.97	0.00187
nucleobase-containing compound transport (GO:0015931)	+	2.27	0.0019
regulation of cellular process (GO:0050794)	+	1.16	0.00192
phosphorus metabolic process (GO:0006793)	+	1.33	0.00192
small molecule biosynthetic process (GO:0044283)	+	1.93	0.00193
regulation of cellular component organization (GO:0051128)	+	1.54	0.002
organic acid metabolic process (GO:0006082)	+	1.55	0.00199
protein acetylation (GO:0006473)	+	2.91	0.00202
membrane lipid metabolic process (GO:0006643)	+	2.32	0.00202
gene silencing by RNA (GO:0031047)	+	2.45	0.00208
RNA localization (GO:0006403)	+	2.58	0.00214
nucleotide-excision repair (GO:0006289)	+	3.38	0.00216
purine nucleoside triphosphate metabolic process (GO:0009144)	+	3.75	0.00219
regulation of mRNA metabolic process (GO:1903311)	+	2.42	0.00226
vulval development (GO:0040025)	+	2.42	0.00225
regulation of cellular localization (GO:0060341)	+	2.12	0.00251
GPI anchor biosynthetic process (GO:0006506)	+	3.48	0.00251
pyruvate metabolic process (GO:0006090)	+	3.48	0.00251
nuclear export (GO:0051168)	+	2.8	0.00255
microtubule cytoskeleton organization involved in mitosis (GO:1902850)	+	2.25	0.00266
regulation of vesicle-mediated transport (GO:0060627)	+	2.25	0.00265
ribonucleoside diphosphate metabolic process (GO:0009185)	+	3.28	0.00275
endonucleolytic cleavage involved in rRNA processing (GO:0000478)	+	5.63	0.00281
mitochondrial RNA metabolic process (GO:0000959)	+	4.5	0.00286
positive regulation of mRNA metabolic process (GO:1903313)	+	3.62	0.00288
nucleoside diphosphate phosphorylation (GO:0006165)	+	3.62	0.00287
protein transmembrane transport (GO:0071806)	+	3.12	0.00291
enzyme linked receptor protein signaling pathway (GO:0007167)	-	0.31	0.00302
positive regulation of RNA biosynthetic process (GO:1902680)	+	1.68	0.00303
positive regulation of transcription, DNA-templated (GO:0045893)	+	1.68	0.00302
positive regulation of nucleic acid-templated transcription (GO:1903508)	+	1.68	0.00301
regulation of organelle organization (GO:0033043)	+	1.75	0.00312
regulation of signal transduction (GO:0009966)	+	1.64	0.00316
purine ribonucleoside triphosphate biosynthetic process (GO:0009206)	+	3.78	0.00324
purine nucleoside triphosphate biosynthetic process (GO:0009145)	+	3.78	0.00323
nucleoside phosphate biosynthetic process (GO:1901293)	+	2.03	0.00324
protein modification by small protein removal (GO:0070646)	+	2.84	0.00325
regulation of cell cycle process (GO:0010564)	+	1.86	0.00331
response to endoplasmic reticulum stress (GO:0034976)	+	1.83	0.00341
transcription by RNA polymerase III (GO:0006383)	+	3.99	0.00361
apoptotic process (GO:0006915)	+	2.3	0.00369
ncRNA 3'-end processing (GO:0043628)	+	3.49	0.00369
cell death (GO:0008219)	+	2.08	0.00394
protein lipidation (GO:0006497)	+	2.65	0.00394
lipoprotein biosynthetic process (GO:0042158)	+	2.65	0.00393
purine ribonucleoside diphosphate metabolic process (GO:0009179)	+	3.27	0.00405
purine nucleoside diphosphate metabolic process (GO:0009135)	+	3.27	0.00404
regulation of protein stability (GO:0031647)	+	3.27	0.00403
cytochrome complex assembly (GO:0017004)	+	4.64	0.00412
protein insertion into membrane (GO:0051205)	+	4.64	0.00411
phosphate-containing compound metabolic process (GO:0006796)	+	1.31	0.00419
negative regulation of cell death (GO:0060548)	+	2.61	0.00461
nucleotide biosynthetic process (GO:0009165)	+	1.99	0.00466
regulation of programmed cell death (GO:0043067)	+	2.23	0.00468
response to external stimulus (GO:0009605)	-	0.63	0.00481
ATP biosynthetic process (GO:0006754)	+	3.82	0.0048
mitochondrial membrane organization (GO:0007006)	+	3.82	0.00479
lipid modification (GO:0030258)	+	2.34	0.00495
intracellular protein transmembrane transport (GO:0065002)	+	3.02	0.00536
spliceosomal complex assembly (GO:0000245)	+	4.05	0.00536
development of primary sexual characteristics (GO:0045137)	+	2.09	0.00554
gonad development (GO:0008406)	+	2.09	0.00553
vesicle organization (GO:0016050)	+	2.25	0.00552
mRNA cis splicing, via spliceosome (GO:0045292)	+	5.52	0.00593
endomembrane system organization (GO:0010256)	+	1.99	0.00595
mitochondrial respiratory chain complex I assembly (GO:0032981)	+	4.82	0.00604
formation of cytoplasmic translation initiation complex (GO:0001732)	+	4.82	0.00603
NADH dehydrogenase complex assembly (GO:0010257)	+	4.82	0.00601
meiosis I (GO:0007127)	+	2.7	0.00621
glycolipid metabolic process (GO:0006664)	+	2.7	0.0062
liposaccharide metabolic process (GO:1903509)	+	2.7	0.00619
lipoprotein metabolic process (GO:0042157)	+	2.42	0.0062
ATP generation from ADP (GO:0006757)	+	3.66	0.00629
glycolytic process (GO:0006096)	+	3.66	0.00628
histone acetylation (GO:0016573)	+	2.94	0.00654
glycolipid biosynthetic process (GO:0009247)	+	2.94	0.00653
peptidyl-lysine methylation (GO:0018022)	+	2.94	0.00651
behavior (GO:0007610)	-	0.59	0.00677
ADP metabolic process (GO:0046031)	+	3.38	0.00704
mRNA-containing ribonucleoprotein complex export from nucleus (GO:0071427)	+	3.38	0.00702
mRNA export from nucleus (GO:0006406)	+	3.38	0.00701
isoprenoid metabolic process (GO:0006720)	+	3.86	0.00709
ATP synthesis coupled proton transport (GO:0015986)	+	3.86	0.00707
energy coupled proton transport, down electrochemical gradient (GO:0015985)	+	3.86	0.00706
regulation of molecular function (GO:0065009)	+	1.44	0.00715
microtubule-based process (GO:0007017)	+	1.64	0.00728
protein-containing complex localization (GO:0031503)	+	2.22	0.00763
RNA export from nucleus (GO:0006405)	+	3	0.00782
membrane lipid biosynthetic process (GO:0046467)	+	2.34	0.00825
cell cycle checkpoint signaling (GO:0000075)	+	2.6	0.00827
ribosomal large subunit assembly (GO:0000027)	+	4.5	0.00844
establishment of protein localization to vacuole (GO:0072666)	+	4.5	0.00842
protein localization to vacuole (GO:0072665)	+	4.5	0.0084
protein polymerization (GO:0051258)	+	4.5	0.00839
establishment of protein localization to mitochondrial membrane (GO:0090151)	+	5.06	0.00859
regulation of RNA biosynthetic process (GO:2001141)	+	1.3	0.00865
regulation of intracellular signal transduction (GO:1902531)	+	1.87	0.00868
regulation of developmental process (GO:0050793)	+	1.44	0.00881
establishment of RNA localization (GO:0051236)	+	2.48	0.00892
RNA transport (GO:0050658)	+	2.48	0.0089
nucleic acid transport (GO:0050657)	+	2.48	0.00889
chromatin remodeling (GO:0006338)	+	2.83	0.00902
protein targeting to ER (GO:0045047)	+	3.68	0.00926
establishment of protein localization to endoplasmic reticulum (GO:0072599)	+	3.68	0.00924
mitotic cell cycle checkpoint signaling (GO:0007093)	+	3.07	0.00925
neuron differentiation (GO:0030182)	-	0.44	0.00935
nucleoside monophosphate metabolic process (GO:0009123)	+	2.92	0.0095
positive regulation of protein modification process (GO:0031401)	+	2.22	0.00979
carbohydrate catabolic process (GO:0016052)	+	2.62	0.0103
snRNA metabolic process (GO:0016073)	+	3.38	0.0103
positive regulation of mRNA catabolic process (GO:0061014)	+	3.38	0.0103
regulation of cell cycle phase transition (GO:1901987)	+	2.15	0.0106
negative regulation of cellular amide metabolic process (GO:0034249)	+	2.53	0.0107
negative regulation of translation (GO:0017148)	+	2.53	0.0107
reproductive system development (GO:0061458)	+	1.86	0.0108
reproductive structure development (GO:0048608)	+	1.86	0.0108
RNA 5'-end processing (GO:0000966)	+	6.75	0.0109
ncRNA 5'-end processing (GO:0034471)	+	6.75	0.0109
protein localization to endoplasmic reticulum (GO:0070972)	+	3.15	0.011
mitochondrial electron transport, NADH to ubiquinone (GO:0006120)	+	3.15	0.0109
regulation of transcription, DNA-templated (GO:0006355)	+	1.29	0.011
regulation of nucleic acid-templated transcription (GO:1903506)	+	1.29	0.0111
positive regulation of intracellular transport (GO:0032388)	+	2.98	0.0113
chromosome separation (GO:0051304)	+	2.98	0.0113
nuclear-transcribed mRNA catabolic process, deadenylation-dependent decay (GO:0000288)	+	3.52	0.0119
RNA polymerase II preinitiation complex assembly (GO:0051123)	+	4.67	0.0121
protein-DNA complex assembly (GO:0065004)	+	2.28	0.0124
protein acylation (GO:0043543)	+	2.28	0.0123
regulation of apoptotic process (GO:0042981)	+	2.22	0.0127
chromatin organization involved in negative regulation of transcription (GO:0097549)	+	3.25	0.013
potassium ion transport (GO:0006813)	-	0.25	0.013
internal protein amino acid acetylation (GO:0006475)	+	2.8	0.013
peptidyl-lysine acetylation (GO:0018394)	+	2.8	0.013
internal peptidyl-lysine acetylation (GO:0018393)	+	2.8	0.013
cytosolic transport (GO:0016482)	+	3.05	0.0136
cellular amino acid metabolic process (GO:0006520)	+	1.73	0.0137
mitochondrial ATP synthesis coupled electron transport (GO:0042775)	+	2.55	0.0142
ATP synthesis coupled electron transport (GO:0042773)	+	2.55	0.0142
aerobic electron transport chain (GO:0019646)	+	2.55	0.0142
negative regulation of mitotic cell cycle (GO:0045930)	+	2.73	0.0145
ribose phosphate biosynthetic process (GO:0046390)	+	1.99	0.0146
regulation of intracellular transport (GO:0032386)	+	2.59	0.0147
oocyte differentiation (GO:0009994)	+	2.59	0.0147
translational elongation (GO:0006414)	+	3.38	0.0152
mRNA destabilization (GO:0061157)	+	3.38	0.0152
RNA destabilization (GO:0050779)	+	3.38	0.0152
regulation of protein modification by small protein conjugation or removal (GO:1903320)	+	3.97	0.0153
tRNA wobble base modification (GO:0002097)	+	3.97	0.0152
resolution of meiotic recombination intermediates (GO:0000712)	+	3.97	0.0152
chloride transmembrane transport (GO:1902476)	-	0.21	0.0156
monocarboxylic acid metabolic process (GO:0032787)	+	1.71	0.0161
regulation of catalytic activity (GO:0050790)	+	1.43	0.0162
regulation of biological quality (GO:0065008)	+	1.34	0.017
DNA-templated transcription, termination (GO:0006353)	+	5.91	0.0169
sister chromatid segregation (GO:0000819)	+	2.11	0.017
histone methylation (GO:0016571)	+	2.84	0.0174
reciprocal homologous recombination (GO:0140527)	+	2.84	0.0173
reciprocal meiotic recombination (GO:0007131)	+	2.84	0.0173
homologous recombination (GO:0035825)	+	2.84	0.0173
animal organ development (GO:0048513)	+	1.53	0.0173
proteasome assembly (GO:0043248)	+	4.91	0.0173
apical protein localization (GO:0045176)	+	4.91	0.0173
mitotic DNA integrity checkpoint signaling (GO:0044774)	+	3.54	0.0175
positive regulation of catalytic activity (GO:0043085)	+	1.66	0.0183
DNA integrity checkpoint signaling (GO:0031570)	+	2.77	0.0188
negative regulation of cell cycle phase transition (GO:1901988)	+	2.37	0.0198
protein transmembrane import into intracellular organelle (GO:0044743)	+	3.03	0.0201
chromatin organization involved in regulation of transcription (GO:0034401)	+	3.03	0.02
regulation of endocytosis (GO:0030100)	+	2.52	0.02
snRNA 3'-end processing (GO:0034472)	+	3.75	0.0202
spliceosomal snRNP assembly (GO:0000387)	+	3.75	0.0201
positive regulation of molecular function (GO:0044093)	+	1.61	0.022
tRNA splicing, via endonucleolytic cleavage and ligation (GO:0006388)	+	6.75	0.0234
regulation of actin nucleation (GO:0051125)	+	6.75	0.0234
RNA splicing, via endonucleolytic cleavage and ligation (GO:0000394)	+	6.75	0.0234
potassium ion transmembrane transport (GO:0071805)	-	0.26	0.0241
mitotic sister chromatid segregation (GO:0000070)	+	2.22	0.0243
oocyte development (GO:0048599)	+	2.5	0.0246
water-soluble vitamin metabolic process (GO:0006767)	+	4.5	0.0248
vitamin metabolic process (GO:0006766)	+	4.5	0.0248
respiratory chain complex IV assembly (GO:0008535)	+	4.5	0.0248
isoprenoid biosynthetic process (GO:0008299)	+	4.5	0.0247
gonadal mesoderm development (GO:0007506)	+	4.5	0.0247
mesenchyme development (GO:0060485)	+	4.5	0.0246
post-translational protein modification (GO:0043687)	+	5.25	0.0253
endosome transport via multivesicular body sorting pathway (GO:0032509)	+	3.55	0.0265
cellular aldehyde metabolic process (GO:0006081)	+	3.55	0.0264
nuclear mRNA surveillance (GO:0071028)	+	3.55	0.0264
nuclear RNA surveillance (GO:0071027)	+	3.55	0.0263
multivesicular body sorting pathway (GO:0071985)	+	3.55	0.0263
protein deubiquitination (GO:0016579)	+	2.57	0.0268
monosaccharide metabolic process (GO:0005996)	+	2.57	0.0268
nucleus organization (GO:0006997)	+	2.57	0.0267
protein targeting to membrane (GO:0006612)	+	2.74	0.0275
ribonucleotide biosynthetic process (GO:0009260)	+	1.95	0.0277
positive regulation of transport (GO:0051050)	+	1.9	0.028
RNA phosphodiester bond hydrolysis, exonucleolytic (GO:0090503)	+	3.23	0.0285
retrograde transport, endosome to Golgi (GO:0042147)	+	3.23	0.0285
DNA biosynthetic process (GO:0071897)	+	3.23	0.0284
regulation of ion transport (GO:0043269)	-	0.23	0.0288
ribonucleoside monophosphate metabolic process (GO:0009161)	+	3	0.0297
meiotic chromosome separation (GO:0051307)	+	3	0.0296
metallo-sulfur cluster assembly (GO:0031163)	+	3.8	0.0301
tRNA wobble uridine modification (GO:0002098)	+	3.8	0.03
iron-sulfur cluster assembly (GO:0016226)	+	3.8	0.03
Golgi organization (GO:0007030)	+	2.66	0.0303
regulation of mRNA catabolic process (GO:0061013)	+	2.66	0.0302
hexose metabolic process (GO:0019318)	+	2.66	0.0302
chromosome organization involved in meiotic cell cycle (GO:0070192)	+	2.51	0.0303
regulation of response to stimulus (GO:0048583)	+	1.4	0.0308
regulation of cellular component biogenesis (GO:0044087)	+	1.74	0.0323
adenylate cyclase-modulating G protein-coupled receptor signaling pathway (GO:0007188)	-	< 0.01	0.033
heterochromatin organization (GO:0070828)	+	4.15	0.0336
protein sumoylation (GO:0016925)	+	4.15	0.0336
DNA duplex unwinding (GO:0032508)	+	2.6	0.0341
DNA geometric change (GO:0032392)	+	2.6	0.034
RNA (guanine-N7)-methylation (GO:0036265)	+	5.79	0.036
mitochondrial ATP synthesis coupled proton transport (GO:0042776)	+	5.79	0.0359
C-terminal protein amino acid modification (GO:0018410)	+	5.79	0.0358
tRNA threonylcarbamoyladenosine metabolic process (GO:0070525)	+	5.79	0.0358
mitotic DNA replication checkpoint signaling (GO:0033314)	+	4.73	0.036
mitochondrial RNA processing (GO:0000963)	+	4.73	0.0359
negative regulation of meiotic cell cycle (GO:0051447)	+	4.73	0.0358
establishment of mitotic spindle localization (GO:0040001)	+	2.25	0.0375
negative regulation of apoptotic process (GO:0043066)	+	2.53	0.0387
regulation of DNA-templated transcription, elongation (GO:0032784)	+	3.57	0.0392
phosphatidylinositol dephosphorylation (GO:0046856)	+	3.57	0.0392
mannosylation (GO:0097502)	+	3.57	0.0391
cellular response to extracellular stimulus (GO:0031668)	+	2.7	0.0398
intra-Golgi vesicle-mediated transport (GO:0006891)	+	3.21	0.0427
protein deacetylation (GO:0006476)	+	3.21	0.0426
snRNA processing (GO:0016180)	+	3.21	0.0426
RNA surveillance (GO:0071025)	+	3.21	0.0425
chloride transport (GO:0006821)	-	0.28	0.0425
regulation of signaling (GO:0023051)	+	1.43	0.0425
secretion by cell (GO:0032940)	+	1.96	0.043
regulation of cell communication (GO:0010646)	+	1.42	0.0431
cellular response to external stimulus (GO:0071496)	+	2.63	0.0441
regulation of mRNA stability (GO:0043488)	+	2.63	0.0441
regulation of RNA stability (GO:0043487)	+	2.63	0.044
DNA replication checkpoint signaling (GO:0000076)	+	3.86	0.0448
negative regulation of cell cycle G2/M phase transition (GO:1902750)	+	3.86	0.0447
negative regulation of G2/M transition of mitotic cell cycle (GO:0010972)	+	3.86	0.0447
positive regulation of hydrolase activity (GO:0051345)	+	1.82	0.0458
cell surface receptor signaling pathway (GO:0007166)	-	0.6	0.0461
growth (GO:0040007)	+	2.34	0.0462
protein localization to cell periphery (GO:1990778)	+	2.34	0.0461
developmental growth (GO:0048589)	+	2.34	0.046
spermatogenesis (GO:0007283)	+	2.14	0.046
response to xenobiotic stimulus (GO:0009410)	-	< 0.01	0.0467
spindle localization (GO:0051653)	+	2.06	0.0474
response to topologically incorrect protein (GO:0035966)	+	1.62	0.0485
attachment of GPI anchor to protein (GO:0016255)	+	6.75	0.0496
actin filament polymerization (GO:0030041)	+	6.75	0.0495
regulation of Arp2/3 complex-mediated actin nucleation (GO:0034315)	+	6.75	0.0494
histone H4 acetylation (GO:0043967)	+	4.3	0.0495
positive regulation of TOR signaling (GO:0032008)	+	4.3	0.0494
heterochromatin assembly (GO:0031507)	+	4.3	0.0493
mitochondrial cytochrome c oxidase assembly (GO:0033617)	+	4.3	0.0493
late endosome to vacuole transport (GO:0045324)	+	3.38	0.0495
negative regulation of programmed cell death (GO:0043069)	+	2.41	0.0495
positive regulation of cellular catabolic process (GO:0031331)	+	1.87	0.0498
small molecule catabolic process (GO:0044282)	+	1.66	0.05
