# Supplementary material for: Genome annotation of Caenorhabditis briggsae by TEC-RED identifies new exons, paralogs, and conserved and novel operons
Source: G3 (Bethesda). 2022 Apr 29;12(7):jkac101. doi: 10.1093/g3journal/jkac101 (PMC9258526; doi:10.1093/g3journal/jkac101)
Supplement: jkac101_Supplementary_Data_File_10 [file jkac101_supplementary_data_file_10.xlsx]

## Sheet: Paralog analysis
Jhaveri and van den Berg et al., Gene identification and genome annotation in Caenorhabditis briggsae by high throughput 5’ RNA end determination
SL1 and SL2 gene sets hypothesized to be paralogs. These were compared with paralogs reported in Wormbase and divided into three categories (see text for specifics)
The second half of the file contains a list of exons that were excluded from paralog analysis (see methods section)
Gene	Chr	SL1 tag ID	SL2 tag ID	Same chromosome	Exact Match	Partial Match	No Match
CBG01670.1	IV	SL1-100				Yes
CBG08482.1	I	SL1-100
CBG08569b.1	V	SL1-10273					Gene lacks paralog on Wormbase
CBG21612.1	IV	SL1-10273					Gene has different paralogs on Wormbase
CBG11796a.1	X	SL1-113		Yes			Gene has different paralogs on Wormbase
CBG26806.1	X	SL1-113					Gene lacks paralog on Wormbase
CBG09367.1	V	SL1-12		Yes		Yes
CBG09366c.1	V	SL1-12
CBG30172.1	III	SL1-122		Yes	Yes
CBG26081.1	III	SL1-122
CBG13558.1	IV	SL1-128		Yes		Yes
CBG13557.1	IV	SL1-128
CBG17495a.1	III	SL1-14				Yes
CBG11803.1	X	SL1-14
CBG22426.1	V	SL1-14
CBG01074.1	V	SL1-14
CBG17931.1	V	SL1-14
CBG12973.1	II	SL1-14
CBG11712.1	III	SL1-14
CBG06671.1	V	SL1-14
CBG24357.1	V	SL1-14
CBG24401.1	V	SL1-14
CBG03619.1	III	SL1-14
CBG25203.1	I	SL1-142		Yes			Gene has different paralogs on Wormbase
CBG29819.1	I	SL1-142					Gene lacks paralog on Wormbase
CBG13100.1	II	SL1-146		Yes		Yes
CBG13102.1	II	SL1-146
CBG14036.1	X	SL1-152		Yes		Yes
CBG14427.1	X	SL1-152
CBG10611.1	X	SL1-152
CBG10623.1	X	SL1-152
CBG10615.1	X	SL1-152
CBG10614.1	X	SL1-152
CBG24290.1	II	SL1-16					Gene has different paralogs on Wormbase
CBG10776.1	I	SL1-16					Gene has different paralogs on Wormbase
CBG16034.1	II	SL1-160					Gene has different paralogs on Wormbase
CBG18169.1	III	SL1-160					Gene has different paralogs on Wormbase
CBG21590.1	IV	SL1-161		Yes		Yes
CBG30428.1	IV	SL1-161
CBG01183.1	V	SL1-183		Yes	Yes
CBG01119.1	V	SL1-183
CBG21600.1	IV	SL1-2		Yes		Yes
CBG21601.1	IV	SL1-2
CBG03330.1	IV	SL1-20					Gene lacks paralog on Wormbase
CBG26503.1	IV	SL1-20					Gene lacks paralog on Wormbase
CBG26618.1	I	SL1-20					Gene lacks paralog on Wormbase
CBG15413.1	X	SL1-207		Yes		Yes
CBG15409.1	X	SL1-207
CBG05156.1	I	SL1-21					Gene lacks paralog on Wormbase
CBG10160a.1	III	SL1-21					Gene has different paralogs on Wormbase
CBG05480.1	IV	SL1-217		Yes		Yes
CBG05466.1	IV	SL1-217
CBG16687.1	X	SL1-218			Yes
CBG30150.1	II	SL1-218
CBG13704.1	IV	SL1-224		Yes		Yes
CBG13706.1	IV	SL1-224
CBG20840.1	II	SL1-229		Yes		Yes
CBG20841.1	II	SL1-229
CBG04526.1	X	SL1-234		Yes		Yes
CBG04525.1	X	SL1-234
CBG20627.1	II	SL1-245					Gene lacks paralog on Wormbase
CBG30199.1	III	SL1-245					Gene lacks paralog on Wormbase
CBG30843.1	III	SL1-274		Yes		Yes
CBG13195.1	III	SL1-274
CBG20788.1	II	SL1-275		Yes	Yes
CBG20791.1	II	SL1-275
CBG21790.1	IV	SL1-277		Yes		Yes
CBG21789.1	IV	SL1-277
CBG17449.1	X	SL1-291		Yes		Yes
CBG17504.1	X	SL1-291
CBG01277.1	V	SL1-295		Yes		Yes
CBG01274.1	V	SL1-295
CBG13423.1	II	SL1-299		Yes	Yes
CBG13343.1	II	SL1-299
CBG20418.1	I	SL1-300		Yes		Yes
CBG20419.1	I	SL1-300
CBG21664.1	IV	SL1-303				Yes
CBG01021a.1	II	SL1-303
CBG12207a.1	I	SL1-303
CBG12206.1	I	SL1-303
CBG14492.1	X	SL1-306		Yes		Yes
CBG14494.1	X	SL1-306
CBG30915.1	X	SL1-31				Yes
CBG20948.1	II	SL1-31
CBG10347.1	II	SL1-31
CBG21869.1	II	SL1-31
CBG17057.1	II	SL1-31
CBG20950.1	II	SL1-31
CBG10283.1	II	SL1-31
CBG15951.1	X	SL1-310				Yes
CBG18484a.1	IV	SL1-310
CBG00739.1	II	SL1-310
CBG24755.1	I	SL1-321		Yes		Yes
CBG02254.1	I	SL1-321
CBG16068.1	X	SL1-323		Yes	Yes
CBG16067.1	X	SL1-323
CBG26845.1	IV	SL1-325		Yes			Gene lacks paralog on Wormbase
CBG26846.1	IV	SL1-325					Gene lacks paralog on Wormbase
CBG14697.1	X	SL1-326		Yes		Yes
CBG14798.1	X	SL1-326
CBG13753.1	IV	SL1-339		Yes		Yes
CBG17686.1	IV	SL1-339
CBG19409.1	V	SL1-34					Gene lacks paralog on Wormbase
CBG10313.1	II	SL1-34					Gene has different paralogs on Wormbase
CBG23012.1	III	SL1-35				Yes
CBG23009.1	III	SL1-35
CBG11916.1	I	SL1-35
CBG19109.1	V	SL1-357		Yes	Yes
CBG19113.1	V	SL1-357
CBG11800.1	X	SL1-359				Yes
CBG06390.1	V	SL1-359
CBG22348.1	IV	SL1-359
CBG13175.1	III	SL1-359
CBG05098.1	I	SL1-382			Yes
CBG21881.1	II	SL1-382
CBG23259.1	V	SL1-399		Yes		Yes
CBG23257.1	V	SL1-399
CBG11637.1	IV	SL1-421				Yes
CBG11759.1	III	SL1-421
CBG22301.1	I	SL1-427		Yes		Yes
CBG15104.1	I	SL1-427
CBG15029.1	IV	SL1-4288					Gene lacks paralog on Wormbase
CBG23918.1	IV	SL1-4288					Gene has different paralogs on Wormbase
CBG23910.1	IV	SL1-4288					Gene lacks paralog on Wormbase
CBG15255b.1	III	SL1-4288					Gene lacks paralog on Wormbase
CBG23798.1	III	SL1-4288					Gene lacks paralog on Wormbase
CBG31347.1	IV	SL1-445		Yes		Yes
CBG01553.1	IV	SL1-445
CBG29842.1	I	SL1-451		Yes	Yes
CBG29925.1	I	SL1-451
CBG00820.1	V	SL1-454		Yes		Yes
CBG01479.1	V	SL1-454
CBG01246.1	V	SL1-463		Yes		Yes
CBG01243.1	V	SL1-463
CBG13316.1	III	SL1-474		Yes	Yes
CBG13321.1	III	SL1-474
CBG19644.1	II	SL1-48		Yes			Gene has different paralogs on Wormbase
CBG19533.1	II	SL1-48					Gene has different paralogs on Wormbase
CBG16243.1	X	SL1-488		Yes			Gene has different paralogs on Wormbase
CBG16252b.1	X	SL1-488					Gene has different paralogs on Wormbase
CBG19069.1	V	SL1-504					Gene lacks paralog on Wormbase
CBG22284.1	I	SL1-504					Gene has different paralogs on Wormbase
CBG08226.1	I	SL1-504					Gene has different paralogs on Wormbase
CBG09116.1	III	SL1-504					Gene lacks paralog on Wormbase
CBG19372.1	V	SL1-504					Gene lacks paralog on Wormbase
CBG07185.1	II	SL1-504					Gene lacks paralog on Wormbase
CBG14886a.1	I	SL1-504					Gene lacks paralog on Wormbase
CBG30448.1	IV	SL1-51		Yes		Yes
CBG05427.1	IV	SL1-51
CBG10133a.1	III	SL1-513					Gene has different paralogs on Wormbase
CBG02930a.1	II	SL1-513					Gene lacks paralog on Wormbase
CBG06679.1	V	SL1-524					Gene lacks paralog on Wormbase
CBG18625.1	V	SL1-524					Gene has different paralogs on Wormbase
CBG13754.1	IV	SL1-524					Gene has different paralogs on Wormbase
CBG12832.1	I	SL1-5311					Gene lacks paralog on Wormbase
CBG00600.1	III	SL1-5311					Gene lacks paralog on Wormbase
CBG30576.1	V	SL1-533					Gene lacks paralog on Wormbase
CBG21361a.1	II	SL1-533					Gene has different paralogs on Wormbase
CBG08325.1	IV	SL1-533					Gene lacks paralog on Wormbase
CBG00725.1	II	SL1-533					Gene has different paralogs on Wormbase
CBG13602.1	I	SL1-533					Gene lacks paralog on Wormbase
CBG24756.1	I	SL1-552		Yes	Yes
CBG02255.1	I	SL1-552
CBG23055.1	V	SL1-56		Yes		Yes
CBG09641.1	V	SL1-56
CBG06599.1	V	SL1-563		Yes		Yes
CBG06609.1	V	SL1-563
CBG25816.1	III	SL1-58		Yes			Gene lacks paralog on Wormbase
CBG00473.1	III	SL1-58					Gene has different paralogs on Wormbase
CBG19576.1	II	SL1-6				Yes
CBG11684a.1	III	SL1-6
CBG13677a.1	IV	SL1-610					Gene has different paralogs on Wormbase
CBG09171.1	III	SL1-610					Gene lacks paralog on Wormbase
CBG04869.1	V	SL1-619		Yes		Yes
CBG04872.1	V	SL1-619
CBG04868.1	V	SL1-633		Yes		Yes
CBG04871.1	V	SL1-633
CBG05377.1	IV	SL1-6521				Yes
CBG20443.1	II	SL1-6521
CBG03818.1	I	SL1-6521
CBG17970.1	III	SL1-6521
CBG31092.1	V	SL1-658		Yes		Yes
CBG31091.1	V	SL1-658
CBG05882.1	IV	SL1-66					Gene has different paralogs on Wormbase
CBG13362.1	II	SL1-66					Gene has different paralogs on Wormbase
CBG23326a.1	V	SL1-669					Gene has different paralogs on Wormbase
CBG08270.1	I	SL1-669					Gene has different paralogs on Wormbase
CBG04884.1	V	SL1-670		Yes			Gene has different paralogs on Wormbase
CBG04854.1	V	SL1-670					Gene has different paralogs on Wormbase
CBG23881.1	X	SL1-671		Yes			Gene has different paralogs on Wormbase
CBG30818.1	X	SL1-671					Gene lacks paralog on Wormbase
CBG18786.1	I	SL1-679		Yes		Yes
CBG24181a.1	I	SL1-679
CBG06792.1	III	SL1-689		Yes		Yes
CBG30842.1	III	SL1-689
CBG24369.1	IV	SL1-690		Yes		Yes
CBG22319.1	IV	SL1-690
CBG13825.1	IV	SL1-693		Yes		Yes
CBG13823.1	IV	SL1-693
CBG22116a.1	I	SL1-713		Yes	Yes
CBG29818.1	I	SL1-713
CBG13442.1	II	SL1-729		Yes			Gene lacks paralog on Wormbase
CBG25776.1	II	SL1-729					Gene has different paralogs on Wormbase
CBG17036.1	II	SL1-730		Yes	Yes
CBG17034.1	II	SL1-730
CBG24627.1	V	SL1-732					Gene lacks paralog on Wormbase
CBG03842.1	I	SL1-732					Gene lacks paralog on Wormbase
CBG16740.1	X	SL1-736				Yes
CBG03999.1	I	SL1-736
CBG06600.1	V	SL1-753		Yes		Yes
CBG06610.1	V	SL1-753
CBG19022.1	V	SL1-770		Yes			Gene lacks paralog on Wormbase
CBG19025.1	V	SL1-770					Gene has different paralogs on Wormbase
CBG19417.1	V	SL1-775					Gene has different paralogs on Wormbase
CBG19701.1	I	SL1-775					Gene lacks paralog on Wormbase
CBG23261.1	V	SL1-79					Gene lacks paralog on Wormbase
CBG03597.1	III	SL1-79					Gene lacks paralog on Wormbase
CBG09183.1	III	SL1-79					Gene has different paralogs on Wormbase
CBG07471.1	X	SL1-79					Gene has different paralogs on Wormbase
CBG08285.1	IV	SL1-79					Gene has different paralogs on Wormbase
CBG16604.1	III	SL1-79					Gene has different paralogs on Wormbase
CBG13487.1	II	SL1-79					Gene lacks paralog on Wormbase
CBG31275.1	III	SL1-79					Gene has different paralogs on Wormbase
CBG11310.1	V	SL1-79					Gene lacks paralog on Wormbase
CBG08766.1	V	SL1-79					Gene lacks paralog on Wormbase
CBG08768a.1	V	SL1-79					Gene lacks paralog on Wormbase
CBG18959.1	V	SL1-79					Gene has different paralogs on Wormbase
CBG11670.1	IV	SL1-79					Gene lacks paralog on Wormbase
CBG00943a.1	II	SL1-79					Gene lacks paralog on Wormbase
CBG03150.1	II	SL1-79					Gene lacks paralog on Wormbase
CBG02680.1	II	SL1-79					Gene lacks paralog on Wormbase
CBG20604.1	II	SL1-79					Gene has different paralogs on Wormbase
CBG25705.1	II	SL1-79					Gene has different paralogs on Wormbase
CBG14973.1	I	SL1-79					Gene lacks paralog on Wormbase
CBG02245.1	I	SL1-79					Gene has different paralogs on Wormbase
CBG12216.1	I	SL1-79					Gene lacks paralog on Wormbase
CBG12890.1	I	SL1-79					Gene lacks paralog on Wormbase
CBG19812a.1	I	SL1-79					Gene has different paralogs on Wormbase
CBG15684.1	III	SL1-79					Gene lacks paralog on Wormbase
CBG10146.1	III	SL1-79					Gene lacks paralog on Wormbase
CBG14498.1	X	SL1-79					Gene has different paralogs on Wormbase
CBG22725.1	X	SL1-79					Gene lacks paralog on Wormbase
CBG21805.1	V	SL1-79					Gene has different paralogs on Wormbase
CBG04265.1	II	SL1-79					Gene has different paralogs on Wormbase
CBG12847b.1	I	SL1-79					Gene lacks paralog on Wormbase
CBG09178a.1	III	SL1-79					Gene has different paralogs on Wormbase
CBG02567.1	II	SL1-796					Gene has different paralogs on Wormbase
CBG03828a.1	I	SL1-796					Gene lacks paralog on Wormbase
CBG09400.1	V	SL1-801		Yes			Gene has different paralogs on Wormbase
CBG19284.1	V	SL1-801					Gene has different paralogs on Wormbase
CBG05674.1	V	SL1-803		Yes		Yes
CBG05675.1	V	SL1-803
CBG16777.1	X	SL1-86					Gene has different paralogs on Wormbase
CBG27859.1	X	SL1-86					Gene lacks paralog on Wormbase
CBG01154.1	V	SL1-86					Gene has different paralogs on Wormbase
CBG17928.1	V	SL1-86					Gene has different paralogs on Wormbase
CBG19963a.1	IV	SL1-86					Gene lacks paralog on Wormbase
CBG21961.1	II	SL1-86					Gene has different paralogs on Wormbase
CBG13317.1	III		SL2-112	Yes	Yes
CBG13322.1	III		SL2-112
CBG01794.1	IV		SL2-1261				Gene lacks paralog on Wormbase
CBG18148.1	III		SL2-1261				Gene lacks paralog on Wormbase
CBG23931.1	I		SL2-129	Yes	Yes
CBG12192.1	I		SL2-129
CBG13318.1	III		SL2-141	Yes	Yes
CBG13323.1	III		SL2-141
CBG12676.1	I		SL2-16	Yes			Gene has different paralogs on Wormbase
CBG25360.1	I		SL2-16				Gene lacks paralog on Wormbase
CBG23230.1	V		SL2-168				Gene has different paralogs on Wormbase
CBG18921.1	V		SL2-168				Gene has different paralogs on Wormbase
CBG04264a.1	II		SL2-168				Gene has different paralogs on Wormbase
CBG06326.1	V		SL2-173				Gene has different paralogs on Wormbase
CBG15188.1	III		SL2-173				Gene lacks paralog on Wormbase
CBG12391a.1	I		SL2-1814				Gene has different paralogs on Wormbase
CBG18517.1	Un		SL2-1814				Gene has different paralogs on Wormbase
CBG07603a.1	X		SL2-203				Gene has different paralogs on Wormbase
CBG09426b.1	V		SL2-203				Gene has different paralogs on Wormbase
CBG10947.1	X		SL2-207	Yes			Gene lacks paralog on Wormbase
CBG28000.1	X		SL2-207				Gene lacks paralog on Wormbase
CBG20250.1	I		SL2-240	Yes			Gene lacks paralog on Wormbase
CBG20243.1	I		SL2-240				Gene has different paralogs on Wormbase
CBG13954.1	IV		SL2-31				Gene lacks paralog on Wormbase
CBG18953.1	V		SL2-31				Gene has different paralogs on Wormbase
CBG07750.1	X		SL2-3239	Yes		Yes
CBG07748.1	X		SL2-3239
CBG19921.1	IV		SL2-38	Yes		Yes
CBG30911.1	IV		SL2-38
CBG29119.1	V		SL2-45	Yes		Yes
CBG23090.1	V		SL2-45
CBG12204.1	I		SL2-6				Gene lacks paralog on Wormbase
CBG30848.1	III		SL2-6				Gene has different paralogs on Wormbase
CBG30231.1	III		SL2-6				Gene has different paralogs on Wormbase
CBG00368.1	IV		SL2-6				Gene has different paralogs on Wormbase
CBG00533a.1	II		SL2-68	Yes		Yes
CBG00534.1	II		SL2-68
CBG19301.1	V		SL2-75	Yes			Gene lacks paralog on Wormbase
CBG30919.1	V		SL2-75				Gene has different paralogs on Wormbase
CBG13489.1	IV		SL2-9				Gene lacks paralog on Wormbase
CBG19822.1	I		SL2-9				Gene has different paralogs on Wormbase
CBG31088.1	V	SL1-109	SL2-28	Yes		Yes
CBG31090.1	V	SL1-109	SL2-28
CBG23695a.1	V	SL1-109	SL2-28
CBG09979.1	III	SL1-111	SL2-36	Yes		Yes
CBG10003.1	III	SL1-111	SL2-36
CBG15876.1	I	SL1-118	SL2-41			Yes
CBG23482.1	V	SL1-118	SL2-41
CBG03052.1	II	SL1-199	SL2-20	Yes	Yes
CBG03050.1	II	SL1-199	SL2-20
CBG06914.1	III	SL1-238	SL2-48	Yes			Gene lacks paralog on Wormbase
CBG23008.1	III	SL1-238 & SL1-5480	SL2-48				Gene has different paralogs on Wormbase
CBG11741.1	III	SL1-5480	x				Gene lacks paralog on Wormbase
CBG16037.1	II	SL1-242	SL2-56	Yes		Yes
CBG16028.1	II	SL1-242	SL2-56
CBG16030.1	II	SL1-242	SL2-56
CBG10731.1	IV	SL1-243	SL2-59			Yes
CBG11708.1	III	SL1-243	SL2-59
CBG10732.1	IV	SL1-243	SL2-59
CBG08266.1	I	SL1-248	SL2-50			Yes
CBG18296.1	III	SL1-248	SL2-50
CBG08448.1	I	SL1-250	SL2-61			Yes
CBG20011.1	IV	SL1-250	SL2-61
CBG22028.1	I	SL1-255	SL2-67	Yes		Yes
CBG22029.1	I	SL1-255	SL2-67
CBG20819.1	II	SL1-258	SL2-63	Yes		Yes
CBG20821.1	II	SL1-258	SL2-63
CBG13150.1	II	SL1-264	SL2-70				Gene has different paralogs on Wormbase
CBG09197.1	III	SL1-264	SL2-70				Gene has different paralogs on Wormbase
CBG15103.1	I	SL1-268	SL2-65	Yes		Yes
CBG22302.1	I	SL1-268	SL2-65
CBG05421.1	IV	SL1-285	SL2-92				Gene lacks paralog on Wormbase
CBG26374.1	IV	SL1-285	x				Gene lacks paralog on Wormbase
CBG04561a.1	V	x	SL2-92				Gene lacks paralog on Wormbase
CBG04583.1	V	x	SL2-92				Gene has different paralogs on Wormbase
CBG18340.1	III	SL1-396	SL2-87			Yes
CBG30542.1	V	SL1-396	SL2-87
CBG25335.1	I	SL1-396	SL2-87
CBG19628.1	II	SL1-396	SL2-87
CBG21957.1	II	SL1-396	SL2-87
CBG24409.1	V	SL1-396	SL2-87
CBG14318.1	X	SL1-396	SL2-87
CBG22009a.1	I	SL1-396	SL2-87
CBG18325.1	III	SL1-398	SL2-88	Yes	Yes
CBG18380.1	III	SL1-398	SL2-88
CBG27068.1	V	SL1-407	SL2-119	Yes	Yes
CBG09730.1	V	SL1-407	SL2-119
CBG13319.1	III	SL1-467	SL2-99	Yes	Yes
CBG13314.1	III	SL1-467	SL2-99
CBG29118.1	I	SL1-722	SL2-235	Yes	Yes
CBG12670.1	I	SL1-722	SL2-235
CBG20385.1	I	SL1-92	SL2-3			Yes
CBG05182.1	III	SL1-92	SL2-3
CBG04979.1	V	SL1-92	x
CBG10289.1	II	SL1-92	x
CBG05185.1	III	SL1-92	SL2-3
CBG12101.1	I	SL1-92	SL2-3
CBG27268a.1	V	x	SL2-3
CBG29884.1	I	x	SL2-3
CBG31337.1	V	x	SL2-3
CBG06811.1	III	SL1-9684	SL2-35	Yes		Yes
CBG06812.1	III	SL1-9684	SL2-35
CBG18954.1	V	SL1-446, SL1-78	SL2-117	Yes		Yes
CBG18955.1	V	SL1-446, SL1-78	SL2-117
Exons excluded from analysis
New exon (inside CBG00014.1)	III	SL1-14
New exon (between CBG16748b.1 & CBG30747.1)	X	SL1-14
New exon (between CBG05794.1 & CBG26358.1)	IV	SL1-14
New exon (between CBG21291.1 & CBG21293.1)	IV	SL1-14
New exon (between CBG10685.1 & CBG10693.1)	III	SL1-14
New exon (between CBG31512.1 & CBG30703.1)	X	SL1-178
CBG21973.1	II	SL1-178
New exon (between CBG22351.1 & CBG22355.1)	IV	SL1-20
New exon (between CBG01884.1 & CBG01885.1)	X	SL1-281
CBG22050.1	I	SL1-281
New exon (inside CBG00460.1)	III	SL1-385
New exon (between CBG15769.1 & CBG15770.1)	III	SL1-385
New exon (between CBG02844b.1 & CBG02841.1)	II	SL1-466
New exon (between CBG04107.1 & CBG04110.1)	I	SL1-466
New exon (between CBG10797a.1 & CBG10798.1)	I	SL1-524
New exon (inside CBG15834b.1)	I	SL1-533
New exon (between CBG10819.1 & CBG10822.1)	I	SL1-533
New exon (between CBG14965.1 & CBG14966.1)	I	SL1-66
New exon (between CBG11801.1 & CBG11803.1)	X	SL1-671
New exon (between CBG26806.1 & CBG26807.1)	X	SL1-671
New exon (inside CBG25508d.1)	II	SL1-79
New exon (inside CBG00686f.1)	II	SL1-79
New exon (between CBG13635b.1 & CBG13636a.1)	I	SL1-79
New exon (between CBG01454.1 & CBG01462.1)	V	SL1-79
New exon (between CBG23487.1 & CBG23486a.1)	V	SL1-79
New exon (between CBG11564.1 & CBG11567.1)	V	SL1-79
New exon (between CBG11624b.1 & CBG11625.1)	V	SL1-79
New exon (between CBG00362b.1 & CBG00364.1)	IV	SL1-79
New exon (between CBG13710.1 & CBG13712.1)	IV	SL1-79
New exon (between CBG08362b.1 & CBG08360.1)	IV	SL1-79
New exon (between CBG02975a.1 & CBG25577.1)	II	SL1-79
New exon (between CBG19582.1 & CBG19580.1)	II	SL1-79
New exon (between CBG07969.1 & CBG07970.1)	I	SL1-79
New exon (between CBG13226.1 & CBG13227.1)	III	SL1-79
New exon (between CBG06927b.1 & CBG06926.1)	III	SL1-79
New exon (between CBG06819.1 & CBG26011.1)	III	SL1-79
New exon (between CBG17882b.1 & CBG17885.1)	V	SL1-79
New exon (between CBG19035.1 & CBG19036.1)	V	SL1-79
New exon (between CBG05460.1 & CBG05456.1)	IV	SL1-79
New exon (between CBG03220b.1 & CBG30030.1)	II	SL1-79
New exon (between CBG05139.1 & CBG05131.1)	I	SL1-79
New exon (between CBG12298f.1 & CBG12300.1)	III	SL1-79
New exon (inside CBG19400a.1)	V	SL1-813
CBG00890.1	II	SL1-813
New exon (between CBG27645.1 & CBG14237.1)	X	SL1-86
New exon (between CBG14540.1 & CBG14542.1)	X	SL1-86
New exon (between CBG19604.1 & CBG19600.1)	II		SL2-130
New exon (between CBG20190a.1 & CBG26025.1)	III		SL2-130
New exon (inside CBG19929b.1)	IV		SL2-168
New exon (between CBG10841e.1 & CBG10843.1)	X		SL2-193
New exon (between CBG02697.1 & CBG02692.1)	II		SL2-193
New exon (between CBG18478.1 & CBG18481.1)	IV		SL2-6
New exon (between CBG24318.1 & CBG31052.1)	II		SL2-6
New exon (between CBG24344.1 & CBG26707.1)	IV	SL1-92	SL2-3
New exon (between CBG10289.1 & CBG10288.1)	II	x	SL2-3
CBG10375.1	Un	x	SL2-3
CBG07776.1	X	SL1-3629
New exon (between CBG10375.1 & CBG10379.1)	Un	SL1-3629
CBG19533.1	II	SL1-71
New exon (between CBG09796.1 & CBG09797.1)	III	SL1-71
CBG24599.1	III	SL1-759
New exon (between CBG24602.1 & CBG24599.1)	III	SL1-759
CBG13825.1	IV	SL1-43
New exon (between CBG17679c.1 & CBG30360.1)	IV	SL1-43
CBG02620.1	III	SL1-94
New exon (between CBG10375.1 & CBG10379.1)	Un	SL1-94
New exon (between CBG31251.1 & CBG21448.1)	II	SL1-31
CBG10375.1	Un	SL1-31
