# Supplementary material for: Genome annotation of Caenorhabditis briggsae by TEC-RED identifies new exons, paralogs, and conserved and novel operons
Source: G3 (Bethesda). 2022 Apr 29;12(7):jkac101. doi: 10.1093/g3journal/jkac101 (PMC9258526; doi:10.1093/g3journal/jkac101)
Supplement: jkac101_Supplementary_Data_File_11 [file jkac101_supplementary_data_file_11.xlsx]

## Sheet: Nigoni operons
Jhaveri and van den Berg et al., Genome annotation of Caenorhabditis briggsae by TEC-RED identifies new exons, paralogs, conserved and novel operons.
C. briggsae novel operons with orthologs in C. nigoni
For Splice Leaders, 1 refers to presence of a tag, 0 to absence of a tag
C. briggsae operon	Total number of genes	ICR in C. briggsae	ICR in C. nigoni	Comments	Gene 1	Tag sequence	Splice acceptor sequence in C. briggsae	C. nigoni ortholog	Match of tag sequence to C. nigoni	Match of splice to C. nigoni	SL1	SL2	Gene 2	Tag sequence	Splice acceptor sequence in C. briggsae	C. nigoni ortholog	Match of tag sequence to C. nigoni	Match of splice to C. nigoni	SL1	SL2	Gene 3	Tag sequence	Splice acceptor sequence in C. briggsae	C. nigoni ortholog	Match of tag sequence to C. nigoni	Match of splice to C. nigoni	SL1	SL2
CBROPX0130	3	172, 105	278, 295	All the 3 nigoni genes are present in a row sequentially	CBG30062	catcccgacaccaa	tttccag	Cnig_chr_II.g6929	No match	100% match	1	0	CBG25686	aaaaatgggcgata	tttccag	Cnig_chr_II.g6930	no match	100% match	0	1	CBG25687	caacatggacgtcg	tttttag	Cnig_chr_II.g6931	100% match	90% match	0	1
CBROPX0136	2	1727	905	Both genes present in a row sequentially	CBG26241	acgacaatgaacgg	tttccag	Cnig_chr_IV.g12398	90% match	100% match	1	0	CBG26240	aaatgccagtgaat	ttttcag	Cnig_chr_IV.g12397	100% match	100% match	1	1
CBROPX0138	2	4340	1135	Both nigoni genes are present in a row sequentially	CBG27987	gcgacatgcacctt	ttgtcag	Cnig_chr_X.g25467	90% match	100% match	1	0	CBG27988	gcaacatgcaccct	tttgcag	Cnig_chr_X.g25468	100% match	90% match	1	1
CBROPX0140	2	162	148	Both genes present in a row sequentially	CBG11551	gaagaatgtcgtat	attccag	Cnig_chr_V.g20380	No match	90% match	1	0	CBG31489	taagttcagaaaag	atttcag	Cnig_chr_V.g20381	tacgtttagagaaaca	100% match	0	1
